# Supplementary material for: Phylogenomics of the pantropical Connaraceae: revised infrafamilial classification and the evolution of heterostyly
Source: Plant Syst Evol. 2024 Aug 3;310(4):29. doi: 10.1007/s00606-024-01909-y (PMC11297820; doi:10.1007/s00606-024-01909-y)
Supplement: Supplementary file 2 — Supplementary file2 (ZIP 1968 kb) [file 606_2024_1909_MOESM2_ESM.zip]

Archive with 1,400 entries (1,396 files):
- SI_data_S1/
- SI_data_S1/.DS_Store
- __MACOSX/SI_data_S1/._.DS_Store
- SI_data_S1/species_trees/
- SI_data_S1/readme.txt
- __MACOSX/SI_data_S1/._readme.txt
- SI_data_S1/raxml_trees/
- SI_data_S1/alignments/
- SI_data_S1/species_trees/.DS_Store
- __MACOSX/SI_data_S1/species_trees/._.DS_Store
- SI_data_S1/species_trees/astral_concat_mcc.tree
- __MACOSX/SI_data_S1/species_trees/._astral_concat_mcc.tree
- SI_data_S1/species_trees/astral_raxmlTrees.tre
- __MACOSX/SI_data_S1/species_trees/._astral_raxmlTrees.tre
- SI_data_S1/species_trees/astral_concat_100.trees
- __MACOSX/SI_data_S1/species_trees/._astral_concat_100.trees
- SI_data_S1/raxml_trees/4793_mafft.fasta.raxml
- __MACOSX/SI_data_S1/raxml_trees/._4793_mafft.fasta.raxml
- SI_data_S1/raxml_trees/5921_mafft.fasta.raxml
- __MACOSX/SI_data_S1/raxml_trees/._5921_mafft.fasta.raxml
- SI_data_S1/raxml_trees/7128_mafft.fasta.raxml
- __MACOSX/SI_data_S1/raxml_trees/._7128_mafft.fasta.raxml
- SI_data_S1/raxml_trees/5815_mafft.fasta.raxml
- __MACOSX/SI_data_S1/raxml_trees/._5815_mafft.fasta.raxml
- SI_data_S1/raxml_trees/6779_mafft.fasta.raxml
- __MACOSX/SI_data_S1/raxml_trees/._6779_mafft.fasta.raxml
- SI_data_S1/raxml_trees/6460_mafft.fasta.raxml
- __MACOSX/SI_data_S1/raxml_trees/._6460_mafft.fasta.raxml
- SI_data_S1/raxml_trees/6406_mafft.fasta.raxml
- __MACOSX/SI_data_S1/raxml_trees/._6406_mafft.fasta.raxml
- SI_data_S1/raxml_trees/7363_mafft.fasta.raxml
- __MACOSX/SI_data_S1/raxml_trees/._7363_mafft.fasta.raxml
- SI_data_S1/raxml_trees/5670_mafft.fasta.raxml
- __MACOSX/SI_data_S1/raxml_trees/._5670_mafft.fasta.raxml
- SI_data_S1/raxml_trees/6448_mafft.fasta.raxml
- __MACOSX/SI_data_S1/raxml_trees/._6448_mafft.fasta.raxml
- SI_data_S1/raxml_trees/7583_mafft.fasta.raxml
- __MACOSX/SI_data_S1/raxml_trees/._7583_mafft.fasta.raxml
- SI_data_S1/raxml_trees/5090_mafft.fasta.raxml
- __MACOSX/SI_data_S1/raxml_trees/._5090_mafft.fasta.raxml
- SI_data_S1/raxml_trees/6532_mafft.fasta.raxml
- __MACOSX/SI_data_S1/raxml_trees/._6532_mafft.fasta.raxml
- SI_data_S1/raxml_trees/5744_mafft.fasta.raxml
- __MACOSX/SI_data_S1/raxml_trees/._5744_mafft.fasta.raxml
- SI_data_S1/raxml_trees/6498_mafft.fasta.raxml
- __MACOSX/SI_data_S1/raxml_trees/._6498_mafft.fasta.raxml
- SI_data_S1/raxml_trees/5271_mafft.fasta.raxml
- __MACOSX/SI_data_S1/raxml_trees/._5271_mafft.fasta.raxml
- SI_data_S1/raxml_trees/5716_mafft.fasta.raxml
- __MACOSX/SI_data_S1/raxml_trees/._5716_mafft.fasta.raxml
- SI_data_S1/raxml_trees/6679_mafft.fasta.raxml
- __MACOSX/SI_data_S1/raxml_trees/._6679_mafft.fasta.raxml
- SI_data_S1/raxml_trees/4890_mafft.fasta.raxml
- __MACOSX/SI_data_S1/raxml_trees/._4890_mafft.fasta.raxml
- SI_data_S1/raxml_trees/7028_mafft.fasta.raxml
- __MACOSX/SI_data_S1/raxml_trees/._7028_mafft.fasta.raxml
- SI_data_S1/raxml_trees/5821_mafft.fasta.raxml
- __MACOSX/SI_data_S1/raxml_trees/._5821_mafft.fasta.raxml
- SI_data_S1/raxml_trees/6454_mafft.fasta.raxml
- __MACOSX/SI_data_S1/raxml_trees/._6454_mafft.fasta.raxml
- SI_data_S1/raxml_trees/7331_mafft.fasta.raxml
- __MACOSX/SI_data_S1/raxml_trees/._7331_mafft.fasta.raxml
- SI_data_S1/raxml_trees/6882_mafft.fasta.raxml
- __MACOSX/SI_data_S1/raxml_trees/._6882_mafft.fasta.raxml
- SI_data_S1/raxml_trees/5513_mafft.fasta.raxml
- __MACOSX/SI_data_S1/raxml_trees/._5513_mafft.fasta.raxml
- SI_data_S1/raxml_trees/5644_mafft.fasta.raxml
- __MACOSX/SI_data_S1/raxml_trees/._5644_mafft.fasta.raxml
- SI_data_S1/raxml_trees/6432_mafft.fasta.raxml
- __MACOSX/SI_data_S1/raxml_trees/._6432_mafft.fasta.raxml
- SI_data_S1/raxml_trees/5770_mafft.fasta.raxml
- __MACOSX/SI_data_S1/raxml_trees/._5770_mafft.fasta.raxml
- SI_data_S1/raxml_trees/6506_mafft.fasta.raxml
- __MACOSX/SI_data_S1/raxml_trees/._6506_mafft.fasta.raxml
- SI_data_S1/raxml_trees/6378_mafft.fasta.raxml
- __MACOSX/SI_data_S1/raxml_trees/._6378_mafft.fasta.raxml
- SI_data_S1/raxml_trees/5469_mafft.fasta.raxml
- __MACOSX/SI_data_S1/raxml_trees/._5469_mafft.fasta.raxml
- SI_data_S1/raxml_trees/5427_mafft.fasta.raxml
- __MACOSX/SI_data_S1/raxml_trees/._5427_mafft.fasta.raxml
- SI_data_S1/raxml_trees/6732_mafft.fasta.raxml
- __MACOSX/SI_data_S1/raxml_trees/._6732_mafft.fasta.raxml
- SI_data_S1/raxml_trees/6036_mafft.fasta.raxml
- __MACOSX/SI_data_S1/raxml_trees/._6036_mafft.fasta.raxml
- SI_data_S1/raxml_trees/5594_mafft.fasta.raxml
- __MACOSX/SI_data_S1/raxml_trees/._5594_mafft.fasta.raxml
- SI_data_S1/raxml_trees/4796_mafft.fasta.raxml
- __MACOSX/SI_data_S1/raxml_trees/._4796_mafft.fasta.raxml
- SI_data_S1/raxml_trees/6050_mafft.fasta.raxml
- __MACOSX/SI_data_S1/raxml_trees/._6050_mafft.fasta.raxml
- SI_data_S1/raxml_trees/5942_mafft.fasta.raxml
- __MACOSX/SI_data_S1/raxml_trees/._5942_mafft.fasta.raxml
- SI_data_S1/raxml_trees/6660_mafft.fasta.raxml
- __MACOSX/SI_data_S1/raxml_trees/._6660_mafft.fasta.raxml
- SI_data_S1/raxml_trees/5791_mafft.fasta.raxml
- __MACOSX/SI_data_S1/raxml_trees/._5791_mafft.fasta.raxml
- SI_data_S1/raxml_trees/4889_mafft.fasta.raxml
- __MACOSX/SI_data_S1/raxml_trees/._4889_mafft.fasta.raxml
- SI_data_S1/raxml_trees/6164_mafft.fasta.raxml
- __MACOSX/SI_data_S1/raxml_trees/._6164_mafft.fasta.raxml
- SI_data_S1/raxml_trees/6565_mafft.fasta.raxml
- __MACOSX/SI_data_S1/raxml_trees/._6565_mafft.fasta.raxml
- SI_data_S1/raxml_trees/5123_mafft.fasta.raxml
- __MACOSX/SI_data_S1/raxml_trees/._5123_mafft.fasta.raxml
- SI_data_S1/raxml_trees/5910_mafft.fasta.raxml
- __MACOSX/SI_data_S1/raxml_trees/._5910_mafft.fasta.raxml
- SI_data_S1/raxml_trees/6299_mafft.fasta.raxml
- __MACOSX/SI_data_S1/raxml_trees/._6299_mafft.fasta.raxml
- SI_data_S1/raxml_trees/6064_mafft.fasta.raxml
- __MACOSX/SI_data_S1/raxml_trees/._6064_mafft.fasta.raxml
- SI_data_S1/raxml_trees/5422_mafft.fasta.raxml
- __MACOSX/SI_data_S1/raxml_trees/._5422_mafft.fasta.raxml
- SI_data_S1/raxml_trees/4989_mafft.fasta.raxml
- __MACOSX/SI_data_S1/raxml_trees/._4989_mafft.fasta.raxml
- SI_data_S1/raxml_trees/5842_mafft.fasta.raxml
- __MACOSX/SI_data_S1/raxml_trees/._5842_mafft.fasta.raxml
- SI_data_S1/raxml_trees/5326_mafft.fasta.raxml
- __MACOSX/SI_data_S1/raxml_trees/._5326_mafft.fasta.raxml
- SI_data_S1/raxml_trees/6150_mafft.fasta.raxml
- __MACOSX/SI_data_S1/raxml_trees/._6150_mafft.fasta.raxml
- SI_data_S1/raxml_trees/matK_mafft.fasta.raxml
- __MACOSX/SI_data_S1/raxml_trees/._matK_mafft.fasta.raxml
- SI_data_S1/raxml_trees/6198_mafft.fasta.raxml
- __MACOSX/SI_data_S1/raxml_trees/._6198_mafft.fasta.raxml
- SI_data_S1/raxml_trees/4724_mafft.fasta.raxml
- __MACOSX/SI_data_S1/raxml_trees/._4724_mafft.fasta.raxml
- SI_data_S1/raxml_trees/6449_mafft.fasta.raxml
- __MACOSX/SI_data_S1/raxml_trees/._6449_mafft.fasta.raxml
- SI_data_S1/raxml_trees/6407_mafft.fasta.raxml
- __MACOSX/SI_data_S1/raxml_trees/._6407_mafft.fasta.raxml
- SI_data_S1/raxml_trees/6533_mafft.fasta.raxml
- __MACOSX/SI_data_S1/raxml_trees/._6533_mafft.fasta.raxml
- SI_data_S1/raxml_trees/6780_mafft.fasta.raxml
- __MACOSX/SI_data_S1/raxml_trees/._6780_mafft.fasta.raxml
- SI_data_S1/raxml_trees/6303_mafft.fasta.raxml
- __MACOSX/SI_data_S1/raxml_trees/._6303_mafft.fasta.raxml
- SI_data_S1/raxml_trees/6048_mafft.fasta.raxml
- __MACOSX/SI_data_S1/raxml_trees/._6048_mafft.fasta.raxml
- SI_data_S1/raxml_trees/6636_mafft.fasta.raxml
- __MACOSX/SI_data_S1/raxml_trees/._6636_mafft.fasta.raxml
- SI_data_S1/raxml_trees/7029_mafft.fasta.raxml
- __MACOSX/SI_data_S1/raxml_trees/._7029_mafft.fasta.raxml
- SI_data_S1/raxml_trees/6098_mafft.fasta.raxml
- __MACOSX/SI_data_S1/raxml_trees/._6098_mafft.fasta.raxml
- SI_data_S1/raxml_trees/7067_mafft.fasta.raxml
- __MACOSX/SI_data_S1/raxml_trees/._7067_mafft.fasta.raxml
- SI_data_S1/raxml_trees/6265_mafft.fasta.raxml
- __MACOSX/SI_data_S1/raxml_trees/._6265_mafft.fasta.raxml
- SI_data_S1/raxml_trees/6883_mafft.fasta.raxml
- __MACOSX/SI_data_S1/raxml_trees/._6883_mafft.fasta.raxml
- SI_data_S1/raxml_trees/6507_mafft.fasta.raxml
- __MACOSX/SI_data_S1/raxml_trees/._6507_mafft.fasta.raxml
- SI_data_S1/raxml_trees/5426_mafft.fasta.raxml
- __MACOSX/SI_data_S1/raxml_trees/._5426_mafft.fasta.raxml
- SI_data_S1/raxml_trees/7135_mafft.fasta.raxml
- __MACOSX/SI_data_S1/raxml_trees/._7135_mafft.fasta.raxml
- SI_data_S1/raxml_trees/6379_mafft.fasta.raxml
- __MACOSX/SI_data_S1/raxml_trees/._6379_mafft.fasta.raxml
- SI_data_S1/raxml_trees/6733_mafft.fasta.raxml
- __MACOSX/SI_data_S1/raxml_trees/._6733_mafft.fasta.raxml
- SI_data_S1/raxml_trees/5188_mafft.fasta.raxml
- __MACOSX/SI_data_S1/raxml_trees/._5188_mafft.fasta.raxml
- SI_data_S1/raxml_trees/7628_mafft.fasta.raxml
- __MACOSX/SI_data_S1/raxml_trees/._7628_mafft.fasta.raxml
- SI_data_S1/raxml_trees/6284_mafft.fasta.raxml
- __MACOSX/SI_data_S1/raxml_trees/._6284_mafft.fasta.raxml
- SI_data_S1/raxml_trees/6550_mafft.fasta.raxml
- __MACOSX/SI_data_S1/raxml_trees/._6550_mafft.fasta.raxml
- SI_data_S1/raxml_trees/5116_mafft.fasta.raxml
- __MACOSX/SI_data_S1/raxml_trees/._5116_mafft.fasta.raxml
- SI_data_S1/raxml_trees/6649_mafft.fasta.raxml
- __MACOSX/SI_data_S1/raxml_trees/._6649_mafft.fasta.raxml
- SI_data_S1/raxml_trees/6785_mafft.fasta.raxml
- __MACOSX/SI_data_S1/raxml_trees/._6785_mafft.fasta.raxml
- SI_data_S1/raxml_trees/6051_mafft.fasta.raxml
- __MACOSX/SI_data_S1/raxml_trees/._6051_mafft.fasta.raxml
- SI_data_S1/raxml_trees/5943_mafft.fasta.raxml
- __MACOSX/SI_data_S1/raxml_trees/._5943_mafft.fasta.raxml
- SI_data_S1/raxml_trees/6398_mafft.fasta.raxml
- __MACOSX/SI_data_S1/raxml_trees/._6398_mafft.fasta.raxml
- SI_data_S1/raxml_trees/5489_mafft.fasta.raxml
- __MACOSX/SI_data_S1/raxml_trees/._5489_mafft.fasta.raxml
- SI_data_S1/raxml_trees/7367_mafft.fasta.raxml
- __MACOSX/SI_data_S1/raxml_trees/._7367_mafft.fasta.raxml
- SI_data_S1/raxml_trees/6384_mafft.fasta.raxml
- __MACOSX/SI_data_S1/raxml_trees/._6384_mafft.fasta.raxml
- SI_data_S1/raxml_trees/rbcL_mafft.fasta.raxml
- __MACOSX/SI_data_S1/raxml_trees/._rbcL_mafft.fasta.raxml
- SI_data_S1/raxml_trees/6450_mafft.fasta.raxml
- __MACOSX/SI_data_S1/raxml_trees/._6450_mafft.fasta.raxml
- SI_data_S1/raxml_trees/6003_mafft.fasta.raxml
- __MACOSX/SI_data_S1/raxml_trees/._6003_mafft.fasta.raxml
- SI_data_S1/raxml_trees/5893_mafft.fasta.raxml
- __MACOSX/SI_data_S1/raxml_trees/._5893_mafft.fasta.raxml
- SI_data_S1/raxml_trees/6298_mafft.fasta.raxml
- __MACOSX/SI_data_S1/raxml_trees/._6298_mafft.fasta.raxml
- SI_data_S1/raxml_trees/5977_mafft.fasta.raxml
- __MACOSX/SI_data_S1/raxml_trees/._5977_mafft.fasta.raxml
- SI_data_S1/raxml_trees/6886_mafft.fasta.raxml
- __MACOSX/SI_data_S1/raxml_trees/._6886_mafft.fasta.raxml
- SI_data_S1/raxml_trees/5843_mafft.fasta.raxml
- __MACOSX/SI_data_S1/raxml_trees/._5843_mafft.fasta.raxml
- SI_data_S1/raxml_trees/6962_mafft.fasta.raxml
- __MACOSX/SI_data_S1/raxml_trees/._6962_mafft.fasta.raxml
- SI_data_S1/raxml_trees/6685_mafft.fasta.raxml
- __MACOSX/SI_data_S1/raxml_trees/._6685_mafft.fasta.raxml
- SI_data_S1/raxml_trees/4992_mafft.fasta.raxml
- __MACOSX/SI_data_S1/raxml_trees/._4992_mafft.fasta.raxml
- SI_data_S1/raxml_trees/5477_mafft.fasta.raxml
- __MACOSX/SI_data_S1/raxml_trees/._5477_mafft.fasta.raxml
- SI_data_S1/raxml_trees/6366_mafft.fasta.raxml
- __MACOSX/SI_data_S1/raxml_trees/._6366_mafft.fasta.raxml
- SI_data_S1/raxml_trees/6601_mafft.fasta.raxml
- __MACOSX/SI_data_S1/raxml_trees/._6601_mafft.fasta.raxml
- SI_data_S1/raxml_trees/6282_mafft.fasta.raxml
- __MACOSX/SI_data_S1/raxml_trees/._6282_mafft.fasta.raxml
- SI_data_S1/raxml_trees/4942_mafft.fasta.raxml
- __MACOSX/SI_data_S1/raxml_trees/._4942_mafft.fasta.raxml
- SI_data_S1/raxml_trees/6462_mafft.fasta.raxml
- __MACOSX/SI_data_S1/raxml_trees/._6462_mafft.fasta.raxml
- SI_data_S1/raxml_trees/5614_mafft.fasta.raxml
- __MACOSX/SI_data_S1/raxml_trees/._5614_mafft.fasta.raxml
- SI_data_S1/raxml_trees/6978_mafft.fasta.raxml
- __MACOSX/SI_data_S1/raxml_trees/._6978_mafft.fasta.raxml
- SI_data_S1/raxml_trees/5859_mafft.fasta.raxml
- __MACOSX/SI_data_S1/raxml_trees/._5859_mafft.fasta.raxml
- SI_data_S1/raxml_trees/7361_mafft.fasta.raxml
- __MACOSX/SI_data_S1/raxml_trees/._7361_mafft.fasta.raxml
- SI_data_S1/raxml_trees/6404_mafft.fasta.raxml
- __MACOSX/SI_data_S1/raxml_trees/._6404_mafft.fasta.raxml
- SI_data_S1/raxml_trees/5138_mafft.fasta.raxml
- __MACOSX/SI_data_S1/raxml_trees/._5138_mafft.fasta.raxml
- SI_data_S1/raxml_trees/5945_mafft.fasta.raxml
- __MACOSX/SI_data_S1/raxml_trees/._5945_mafft.fasta.raxml
- SI_data_S1/raxml_trees/6667_mafft.fasta.raxml
- __MACOSX/SI_data_S1/raxml_trees/._6667_mafft.fasta.raxml
- SI_data_S1/raxml_trees/6864_mafft.fasta.raxml
- __MACOSX/SI_data_S1/raxml_trees/._6864_mafft.fasta.raxml
- SI_data_S1/raxml_trees/5273_mafft.fasta.raxml
- __MACOSX/SI_data_S1/raxml_trees/._5273_mafft.fasta.raxml
- SI_data_S1/raxml_trees/7333_mafft.fasta.raxml
- __MACOSX/SI_data_S1/raxml_trees/._7333_mafft.fasta.raxml
- SI_data_S1/raxml_trees/5620_mafft.fasta.raxml
- __MACOSX/SI_data_S1/raxml_trees/._5620_mafft.fasta.raxml
- SI_data_S1/raxml_trees/5347_mafft.fasta.raxml
- __MACOSX/SI_data_S1/raxml_trees/._5347_mafft.fasta.raxml
- SI_data_S1/raxml_trees/4691_mafft.fasta.raxml
- __MACOSX/SI_data_S1/raxml_trees/._4691_mafft.fasta.raxml
- SI_data_S1/raxml_trees/6119_mafft.fasta.raxml
- __MACOSX/SI_data_S1/raxml_trees/._6119_mafft.fasta.raxml
- SI_data_S1/raxml_trees/5038_mafft.fasta.raxml
- __MACOSX/SI_data_S1/raxml_trees/._5038_mafft.fasta.raxml
- SI_data_S1/raxml_trees/7136_mafft.fasta.raxml
- __MACOSX/SI_data_S1/raxml_trees/._7136_mafft.fasta.raxml
- SI_data_S1/raxml_trees/5772_mafft.fasta.raxml
- __MACOSX/SI_data_S1/raxml_trees/._5772_mafft.fasta.raxml
- SI_data_S1/raxml_trees/6933_mafft.fasta.raxml
- __MACOSX/SI_data_S1/raxml_trees/._6933_mafft.fasta.raxml
- SI_data_S1/raxml_trees/4744_mafft.fasta.raxml
- __MACOSX/SI_data_S1/raxml_trees/._4744_mafft.fasta.raxml
- SI_data_S1/raxml_trees/5968_mafft.fasta.raxml
- __MACOSX/SI_data_S1/raxml_trees/._5968_mafft.fasta.raxml
- SI_data_S1/raxml_trees/6363_mafft.fasta.raxml
- __MACOSX/SI_data_S1/raxml_trees/._6363_mafft.fasta.raxml
- SI_data_S1/raxml_trees/5926_mafft.fasta.raxml
- __MACOSX/SI_data_S1/raxml_trees/._5926_mafft.fasta.raxml
- SI_data_S1/raxml_trees/5596_mafft.fasta.raxml
- __MACOSX/SI_data_S1/raxml_trees/._5596_mafft.fasta.raxml
- SI_data_S1/raxml_trees/6034_mafft.fasta.raxml
- __MACOSX/SI_data_S1/raxml_trees/._6034_mafft.fasta.raxml
- SI_data_S1/raxml_trees/4527_mafft.fasta.raxml
- __MACOSX/SI_data_S1/raxml_trees/._4527_mafft.fasta.raxml
- SI_data_S1/raxml_trees/5940_mafft.fasta.raxml
- __MACOSX/SI_data_S1/raxml_trees/._5940_mafft.fasta.raxml
- SI_data_S1/raxml_trees/6401_mafft.fasta.raxml
- __MACOSX/SI_data_S1/raxml_trees/._6401_mafft.fasta.raxml
- SI_data_S1/raxml_trees/5990_mafft.fasta.raxml
- __MACOSX/SI_data_S1/raxml_trees/._5990_mafft.fasta.raxml
- SI_data_S1/raxml_trees/6128_mafft.fasta.raxml
- __MACOSX/SI_data_S1/raxml_trees/._6128_mafft.fasta.raxml
- SI_data_S1/raxml_trees/6955_mafft.fasta.raxml
- __MACOSX/SI_data_S1/raxml_trees/._6955_mafft.fasta.raxml
- SI_data_S1/raxml_trees/5639_mafft.fasta.raxml
- __MACOSX/SI_data_S1/raxml_trees/._5639_mafft.fasta.raxml
- SI_data_S1/raxml_trees/6387_mafft.fasta.raxml
- __MACOSX/SI_data_S1/raxml_trees/._6387_mafft.fasta.raxml
- SI_data_S1/raxml_trees/7336_mafft.fasta.raxml
- __MACOSX/SI_data_S1/raxml_trees/._7336_mafft.fasta.raxml
- SI_data_S1/raxml_trees/6483_mafft.fasta.raxml
- __MACOSX/SI_data_S1/raxml_trees/._6483_mafft.fasta.raxml
- SI_data_S1/raxml_trees/6000_mafft.fasta.raxml
- __MACOSX/SI_data_S1/raxml_trees/._6000_mafft.fasta.raxml
- SI_data_S1/raxml_trees/5974_mafft.fasta.raxml
- __MACOSX/SI_data_S1/raxml_trees/._5974_mafft.fasta.raxml
- SI_data_S1/raxml_trees/6961_mafft.fasta.raxml
- __MACOSX/SI_data_S1/raxml_trees/._6961_mafft.fasta.raxml
- SI_data_S1/raxml_trees/5840_mafft.fasta.raxml
- __MACOSX/SI_data_S1/raxml_trees/._5840_mafft.fasta.raxml
- SI_data_S1/raxml_trees/5922_mafft.fasta.raxml
- __MACOSX/SI_data_S1/raxml_trees/._5922_mafft.fasta.raxml
[truncated: 1,100 more entries]
