# Supplementary material for: Phylogenomics of the pantropical Connaraceae: revised infrafamilial classification and the evolution of heterostyly
Source: Plant Syst Evol. 2024 Aug 3;310(4):29. doi: 10.1007/s00606-024-01909-y (PMC11297820; doi:10.1007/s00606-024-01909-y)
Supplement: Supplementary file 2 — Supplementary file2 (ZIP 1968 kb) [file 606_2024_1909_MOESM2_ESM.zip › SI_data_S1/readme.txt]

This folder contains the molecular and phylogenetic data of de Vos et al., phylogenomics of Connaraceae.
There are three subfolders:
. alignments contain the MAFFT alignments of the 346 loci used in this study, where the loci names refer to loci numbers in the Angiosperms353 set;
. raxml_trees contain the raxml gene trees for each of the loci, with corresponding names to the alignments
. species_trees contains the output tree of the ASTRAL analysis with local posterior probability values; the same topology with branch lengths estimated based on a concatenated alignment of the subset of loci (100 trees from the posterior); and a maximum clade credibility tree based on the posterior.
