# Supplementary material for: Phylogenomics of the pantropical Connaraceae: revised infrafamilial classification and the evolution of heterostyly
Source: Plant Syst Evol. 2024 Aug 3;310(4):29. doi: 10.1007/s00606-024-01909-y (PMC11297820; doi:10.1007/s00606-024-01909-y)
Supplement: Supplementary file 2 — Supplementary file2 (ZIP 1968 kb) [file 606_2024_1909_MOESM2_ESM.zip › SI_data_S1/species_trees/astral_concat_mcc.tree]

#NEXUS

Begin taxa;
	Dimensions ntax=38;
		Taxlabels
			Age_pentagyna_5323
			Burttia_prunoides_3942-EAfr_TYPE
			Byr_coccinea_5324
			Byr_orientalis_5321
			Byr_thomsonii_5327
			Cas_paradoxa_5326
			Cnestid_rufescens_2875
			Cns_bomiensis_5328
			Cns_ferruginea_5320
			Cns_palala_5846
			Cns_polyphylla_0582
			Cns_uncata_5845
			Connarus_africanus_5851-WCAfr
			Connarus_cochinchinensis_5841-As
			Connarus_perrottetii_5844-Am
			Connarus_thonningii_5551-WAfr
			Ellipanthus_beccarii_5849-Pseudellipanthus_As_TYPE
			Ellipanthus_madagascariensis_5847-AfrMad
			Ellipanthus_razanatsimae_5990-Mad
			Hemandradenia_spnov_6608-CAfr
			Jollydora_armandui_5317-WAfr
			Jollydora_duparquetiana_5304-CAfr_TYPE
			Manotes_expansa_5325-WCAfr_TYPE
			Manotes_macrantha_5319-Dinklagea_WCAfr_TYPE
			Oxalidaceae_Dapania_pentandra_5850
			Oxalidaceae_Dapania_racemosa_0087
			Oxalidaceae_Sarcotheca_macrophylla_1246
			Pax_calophylla_5552
			Pse_macrophyllus_3956
			Rou_parviflora_5318
			Rps_acutipetala_5843
			Rps_emarginata_3409
			San_balansea_3093
			San_minor_2571
			San_minor_5329
			Spi_myriantha_5840
			Spi_solanderi_5322
			Vismianthus_punctatus_2516-EAfr_TYPE
			;
End;
Begin trees;
	Translate
		   1 Age_pentagyna_5323,
		   2 Burttia_prunoides_3942-EAfr_TYPE,
		   3 Byr_coccinea_5324,
		   4 Byr_orientalis_5321,
		   5 Byr_thomsonii_5327,
		   6 Cas_paradoxa_5326,
		   7 Cnestid_rufescens_2875,
		   8 Cns_bomiensis_5328,
		   9 Cns_ferruginea_5320,
		  10 Cns_palala_5846,
		  11 Cns_polyphylla_0582,
		  12 Cns_uncata_5845,
		  13 Connarus_africanus_5851-WCAfr,
		  14 Connarus_cochinchinensis_5841-As,
		  15 Connarus_perrottetii_5844-Am,
		  16 Connarus_thonningii_5551-WAfr,
		  17 Ellipanthus_beccarii_5849-Pseudellipanthus_As_TYPE,
		  18 Ellipanthus_madagascariensis_5847-AfrMad,
		  19 Ellipanthus_razanatsimae_5990-Mad,
		  20 Hemandradenia_spnov_6608-CAfr,
		  21 Jollydora_armandui_5317-WAfr,
		  22 Jollydora_duparquetiana_5304-CAfr_TYPE,
		  23 Manotes_expansa_5325-WCAfr_TYPE,
		  24 Manotes_macrantha_5319-Dinklagea_WCAfr_TYPE,
		  25 Oxalidaceae_Dapania_pentandra_5850,
		  26 Oxalidaceae_Dapania_racemosa_0087,
		  27 Oxalidaceae_Sarcotheca_macrophylla_1246,
		  28 Pax_calophylla_5552,
		  29 Pse_macrophyllus_3956,
		  30 Rou_parviflora_5318,
		  31 Rps_acutipetala_5843,
		  32 Rps_emarginata_3409,
		  33 San_balansea_3093,
		  34 San_minor_2571,
		  35 San_minor_5329,
		  36 Spi_myriantha_5840,
		  37 Spi_solanderi_5322,
		  38 Vismianthus_punctatus_2516-EAfr_TYPE
;
tree TREE1 = (((((1[&height=7.091549569793188E-18,height_95%_HPD={0.0,1.3877787807814457E-17},height_median=6.938893903907228E-18,height_range={0.0,4.163336342344337E-17},length=0.01921592816262821,length_95%_HPD={0.009252675259423575,0.02735233831366239},length_median=0.019529620355869876,length_range={0.008636385252545425,0.0316498690687778},rate=0.6953619818718784,rate_95%_HPD={0.3805788904051086,1.0986561456578225},rate_median=0.642787761372049,rate_range={0.36072169671315546,1.4430220403340615}]:0.01952962035586987,6[&height=7.091549569793188E-18,height_95%_HPD={0.0,1.3877787807814457E-17},height_median=6.938893903907228E-18,height_range={0.0,4.163336342344337E-17},length=0.01921592816262821,length_95%_HPD={0.009252675259423575,0.02735233831366239},length_median=0.019529620355869876,length_range={0.008636385252545425,0.0316498690687778},rate=0.7443222388895577,rate_95%_HPD={0.4556713334362792,1.2161470223298192},rate_median=0.6828072693110097,rate_range={0.38886174834412074,1.630544458030177}]:0.01952962035586987)[&height=0.019215928162628217,height_95%_HPD={0.009252675259423582,0.027352338313662405},height_median=0.019529620355869876,height_range={0.00863638525254544,0.0316498690687778},length=0.011046781721621697,length_95%_HPD={0.003852458863505402,0.019611440144534198},length_median=0.010343137604176563,length_range={0.003182987256818502,0.028025327158863397},posterior=1.0,rate=0.6584597893679689,rate_95%_HPD={0.2472325610692841,1.2988185571105006},rate_median=0.5824007422501998,rate_range={0.2472325610692841,1.9555307303544391}]:0.010524269806770254,30[&height=7.049916206369744E-18,height_95%_HPD={0.0,1.3877787807814457E-17},height_median=6.938893903907228E-18,height_range={0.0,4.163336342344337E-17},length=0.03026270988424989,length_95%_HPD={0.024942026261950124,0.03694736291856417},length_median=0.03005389016264013,length_range={0.022405461278184345,0.039946606017116366},rate=0.6813969496284974,rate_95%_HPD={0.5335065174039029,0.8099233691022567},rate_median=0.6827781352488009,rate_range={0.4992921513237679,0.9375775855573276}]:0.030053890162640123)[&height=0.03026270988424989,height_95%_HPD={0.02494202626195013,0.03694736291856417},height_median=0.03005389016264013,height_range={0.02240546127818436,0.03994660601711638},length=0.002657056779624894,length_95%_HPD={4.626222058077764E-4,0.0052438393358279},length_median=0.0023752646902799705,length_range={3.377053462738089E-4,0.009721673620250795},posterior=1.0,rate=0.7965187204232416,rate_95%_HPD={0.22251468265902272,1.7175520368755341},rate_median=0.6831614335805337,rate_range={0.22251468265902272,3.2580545944230996}]:0.0026759522721817933,(((((3[&height=7.33441085642994E-18,height_95%_HPD={0.0,1.3877787807814457E-17},height_median=6.938893903907228E-18,height_range={0.0,2.7755575615628914E-17},length=0.012941710725790336,length_95%_HPD={0.008326005245343444,0.017434049102589486},length_median=0.012940706233919623,length_range={0.007279501686654505,0.02005347239682318},rate=1.0097394030437756,rate_95%_HPD={0.6727080751285488,1.4151449948199069},rate_median=0.9804685958943296,rate_range={0.5601910949951376,1.6957534543359105}]:0.012940706233919616,(4[&height=7.466249840604178E-18,height_95%_HPD={0.0,1.3877787807814457E-17},height_median=6.938893903907228E-18,height_range={0.0,2.7755575615628914E-17},length=0.008433165808521666,length_95%_HPD={0.004528990153747227,0.012453680032255943},length_median=0.008167222446558917,length_range={0.003708665551584618,0.015251710068612936},rate=0.7491038795189204,rate_95%_HPD={0.4389411205456074,1.140139946029718},rate_median=0.7247263749581764,rate_range={0.3515271052580234,1.5096441093889486}]:0.008167222446558927,5[&height=7.466249840604178E-18,height_95%_HPD={0.0,1.3877787807814457E-17},height_median=6.938893903907228E-18,height_range={0.0,2.7755575615628914E-17},length=0.008433165808521666,length_95%_HPD={0.004528990153747227,0.012453680032255943},length_median=0.008167222446558917,length_range={0.003708665551584618,0.015251710068612936},rate=0.9008217312937767,rate_95%_HPD={0.5038396192714292,1.4004576132410285},rate_median=0.8691921592464769,rate_range={0.4460626046350519,1.7963250349104496}]:0.008167222446558927)[&height=0.008433165808521674,height_95%_HPD={0.004528990153747234,0.012453680032255943},height_median=0.008167222446558934,height_range={0.003708665551584625,0.01525171006861295},length=0.004508544917268701,length_95%_HPD={0.0018684771690432589,0.007378183484931002},length_median=0.004375883778437645,length_range={0.001257019380154302,0.008962366442082523},posterior=1.0,rate=0.8420779307023976,rate_95%_HPD={0.3938698686303812,1.4875238967996147},rate_median=0.7662333824912528,rate_range={0.34825420815903696,2.447944953374884}]:0.004773483787360689)[&height=0.012941710725790338,height_95%_HPD={0.008326005245343458,0.0174340491025895},height_median=0.012940706233919623,height_range={0.007279501686654505,0.02005347239682318},length=0.007487033776842478,length_95%_HPD={0.00287503846519456,0.012231417242799698},length_median=0.007240500190648622,length_range={0.001867092739814738,0.01858904246104664},posterior=1.0,rate=0.6618788907248313,rate_95%_HPD={0.2787442917249786,1.188221100018747},rate_median=0.6042592149874754,rate_range={0.20627762296182575,2.1845935763863062}]:0.007506429738192735,(((28[&height=7.070732888081465E-18,height_95%_HPD={0.0,1.3877787807814457E-17},height_median=6.938893903907228E-18,height_range={0.0,2.7755575615628914E-17},length=0.011248393129338613,length_95%_HPD={0.008671196583958742,0.014167471235022884},length_median=0.011044093490610706,length_range={0.00803608837914721,0.018294560207880464},rate=0.553310159253124,rate_95%_HPD={0.36263510880685895,0.7014094861873649},rate_median=0.5561499876780256,rate_range={0.3079031024795361,0.8355468171195215}]:0.011044093490610706,36[&height=7.070732888081465E-18,height_95%_HPD={0.0,1.3877787807814457E-17},height_median=6.938893903907228E-18,height_range={0.0,2.7755575615628914E-17},length=0.011248393129338613,length_95%_HPD={0.008671196583958742,0.014167471235022884},length_median=0.011044093490610706,length_range={0.00803608837914721,0.018294560207880464},rate=2.8706179975387522,rate_95%_HPD={2.189066035651526,3.5406059914667027},rate_median=2.8950425929811745,rate_range={1.7231479641686256,4.015862519936144}]:0.011044093490610706)[&height=0.011248393129338622,height_95%_HPD={0.008671196583958742,0.014167471235022884},height_median=0.011044093490610713,height_range={0.00803608837914721,0.018294560207880492},length=0.0023384447797689055,length_95%_HPD={6.605436495739636E-4,0.004460628430722723},length_median=0.002134613204754974,length_range={4.69194610637505E-4,0.007751548223849818},posterior=1.0,rate=1.1012797795652818,rate_95%_HPD={0.34847704662230844,2.032361746155518},rate_median=0.9937234667479224,rate_range={0.2773619647802343,3.2880373214598695}]:0.002311795120439431,37[&height=7.202571872255703E-18,height_95%_HPD={0.0,1.3877787807814457E-17},height_median=6.938893903907228E-18,height_range={0.0,2.7755575615628914E-17},length=0.01358683790910753,length_95%_HPD={0.010742805098575274,0.017177655621794595},length_median=0.01335588861105013,length_range={0.009886943064995421,0.020162130707182715},rate=0.6645779424739338,rate_95%_HPD={0.47553428085663507,0.8292374675740088},rate_median=0.6640045422162868,rate_range={0.39113742154906217,1.0241813347104554}]:0.013355888611050137)[&height=0.013586837909107537,height_95%_HPD={0.010742805098575281,0.017177655621794595},height_median=0.013355888611050144,height_range={0.009886943064995428,0.020162130707182743},length=0.003048002162720099,length_95%_HPD={8.682606553870736E-4,0.005936651172282273},length_median=0.002788860725543338,length_range={7.405123370052349E-4,0.0088834945745137},posterior=1.0,rate=1.2060875176277708,rate_95%_HPD={0.33718689556300135,2.20549236839677},rate_median=1.081010017763473,rate_range={0.30915288649206807,3.3487152968700915}]:0.0030135250932445644,(31[&height=7.20951076615961E-18,height_95%_HPD={0.0,1.3877787807814457E-17},height_median=6.938893903907228E-18,height_range={0.0,2.7755575615628914E-17},length=0.01014037170062968,length_95%_HPD={0.005546222078942828,0.01491121324100049},length_median=0.00995959164848488,length_range={0.005053693322571995,0.01803279831265365},rate=1.4357282199703811,rate_95%_HPD={0.8523769993633116,2.1978106600513567},rate_median=1.3668851408784657,rate_range={0.7337084498453296,2.812241325650783}]:0.00995959164848488,32[&height=7.20951076615961E-18,height_95%_HPD={0.0,1.3877787807814457E-17},height_median=6.938893903907228E-18,height_range={0.0,2.7755575615628914E-17},length=0.01014037170062968,length_95%_HPD={0.005546222078942828,0.01491121324100049},length_median=0.00995959164848488,length_range={0.005053693322571995,0.01803279831265365},rate=0.5511823956131296,rate_95%_HPD={0.3159065846357234,0.8564522476092408},rate_median=0.5282787407335174,rate_range={0.2683334323367657,1.2106741556181304}]:0.00995959164848488)[&height=0.010140371700629694,height_95%_HPD={0.005546222078942828,0.014911213241000497},height_median=0.009959591648484888,height_range={0.005053693322572009,0.018032798312653656},length=0.006494468371197919,length_95%_HPD={0.00343480691117265,0.009828840590772915},length_median=0.006523620032891329,length_range={0.0016919031759590544,0.01183940781656384},posterior=1.0,rate=0.8017021351669312,rate_95%_HPD={0.4402095919740051,1.262036327350985},rate_median=0.7464335401215643,rate_range={0.35932076891151227,2.6840876863034375}]:0.006409822055809821)[&height=0.016634840071827642,height_95%_HPD={0.013077299664000223,0.020893742243157612},height_median=0.01636941370429471,height_range={0.012585087541750646,0.023804278493238226},length=0.003793904430805196,length_95%_HPD={0.0014048443762771298,0.006514955006618091},length_median=0.00357278690443456,length_range={0.001261796545437767,0.0099176593986754},posterior=1.0,rate=1.3262071367649755,rate_95%_HPD={0.5223901794132261,2.3970844373558733},rate_median=1.2106967627102576,rate_range={0.3613314078119936,3.2211215161989246}]:0.004077722267817649)[&height=0.02042874450263283,height_95%_HPD={0.016058964984020166,0.024452853911123687},height_median=0.020447135972112358,height_range={0.014998131486256741,0.027571680353551814},length=0.003225417229810516,length_95%_HPD={8.517842938388989E-4,0.006104243504238001},length_median=0.0029866830102011147,length_range={7.077280550957868E-4,0.008549685241824374},posterior=1.0,rate=1.0217048648602312,rate_95%_HPD={0.32318721260186256,1.9465748928548614},rate_median=0.9185700777452818,rate_range={0.25726001384200664,3.0909277456532847}]:0.003202624322208112,7[&height=7.147060721024445E-18,height_95%_HPD={0.0,1.3877787807814457E-17},height_median=6.938893903907228E-18,height_range={0.0,2.7755575615628914E-17},length=0.02365416173244334,length_95%_HPD={0.019101350485347557,0.027844192362541334},length_median=0.023649760294320456,length_range={0.017310657980007083,0.030448043610370457},rate=1.0480725982184511,rate_95%_HPD={0.8407526580408622,1.2691591881970468},rate_median=1.040107332943058,rate_range={0.7851092262249852,1.3963039100882104}]:0.023649760294320463)[&height=0.023654161732443356,height_95%_HPD={0.019101350485347557,0.027844192362541334},height_median=0.02364976029432047,height_range={0.017310657980007083,0.03044804361037047},length=0.0038900306666089773,length_95%_HPD={0.0017696633073771978,0.006798547335342051},length_median=0.0037818880260667605,length_range={9.44228886205517E-4,0.008035571732159366},posterior=1.0,rate=1.0779288957456092,rate_95%_HPD={0.46427208049446383,1.8930097251152487},rate_median=0.9743112245864097,rate_range={0.4085314131144265,3.411241252685285}]:0.003657054709657881,(29[&height=7.258083023486961E-18,height_95%_HPD={0.0,1.3877787807814457E-17},height_median=6.938893903907228E-18,height_range={0.0,2.7755575615628914E-17},length=0.02558106644878981,length_95%_HPD={0.020458805809101435,0.030799127617230963},length_median=0.02556668435988205,length_range={0.018663963704631706,0.03403654184814213},rate=2.585172340051623,rate_95%_HPD={2.023674751985845,3.1534881904971157},rate_median=2.53922348786691,rate_range={1.8071127771082067,3.559282593833501}]:0.025555956471790448,((33[&height=7.306655280814311E-18,height_95%_HPD={0.0,1.3877787807814457E-17},height_median=6.938893903907228E-18,height_range={0.0,2.7755575615628914E-17},length=0.0060460550992327555,length_95%_HPD={0.0028763565380084816,0.010401320331652253},length_median=0.005639677197187939,length_range={0.0027079002996205775,0.018501744096980605},rate=0.6931672862273907,rate_95%_HPD={0.3009938609037973,1.1404327259089744},rate_median=0.6639622705961687,rate_range={0.22276507639941318,1.4368447101332638}]:0.005639677197187935,34[&height=7.306655280814311E-18,height_95%_HPD={0.0,1.3877787807814457E-17},height_median=6.938893903907228E-18,height_range={0.0,2.7755575615628914E-17},length=0.0060460550992327555,length_95%_HPD={0.0028763565380084816,0.010401320331652253},length_median=0.005639677197187939,length_range={0.0027079002996205775,0.018501744096980605},rate=0.9267902446979196,rate_95%_HPD={0.404052036850191,1.4930688135776682},rate_median=0.8836649539568575,rate_range={0.29507138649368186,1.8563067167617853}]:0.005639677197187935)[&height=0.006046055099232759,height_95%_HPD={0.0028763565380084885,0.010401320331652267},height_median=0.005639677197187942,height_range={0.0027079002996205914,0.018501744096980605},length=0.016085439918450985,length_95%_HPD={0.01073287806547283,0.021473907036985707},length_median=0.01598975631936125,length_range={0.008608722625561553,0.02383505844565746},posterior=1.0,rate=0.7079267876839848,rate_95%_HPD={0.4849991306955179,0.9971605617882447},rate_median=0.6869918193412443,rate_range={0.43191187618909477,1.2743889975996343}]:0.01647932668213698,35[&height=7.140121827120537E-18,height_95%_HPD={0.0,1.3877787807814457E-17},height_median=6.938893903907228E-18,height_range={0.0,2.7755575615628914E-17},length=0.022131495017683758,length_95%_HPD={0.017167613522343084,0.02788178397628735},length_median=0.022119003879324924,length_range={0.014454985991851875,0.02996932855543133},rate=0.5540948851719629,rate_95%_HPD={0.41848546287004995,0.7257667372773775},rate_median=0.5430917974455527,rate_range={0.3875056121820329,0.8294886078322988}]:0.022119003879324917)[&height=0.02213149501768377,height_95%_HPD={0.01716761352234309,0.02788178397628735},height_median=0.022119003879324924,height_range={0.014454985991851875,0.02996932855543133},length=0.0034320073197165904,length_95%_HPD={7.130793870174859E-4,0.006833969185735589},length_median=0.0031208531136691434,length_range={4.953977665858936E-4,0.010005258967410127},posterior=1.0,rate=0.7786786897722069,rate_95%_HPD={0.24956255452833556,1.5758996962156901},rate_median=0.6859899465381275,rate_range={0.17311663387194956,2.982539397130692}]:0.0034369525924655316)[&height=0.025532405688577203,height_95%_HPD={0.020458805809101442,0.03047059673027552},height_median=0.025555956471790455,height_range={0.018663963704631713,0.03403654184814213},length=0.0020166791416519193,length_95%_HPD={3.074215591677282E-4,0.004716458284726065},length_median=0.001703086009138155,length_range={1.5652927030396224E-4,0.008184298311362265},posterior=0.991,rate=0.7764999938851861,rate_95%_HPD={0.22419976320074508,1.5771356799901866},rate_median=0.6860032480706396,rate_range={0.19484357586416548,3.2886247831633977}]:0.0017508585321878954)[&height=0.027514806462185685,height_95%_HPD={0.023360788150084646,0.03227044592146082},height_median=0.02730681500397835,height_range={0.020848547875122095,0.03527389737229932},length=0.0013076160556256579,length_95%_HPD={2.911750427052606E-4,0.0027081301706420383},length_median=0.0011724802900349232,length_range={2.0231776751595057E-4,0.004278486382262411},posterior=0.981,rate=0.8443166902392621,rate_95%_HPD={0.2557541036798548,1.6543304401120709},rate_median=0.7685447244283408,rate_range={0.19484357586416548,3.163620620078908}]:0.001363531876260607,(((8[&height=6.966649479522857E-18,height_95%_HPD={0.0,1.3877787807814457E-17},height_median=6.938893903907228E-18,height_range={0.0,2.7755575615628914E-17},length=0.006181977293011405,length_95%_HPD={0.0028671119227463987,0.010579206201077315},length_median=0.005856608624111283,length_range={0.0023003695416290507,0.013579527562912239},rate=1.0044267102501736,rate_95%_HPD={0.4395306096040584,1.6143263453953858},rate_median=0.9674234071168339,rate_range={0.3942132796625393,2.4722721077321874}]:0.005856608624111276,11[&height=6.966649479522857E-18,height_95%_HPD={0.0,1.3877787807814457E-17},height_median=6.938893903907228E-18,height_range={0.0,2.7755575615628914E-17},length=0.006181977293011405,length_95%_HPD={0.0028671119227463987,0.010579206201077315},length_median=0.005856608624111283,length_range={0.0023003695416290507,0.013579527562912239},rate=0.9284262136232164,rate_95%_HPD={0.4407497854722695,1.496409218643614},rate_median=0.8889760769503429,rate_range={0.3656971190327948,2.4722721077321874}]:0.005856608624111276)[&height=0.006181977293011409,height_95%_HPD={0.0028671119227463987,0.010579206201077315},height_median=0.005856608624111283,height_range={0.0023003695416290507,0.013579527562912252},length=0.007961242702052963,length_95%_HPD={0.0029357784762665956,0.013406733715544412},length_median=0.007600201995591704,length_range={0.002626778386372375,0.01779857789963596},posterior=1.0,rate=1.0143929825950209,rate_95%_HPD={0.4084067081451044,1.9050794362542505},rate_median=0.923388516858948,rate_range={0.34674857361883615,2.9381571023633923}]:0.008580059705070472,(9[&height=6.966649479522857E-18,height_95%_HPD={0.0,1.3877787807814457E-17},height_median=6.938893903907228E-18,height_range={0.0,2.7755575615628914E-17},length=0.010606305175458922,length_95%_HPD={0.005011831926860555,0.015649576115363092},length_median=0.010742755773781143,length_range={0.004502235010993394,0.01989572189301321},rate=0.6713307633761172,rate_95%_HPD={0.36072169671315546,1.0966360498770535},rate_median=0.6191453527084975,rate_range={0.3023300850779018,1.464237508820831}]:0.010742755773781146,10[&height=6.966649479522857E-18,height_95%_HPD={0.0,1.3877787807814457E-17},height_median=6.938893903907228E-18,height_range={0.0,2.7755575615628914E-17},length=0.010606305175458922,length_95%_HPD={0.005011831926860555,0.015649576115363092},length_median=0.010742755773781143,length_range={0.004502235010993394,0.01989572189301321},rate=1.1024539297954121,rate_95%_HPD={0.5946364234787014,1.7967198638659412},rate_median=1.0100466882623054,rate_range={0.5101663715146796,2.5647938856358112}]:0.010742755773781146)[&height=0.010606305175458932,height_95%_HPD={0.005011831926860555,0.0156495761153631},height_median=0.010742755773781153,height_range={0.004502235010993394,0.019895721893013238},length=0.0035369148196054373,length_95%_HPD={7.79090915400002E-4,0.007380830932057596},length_median=0.0030943875226365873,length_range={6.378427554146054E-4,0.01187807263806704},posterior=1.0,rate=0.7582297437059814,rate_95%_HPD={0.21157975944892682,1.5657944324564714},rate_median=0.662647794789681,rate_range={0.18622108718000224,2.5789458832544905}]:0.003693912555400601)[&height=0.014143219995064356,height_95%_HPD={0.008261479653859316,0.01964390439880566},height_median=0.014436668329181754,height_range={0.007646656430981412,0.02367190481912501},length=0.004995368726102737,length_95%_HPD={0.001765666960744941,0.009303172046760455},length_median=0.004642165316227371,length_range={0.0010570567199918723,0.012305461921344553},posterior=1.0,rate=0.7677801595389356,rate_95%_HPD={0.24739735604099286,1.4074175544726828},rate_median=0.6919176649234686,rate_range={0.24739735604099286,2.2063093375181224}]:0.004618830432774921,12[&height=7.147060721024445E-18,height_95%_HPD={0.0,1.3877787807814457E-17},height_median=6.938893903907228E-18,height_range={0.0,2.7755575615628914E-17},length=0.01913858872116712,length_95%_HPD={0.012218559965399035,0.02565003648188522},length_median=0.019055498761956672,length_range={0.011503795489863487,0.02976624543510003},rate=1.0410285553182663,rate_95%_HPD={0.6791796943237455,1.4828302417079025},rate_median=1.0090693860493216,rate_range={0.6256648785544996,1.770910440421899}]:0.01905549876195667)[&height=0.019138588721167128,height_95%_HPD={0.012218559965399035,0.025650036481885227},height_median=0.019055498761956675,height_range={0.011503795489863501,0.02976624543510003},length=0.00970089054984459,length_95%_HPD={0.002832196947953579,0.01717548893530048},length_median=0.009185004760980933,length_range={0.0019559900317626076,0.020459752247268467},posterior=1.0,rate=0.5542664790608621,rate_95%_HPD={0.20627762296182575,0.9933170553002894},rate_median=0.49821356565012753,rate_range={0.20627762296182575,2.1795624358681747}]:0.009614848118282282)[&height=0.02886236682873568,height_95%_HPD={0.024716650111688457,0.03420276802147744},height_median=0.028670346880238957,height_range={0.022409374599712407,0.03739748660973922},length=0.0040573998351391355,length_95%_HPD={0.0015275567943156265,0.0072666237432284855},length_median=0.003803211944756628,length_range={9.579803536663087E-4,0.011022970400140462},posterior=1.0,rate=0.9034094786514719,rate_95%_HPD={0.3278309457374018,1.531437490020767},rate_median=0.8453320519971682,rate_range={0.29860079451151356,3.446857643345026}]:0.004059495554582966)[&height=0.032919766663874785,height_95%_HPD={0.0271775319026483,0.03904012127696353},height_median=0.032729842434821924,height_range={0.025017873525281883,0.042681725133388825},length=0.01462457586306167,length_95%_HPD={0.006472001068704589,0.023001678868322877},length_median=0.01449122688757057,length_range={0.0047689801562493875,0.027633489292836072},posterior=1.0,rate=0.784577357424685,rate_95%_HPD={0.35301282850378474,1.4003211482313773},rate_median=0.714296754018602,rate_range={0.3282009794840122,1.9543413434118795}]:0.015151349553172225,(((2[&height=7.140121827120537E-18,height_95%_HPD={0.0,1.3877787807814457E-17},height_median=6.938893903907228E-18,height_range={0.0,2.7755575615628914E-17},length=0.019706551614502466,length_95%_HPD={0.012022919839572599,0.027294931825541435},length_median=0.019359934943625753,length_range={0.010648982860660877,0.035515184169759684},rate=1.211768536468857,rate_95%_HPD={0.7348437736178014,1.6902112808314582},rate_median=1.1880157120805084,rate_range={0.6049343212163001,2.193522971484792}]:0.019359934943625756,38[&height=7.140121827120537E-18,height_95%_HPD={0.0,1.3877787807814457E-17},height_median=6.938893903907228E-18,height_range={0.0,2.7755575615628914E-17},length=0.019706551614502466,length_95%_HPD={0.012022919839572599,0.027294931825541435},length_median=0.019359934943625753,length_range={0.010648982860660877,0.035515184169759684},rate=1.0203266297734548,rate_95%_HPD={0.5485222633210529,1.3983151047344218},rate_median=0.9967060331918285,rate_range={0.5113583890473856,1.824756576350743}]:0.019359934943625756)[&height=0.019706551614502476,height_95%_HPD={0.012022919839572599,0.027294931825541435},height_median=0.019359934943625763,height_range={0.010648982860660877,0.035515184169759684},length=0.01136795737561163,length_95%_HPD={0.004130102143010107,0.02108500904643667},length_median=0.010904658411277045,length_range={0.0028748039952748022,0.024379170926177467},posterior=1.0,rate=0.7818846241290988,rate_95%_HPD={0.3005989930444229,1.4315344377865618},rate_median=0.6932457206553495,rate_range={0.28654148399945006,2.5562129505612843}]:0.011431123365906373,(21[&height=6.7931771319251765E-18,height_95%_HPD={0.0,1.3877787807814457E-17},height_median=6.938893903907228E-18,height_range={0.0,2.7755575615628914E-17},length=0.006585564520844349,length_95%_HPD={0.003203179833088869,0.010699508606533271},length_median=0.006512486300257053,length_range={0.002457047569813006,0.012593785334539434},rate=1.050590604504271,rate_95%_HPD={0.48955852335164757,1.7504109145282174},rate_median=0.9684638422587505,rate_range={0.41600418204980893,2.8166775572457103}]:0.006512486300257053,22[&height=6.7931771319251765E-18,height_95%_HPD={0.0,1.3877787807814457E-17},height_median=6.938893903907228E-18,height_range={0.0,2.7755575615628914E-17},length=0.006585564520844349,length_95%_HPD={0.003203179833088869,0.010699508606533271},length_median=0.006512486300257053,length_range={0.002457047569813006,0.012593785334539434},rate=0.962620701332474,rate_95%_HPD={0.49276600563570716,1.6630207571111084},rate_median=0.8835196594846813,rate_range={0.4031224807116325,2.6209012411981454}]:0.006512486300257053)[&height=0.006585564520844358,height_95%_HPD={0.003203179833088876,0.010699508606533278},height_median=0.00651248630025706,height_range={0.00245704756981302,0.012593785334539448},length=0.024488944469269712,length_95%_HPD={0.014511422901315726,0.03310846359562033},length_median=0.024045594985182564,length_range={0.01430015629869516,0.040758300985463736},posterior=1.0,rate=0.6809704830786533,rate_95%_HPD={0.3907217801362098,0.9365077192486467},rate_median=0.6686410433356849,rate_range={0.3796500018376078,1.1190884494145568}]:0.024278572009275075)[&height=0.03107450899011406,height_95%_HPD={0.02174836951922402,0.04051030833596966},height_median=0.030791058309532136,height_range={0.02097627469812871,0.04545799894830085},length=0.00531910641531975,length_95%_HPD={0.0013775268998882442,0.010340891251349918},length_median=0.0047367667261118095,length_range={0.0012495418736893603,0.01444473112773223},posterior=1.0,rate=0.7015896247165604,rate_95%_HPD={0.2105588151400964,1.3780755023275477},rate_median=0.6323037906110318,rate_range={0.19257594464905786,2.5432183159136006}]:0.005019733932177837,(((13[&height=7.20951076615961E-18,height_95%_HPD={0.0,1.3877787807814457E-17},height_median=6.938893903907228E-18,height_range={0.0,4.163336342344337E-17},length=0.01175916882177769,length_95%_HPD={0.006861473260140374,0.016613880296635908},length_median=0.011464269141750909,length_range={0.005960081980618322,0.020898945307308445},rate=0.5243265973868668,rate_95%_HPD={0.32061746925465545,0.7974755792495443},rate_median=0.5096360790056105,rate_range={0.24965043613762125,1.007765359161821}]:0.011464269141750909,16[&height=7.20951076615961E-18,height_95%_HPD={0.0,1.3877787807814457E-17},height_median=6.938893903907228E-18,height_range={0.0,4.163336342344337E-17},length=0.01175916882177769,length_95%_HPD={0.006861473260140374,0.016613880296635908},length_median=0.011464269141750909,length_range={0.005960081980618322,0.020898945307308445},rate=0.7492905171603861,rate_95%_HPD={0.42458820264943525,1.0807673755529683},rate_median=0.7312128021974226,rate_range={0.37352744271804306,1.294326295373412}]:0.011464269141750909)[&height=0.011759168821777697,height_95%_HPD={0.006861473260140374,0.016613880296635908},height_median=0.011464269141750916,height_range={0.0059600819806183356,0.02089894530730845},length=0.005932366392730183,length_95%_HPD={0.001340017424032898,0.011656337715542996},length_median=0.005387849879935257,length_range={8.690853141881533E-4,0.014929603312024281},posterior=1.0,rate=0.6117715724016977,rate_95%_HPD={0.19257594464905786,1.2572472202097755},rate_median=0.5061905415645153,rate_range={0.19257594464905786,3.2714682512786517}]:0.005901752802672418,(14[&height=7.223388553967424E-18,height_95%_HPD={0.0,1.3877787807814457E-17},height_median=6.938893903907228E-18,height_range={0.0,2.7755575615628914E-17},length=0.01487215077529074,length_95%_HPD={0.009572053143403307,0.020670920358875806},length_median=0.014450025343308331,length_range={0.008636504294060425,0.02874169752922015},rate=2.178401879014808,rate_95%_HPD={1.4436865765667617,3.0681288609466124},rate_median=2.1472952820076485,rate_range={1.091025897489468,3.261492750562769}]:0.014312126721217858,15[&height=7.237266341775239E-18,height_95%_HPD={0.0,1.3877787807814457E-17},height_median=6.938893903907228E-18,height_range={0.0,2.7755575615628914E-17},length=0.014669457180647593,length_95%_HPD={0.009600608199738875,0.02012726709036476},length_median=0.014375021827493385,length_range={0.008636504294060425,0.026066426615205814},rate=1.668885834249402,rate_95%_HPD={1.0487841167843384,2.2498754878490015},rate_median=1.6641114854239047,rate_range={0.8626217947574533,2.6601588651057915}]:0.014312126721217858)[&height=0.014613251680724549,height_95%_HPD={0.009526403990993769,0.019788650571227223},height_median=0.014312126721217865,height_range={0.008636504294060439,0.026066426615205814},length=0.003197966173397126,length_95%_HPD={8.944153389855783E-4,0.006136510122004432},length_median=0.0029318676564323368,length_range={5.715568630960677E-4,0.009150119865278812},posterior=0.945,rate=1.0015699492605152,rate_95%_HPD={0.35417617126812023,1.8445793406355075},rate_median=0.9258525248497159,rate_range={0.27505709251247207,2.9765117538864865}]:0.003053895223205469)[&height=0.017894228809151057,height_95%_HPD={0.01292375516426033,0.02418494055124301},height_median=0.017366021944423334,height_range={0.012017400853554072,0.02900646210193151},length=0.01156036315008029,length_95%_HPD={0.003823714936591366,0.01964989289419574},length_median=0.011192587970549919,length_range={0.0027108569552930922,0.024683909604093834},posterior=1.0,rate=0.9684534834011042,rate_95%_HPD={0.3902240761103784,1.7288830121955612},rate_median=0.8712066349344496,rate_range={0.3902240761103784,3.1762726514891457}]:0.011533191560890759,((17[&height=6.925016116099414E-18,height_95%_HPD={0.0,1.3877787807814457E-17},height_median=6.938893903907228E-18,height_range={0.0,2.7755575615628914E-17},length=0.01226842811261947,length_95%_HPD={0.0074560321644374025,0.01862178680013274},length_median=0.011567131828298164,length_range={0.0070561477856361104,0.02323929215194548},rate=1.9956553662466863,rate_95%_HPD={1.0570872701260376,2.668584228742924},rate_median=2.0123909107438953,rate_range={0.957137534189351,3.322706222656943}]:0.011567131828298164,(18[&height=7.105427357601002E-18,height_95%_HPD={0.0,1.3877787807814457E-17},height_median=6.938893903907228E-18,height_range={0.0,2.7755575615628914E-17},length=0.00319092300788482,length_95%_HPD={0.0012108005563296609,0.005589787596559731},length_median=0.002984401365282399,length_range={0.0011283600630691837,0.00821382268384422},rate=1.1870406571788372,rate_95%_HPD={0.49308968193934655,2.1992217956523374},rate_median=1.1145329516147702,rate_range={0.3878879603107067,3.132070954270394}]:0.0029844013652823922,19[&height=7.105427357601002E-18,height_95%_HPD={0.0,1.3877787807814457E-17},height_median=6.938893903907228E-18,height_range={0.0,2.7755575615628914E-17},length=0.00319092300788482,length_95%_HPD={0.0012108005563296609,0.005589787596559731},length_median=0.002984401365282399,length_range={0.0011283600630691837,0.00821382268384422},rate=0.4938393749978071,rate_95%_HPD={0.21157975944892682,0.8966518291051466},rate_median=0.4626841353266751,rate_range={0.17311663387194956,1.251136223494364}]:0.0029844013652823922)[&height=0.0031909230078848282,height_95%_HPD={0.0012108005563296886,0.005589787596559731},height_median=0.002984401365282399,height_range={0.0011283600630691837,0.008213822683844227},length=0.00907750510473465,length_95%_HPD={0.004162156777319126,0.016299142733839006},length_median=0.008537061590045018,length_range={0.0027238381930551406,0.020434086264971868},posterior=1.0,rate=0.8092809263509181,rate_95%_HPD={0.35246385295843446,1.3031096197297052},rate_median=0.7784228760816636,rate_range={0.3005989930444229,2.1880501704857216}]:0.008582730463015772)[&height=0.012268428112619476,height_95%_HPD={0.0074560321644374095,0.01862178680013274},height_median=0.011567131828298171,height_range={0.007056147785636124,0.02323929215194548},length=0.007440292441607455,length_95%_HPD={0.003338224917951639,0.012201602541394178},length_median=0.00710040078001177,length_range={0.0028941316045876797,0.016013672519637513},posterior=1.0,rate=1.0763291238067207,rate_95%_HPD={0.4550987840097788,1.7683247778349278},rate_median=1.0223569231199776,rate_range={0.4181840670826434,2.444006806422149}]:0.00719546637662553,20[&height=6.8833827526759705E-18,height_95%_HPD={0.0,1.3877787807814457E-17},height_median=6.938893903907228E-18,height_range={0.0,2.7755575615628914E-17},length=0.019708720554226913,length_95%_HPD={0.013796989743440888,0.02856579090453408},length_median=0.0187625982049237,length_range={0.013366521825347005,0.03294914260122719},rate=0.9583163707346695,rate_95%_HPD={0.5924963841188198,1.2578390108304547},rate_median=0.9722082598554015,rate_range={0.5239959547512615,1.518552540910594}]:0.018762598204923694)[&height=0.019708720554226917,height_95%_HPD={0.013796989743440902,0.028565790904534094},height_median=0.0187625982049237,height_range={0.013366521825347012,0.03294914260122719},length=0.009745871405004419,length_95%_HPD={0.004395046910955866,0.0179932447044895},length_median=0.009441305371798867,length_range={0.0022828062474785776,0.02209145955354206},posterior=1.0,rate=0.9240039976802886,rate_95%_HPD={0.34674857361883615,1.5745534731076187},rate_median=0.8317157546254047,rate_range={0.31806261666480784,3.210824042788193}]:0.010136615300390391)[&height=0.02945459195923132,height_95%_HPD={0.022080922209527856,0.03740153977616552},height_median=0.028899213505314093,height_range={0.021291572837592185,0.04168880215032717},length=0.006939023446202496,length_95%_HPD={0.0033662457032869395,0.011220411802913659},length_median=0.0067364489914556545,length_range={0.0014510212140992906,0.014837396207130982},posterior=1.0,rate=0.9719333199228795,rate_95%_HPD={0.4894071910084025,1.6548177706198057},rate_median=0.8982357459195573,rate_range={0.3967718779007474,3.637666742426038}]:0.00691157873639588)[&height=0.03639361540543378,height_95%_HPD={0.028923863058995348,0.04520805604751845},height_median=0.03581079224170997,height_range={0.02811953792529535,0.04830806364630429},length=0.011150727121502618,length_95%_HPD={0.0038960072818221836,0.0198419438796709},length_median=0.01061758402425159,length_range={0.0033823704416113404,0.025891347533358096},posterior=1.0,rate=1.2227513407021513,rate_95%_HPD={0.464710903703557,2.296576874502024},rate_median=1.094033789714419,rate_range={0.464710903703557,3.286270499546593}]:0.012070399746284176)[&height=0.04754434252693644,height_95%_HPD={0.03897023338481562,0.05670634196007354},height_median=0.04788119198799415,height_range={0.035924331700995515,0.061032238177576255},length=0.015165328894301253,length_95%_HPD={0.005478486260948545,0.02771003790192131},length_median=0.013913265623540432,length_range={0.004861112770769185,0.03427183790800276},posterior=1.0,rate=1.0411713278931447,rate_95%_HPD={0.3351925814957068,1.9384575415286356},rate_median=0.9765624926694354,rate_range={0.23940224381209452,3.394242002673351}]:0.014180296459274738,((23[&height=6.987466161234578E-18,height_95%_HPD={0.0,1.3877787807814457E-17},height_median=6.938893903907228E-18,height_range={0.0,4.163336342344337E-17},length=0.011163801513113171,length_95%_HPD={0.00535349441040095,0.01774616817568328},length_median=0.011184093977402224,length_range={0.005022465488156165,0.025278272327376887},rate=0.9237919337869284,rate_95%_HPD={0.4515270323849465,1.5987728024659744},rate_median=0.8489113359711288,rate_range={0.31146574041240815,2.0230170045771034}]:0.01118409397740222,24[&height=6.987466161234578E-18,height_95%_HPD={0.0,1.3877787807814457E-17},height_median=6.938893903907228E-18,height_range={0.0,4.163336342344337E-17},length=0.011163801513113171,length_95%_HPD={0.00535349441040095,0.01774616817568328},length_median=0.011184093977402224,length_range={0.005022465488156165,0.025278272327376887},rate=1.013776137734829,rate_95%_HPD={0.5478000021664426,1.8307119832525496},rate_median=0.9305140462942797,rate_range={0.4027392729555498,2.2941989037525383}]:0.01118409397740222)[&height=0.01116380151311318,height_95%_HPD={0.0053534944104009705,0.017746168175683294},height_median=0.011184093977402228,height_range={0.005022465488156172,0.025278272327376887},length=0.03490312968234495,length_95%_HPD={0.02462034181615532,0.04847743177276413},length_median=0.033921803989801574,length_range={0.02365508137529524,0.05450951801208446},posterior=1.0,rate=1.1408205091281447,rate_95%_HPD={0.782409132510032,1.526313005035814},rate_median=1.139613423314239,rate_range={0.6780976406547047,1.6309884043316578}]:0.033640047588811804,((25[&height=7.03603841856193E-18,height_95%_HPD={0.0,1.3877787807814457E-17},height_median=6.938893903907228E-18,height_range={0.0,2.7755575615628914E-17},length=0.006735129404760825,length_95%_HPD={0.003020442691114962,0.010244912277277647},length_median=0.006779949332957339,length_range={0.002689121701104219,0.011837551378504868},rate=0.9133006774850415,rate_95%_HPD={0.46134482288495443,1.6031555469059786},rate_median=0.8324960412730134,rate_range={0.43165712881188795,2.2467207456472273}]:0.006779949332957336,26[&height=7.03603841856193E-18,height_95%_HPD={0.0,1.3877787807814457E-17},height_median=6.938893903907228E-18,height_range={0.0,2.7755575615628914E-17},length=0.006735129404760825,length_95%_HPD={0.003020442691114962,0.010244912277277647},length_median=0.006779949332957339,length_range={0.002689121701104219,0.011837551378504868},rate=1.0976868029667268,rate_95%_HPD={0.5868787505658655,1.9420472617532547},rate_median=0.9854491584520236,rate_range={0.5280317859193515,2.4842555256060983}]:0.006779949332957336)[&height=0.006735129404760834,height_95%_HPD={0.003020442691114983,0.010244912277277661},height_median=0.006779949332957343,height_range={0.002689121701104233,0.011837551378504882},length=0.013579552199968207,length_95%_HPD={0.0052058872796888755,0.02879548024877604},length_median=0.01153066526233983,length_range={0.003988796960712866,0.03405470127367019},posterior=1.0,rate=1.4204308950238624,rate_95%_HPD={0.4458385194648278,2.5702093174099954},rate_median=1.3803757138845103,rate_range={0.4458385194648278,3.6491227887001636}]:0.011393838558690833,27[&height=7.181755190543981E-18,height_95%_HPD={0.0,1.3877787807814457E-17},height_median=6.938893903907228E-18,height_range={0.0,2.0816681711721685E-17},length=0.02031468160472902,length_95%_HPD={0.012680578724232963,0.03545852349635814},length_median=0.018173787891648176,length_range={0.01182397018425807,0.04129230457100597},rate=0.9786737175856319,rate_95%_HPD={0.476620798446042,1.3420240809439294},rate_median=1.0143553633978795,rate_range={0.4152745358408271,1.6452348158146728}]:0.01817378789164817)[&height=0.020314681604729025,height_95%_HPD={0.01268057872423297,0.03545852349635814},height_median=0.018173787891648176,height_range={0.01182397018425807,0.04129230457100597},length=0.025791245998842964,length_95%_HPD={0.015303768724122528,0.041203340882868866},length_median=0.023394891361654582,length_range={0.014424011050044303,0.05563407481232373},posterior=1.0,rate=1.7123986497669612,rate_95%_HPD={0.9416528248609263,2.49211904206463},rate_median=1.7443965112755697,rate_range={0.679984786450515,2.6827716853472925}]:0.026650353674565856)[&height=0.04562693975525612,height_95%_HPD={0.03483788950854364,0.05869567021387291},height_median=0.04482414156621403,height_range={0.032566819713425066,0.06848059330569524},length=0.016971033901232495,length_95%_HPD={0.003953824587951266,0.029462737433718036},length_median=0.016327397446515554,length_range={6.005264771781066E-4,0.04571549367191316},posterior=0.981,rate=0.9126026648313643,rate_95%_HPD={0.3331878161372477,1.5541345709607601},rate_median=0.8796862448098859,rate_range={0.22757555358173615,2.4255595022197616}]:0.017237346881054855)[&height=0.06276035589201055,height_95%_HPD={0.05078427980249624,0.07470958840250375},height_median=0.06206148844726889,height_range={0.04922952725069099,0.09292152978724644},length=0.0,posterior=1.0,rate=1.0]:0.0;
End;
