# Supplementary material for: Phylogenomics of the pantropical Connaraceae: revised infrafamilial classification and the evolution of heterostyly
Source: Plant Syst Evol. 2024 Aug 3;310(4):29. doi: 10.1007/s00606-024-01909-y (PMC11297820; doi:10.1007/s00606-024-01909-y)
Supplement: Supplementary file 2 — Supplementary file2 (ZIP 1968 kb) [file 606_2024_1909_MOESM2_ESM.zip › SI_data_S1/species_trees/astral_raxmlTrees.tre]

(Hemandradenia_spnov_6608-CAfr,((Ellipanthus_beccarii_5849-Pseudellipanthus_As_TYPE,(Ellipanthus_madagascariensis_5847-AfrMad,Ellipanthus_razanatsimae_5990-Mad)1:2.7466909665848864)1:1.168141555466437,(((Connarus_africanus_5851-WCAfr,Connarus_thonningii_5551-WAfr)1:0.29471932205107676,(Connarus_perrottetii_5844-Am,Connarus_cochinchinensis_5841-As)0.99:0.1540866585014015)1:1.1537102607064762,(((Jollydora_duparquetiana_5304-CAfr_TYPE,Jollydora_armandui_5317-WAfr)1:3.4994575716931013,(Vismianthus_punctatus_2516-EAfr_TYPE,Burttia_prunoides_3942-EAfr_TYPE)1:1.347981267989458)1:0.1606793783741059,(((Manotes_macrantha_5319-Dinklagea_WCAfr_TYPE,Manotes_expansa_5325-WCAfr_TYPE)1:3.429866559075468,(Oxalidaceae_Sarcotheca_macrophylla_1246,(Oxalidaceae_Dapania_racemosa_0087,Oxalidaceae_Dapania_pentandra_5850)1:2.481978390008913)1:3.828995896426332)1:2.6907235661919775,((Rou_parviflora_5318,(Age_pentagyna_5323,Cas_paradoxa_5326)1:0.8937906312000143)1:0.21577852427631572,(Pse_macrophyllus_3956,((San_minor_5329,(San_balansea_3093,San_minor_2571)1:2.9552230630710397)1:0.45688737449517774,((Cns_uncata_5845,((Cns_palala_5846,Cns_ferruginea_5320)1:0.5554713521083348,(Cns_polyphylla_0582,Cns_bomiensis_5328)1:1.4098700967359012)1:0.434708675086193)1:0.6270274342065788,(Cnestid_rufescens_2875,(((Rps_acutipetala_5843,Rps_emarginata_3409)1:0.6382614773143344,(Spi_solanderi_5322,(Spi_myriantha_5840,Pax_calophylla_5552)0.77:0.0923457953401749)1:0.5247962215084985)1:0.9369880420706342,(Byr_coccinea_5324,(Byr_orientalis_5321,Byr_thomsonii_5327)1:0.5171711509993692)1:1.1743151198675956)1:0.47656060387757265)1:0.3959862138049173)0.41:0.010427690525045597)0.44:0.032391938610661836)1:0.2893349356946379)1:1.415383237136869)1:1.8145785308328488)1:0.9387206477300077)1:1.6290525447510487):0.0); 
