# Supplementary material for: Phylogenomics of the pantropical Connaraceae: revised infrafamilial classification and the evolution of heterostyly
Source: Plant Syst Evol. 2024 Aug 3;310(4):29. doi: 10.1007/s00606-024-01909-y (PMC11297820; doi:10.1007/s00606-024-01909-y)
Supplement: Supplementary file 2 — Supplementary file2 (ZIP 1968 kb) [file 606_2024_1909_MOESM2_ESM.zip › SI_data_S1/species_trees/astral_concat_100.trees]

#NEXUS

Begin taxa;
	Dimensions ntax=38;
		Taxlabels
			Age_pentagyna_5323
			Burttia_prunoides_3942-EAfr_TYPE
			Byr_coccinea_5324
			Byr_orientalis_5321
			Byr_thomsonii_5327
			Cas_paradoxa_5326
			Cnestid_rufescens_2875
			Cns_bomiensis_5328
			Cns_ferruginea_5320
			Cns_palala_5846
			Cns_polyphylla_0582
			Cns_uncata_5845
			Connarus_africanus_5851-WCAfr
			Connarus_cochinchinensis_5841-As
			Connarus_perrottetii_5844-Am
			Connarus_thonningii_5551-WAfr
			Ellipanthus_beccarii_5849-Pseudellipanthus_As_TYPE
			Ellipanthus_madagascariensis_5847-AfrMad
			Ellipanthus_razanatsimae_5990-Mad
			Hemandradenia_spnov_6608-CAfr
			Jollydora_armandui_5317-WAfr
			Jollydora_duparquetiana_5304-CAfr_TYPE
			Manotes_expansa_5325-WCAfr_TYPE
			Manotes_macrantha_5319-Dinklagea_WCAfr_TYPE
			Oxalidaceae_Dapania_pentandra_5850
			Oxalidaceae_Dapania_racemosa_0087
			Oxalidaceae_Sarcotheca_macrophylla_1246
			Pax_calophylla_5552
			Pse_macrophyllus_3956
			Rou_parviflora_5318
			Rps_acutipetala_5843
			Rps_emarginata_3409
			San_balansea_3093
			San_minor_2571
			San_minor_5329
			Spi_myriantha_5840
			Spi_solanderi_5322
			Vismianthus_punctatus_2516-EAfr_TYPE
			;
End;
Begin trees;
	Translate
		   1 Age_pentagyna_5323,
		   2 Burttia_prunoides_3942-EAfr_TYPE,
		   3 Byr_coccinea_5324,
		   4 Byr_orientalis_5321,
		   5 Byr_thomsonii_5327,
		   6 Cas_paradoxa_5326,
		   7 Cnestid_rufescens_2875,
		   8 Cns_bomiensis_5328,
		   9 Cns_ferruginea_5320,
		  10 Cns_palala_5846,
		  11 Cns_polyphylla_0582,
		  12 Cns_uncata_5845,
		  13 Connarus_africanus_5851-WCAfr,
		  14 Connarus_cochinchinensis_5841-As,
		  15 Connarus_perrottetii_5844-Am,
		  16 Connarus_thonningii_5551-WAfr,
		  17 Ellipanthus_beccarii_5849-Pseudellipanthus_As_TYPE,
		  18 Ellipanthus_madagascariensis_5847-AfrMad,
		  19 Ellipanthus_razanatsimae_5990-Mad,
		  20 Hemandradenia_spnov_6608-CAfr,
		  21 Jollydora_armandui_5317-WAfr,
		  22 Jollydora_duparquetiana_5304-CAfr_TYPE,
		  23 Manotes_expansa_5325-WCAfr_TYPE,
		  24 Manotes_macrantha_5319-Dinklagea_WCAfr_TYPE,
		  25 Oxalidaceae_Dapania_pentandra_5850,
		  26 Oxalidaceae_Dapania_racemosa_0087,
		  27 Oxalidaceae_Sarcotheca_macrophylla_1246,
		  28 Pax_calophylla_5552,
		  29 Pse_macrophyllus_3956,
		  30 Rou_parviflora_5318,
		  31 Rps_acutipetala_5843,
		  32 Rps_emarginata_3409,
		  33 San_balansea_3093,
		  34 San_minor_2571,
		  35 San_minor_5329,
		  36 Spi_myriantha_5840,
		  37 Spi_solanderi_5322,
		  38 Vismianthus_punctatus_2516-EAfr_TYPE
;

tree STATE_0 = ((((((1[&rate=0.5722353129796048]:0.020604215232651792,6[&rate=0.6139013634109249]:0.020604215232651792)[&rate=0.6405110928677483]:0.008596669245083646,30[&rate=0.6922157671281902]:0.029200884477735438)[&rate=0.9474973471870465]:0.002256715887331305,(((((3[&rate=0.8209631693993455]:0.013442821699584051,(4[&rate=0.6665407927025349]:0.009332191514427716,5[&rate=0.9033641050235046]:0.009332191514427716)[&rate=0.9627830755003397]:0.004110630185156335)[&rate=0.889152597543453]:0.005170131034740726,(((28[&rate=0.5864207043281217]:0.010592159991597662,36[&rate=2.848001100462439]:0.010592159991597662)[&rate=1.2289614848438113]:0.0014686456296365107,37[&rate=0.9178111147654636]:0.012060805621234173)[&rate=1.5239530085769917]:0.0018244375535547593,(31[&rate=1.2804637934149594]:0.010444555184880026,32[&rate=0.5270690998925153]:0.010444555184880026)[&rate=1.3380639335900955]:0.003440687989908906)[&rate=1.0996238325310683]:0.004727709559535845)[&rate=1.1822435709759602]:0.002053267864754533,7[&rate=1.2804637934149594]:0.02066622059907931)[&rate=0.834277794187173]:0.0044938915897768245,(29[&rate=2.848001100462439]:0.02420249917360589,((33[&rate=0.4342323828052858]:0.008076720477396658,34[&rate=0.6794103687500609]:0.008076720477396658)[&rate=0.9178111147654636]:0.01265586038663802,35[&rate=0.6794103687500609]:0.020732580864034678)[&rate=0.6922157671281902]:0.0034699183095712113)[&rate=1.1191394695159549]:9.57613015250245E-4)[&rate=0.9627830755003397]:6.75654791065159E-4,(((8[&rate=0.7817246520702692]:0.006871961294750457,11[&rate=0.8613575014767041]:0.006871961294750457)[&rate=0.834277794187173]:0.00860861873948401,(9[&rate=0.5722353129796048]:0.010918739801848243,10[&rate=0.9033641050235046]:0.010918739801848243)[&rate=0.4558268491432405]:0.004561840232386226)[&rate=0.8477369808937307]:0.0032829920923912303,12[&rate=1.010728532653486]:0.0187635721266257)[&rate=0.7432100676922008]:0.007072194853295594)[&rate=0.6535831679145325]:0.00562183338514545)[&rate=0.889152597543453]:0.01107767071843204,(((2[&rate=1.3380639335900955]:0.01637358689230453,38[&rate=1.2289614848438113]:0.01637358689230453)[&rate=0.8613575014767041]:0.00944675943615024,(21[&rate=0.7947025482702399]:0.008999227190234854,22[&rate=0.8077767663779423]:0.008999227190234854)[&rate=1.0275082644278228]:0.016821119138219917)[&rate=0.6405110928677483]:0.004349381345930173,(((13[&rate=0.34358654475220574]:0.013893604608737306,16[&rate=0.6535831679145325]:0.013893604608737306)[&rate=0.47546969070329015]:0.005035142200755223,(14[&rate=1.8497665589103294]:0.01583402773885447,15[&rate=1.5239530085769917]:0.01583402773885447)[&rate=0.9627830755003397]:0.003094719070638057)[&rate=1.3697138156631878]:0.006321284252107498,((17[&rate=1.5724799257646496]:0.014005255104358643,(18[&rate=1.5724799257646496]:0.0022943840593973456,19[&rate=0.730457558982082]:0.0022943840593973456)[&rate=0.7432100676922008]:0.011710871044961296)[&rate=0.8077767663779423]:0.00885419931158313,20[&rate=0.8209631693993455]:0.022859454415941772)[&rate=2.848001100462439]:0.0023905766456582545)[&rate=1.1393654727173597]:0.004919696612784918)[&rate=0.9627830755003397]:0.01236554340911384)[&rate=1.1822435709759602]:0.02323913559532933,(23[&rate=0.409814134506324]:0.02140111747076746,24[&rate=0.4342323828052858]:0.02140111747076746)[&rate=0.8477369808937307]:0.04437328920806065)[&rate=0.4342323828052858]:0.003211557934244505,((25[&rate=0.5108036848982858]:0.010372918358045564,26[&rate=0.7049788322911742]:0.010372918358045564)[&rate=1.3697138156631878]:0.01111080967706917,27[&rate=0.8751566935582621]:0.021483728035114735)[&rate=0.7947025482702399]:0.04750223657795788)[&rate=1.0]:0.0;
tree STATE_40000 = ((((((1[&rate=0.575170158380808]:0.021329517251025512,6[&rate=0.6164651597621004]:0.021329517251025512)[&rate=0.9299040030621726]:0.006246161383279002,30[&rate=0.7934584753255122]:0.027575678634304514)[&rate=0.5171456274871006]:0.004102270674285018,(((((3[&rate=1.1404865690698276]:0.011792319946289728,(4[&rate=0.7242507099811104]:0.007892559703509543,5[&rate=0.8820779438501016]:0.007892559703509543)[&rate=0.7515865817243479]:0.0038997602427801852)[&rate=0.946524974587349]:0.004679511059262715,(((28[&rate=0.6972184553415536]:0.011110423816491154,36[&rate=3.14434157165334]:0.011110423816491154)[&rate=1.1637871523881718]:0.0015841396964486627,37[&rate=0.807715916876794]:0.012694563512939816)[&rate=1.848096513664248]:0.001430121455487059,(31[&rate=1.691884500076195]:0.008395229658352198,32[&rate=0.5467381857651885]:0.008395229658352198)[&rate=1.1637871523881718]:0.005729455310074677)[&rate=1.9501009983833113]:0.002347146037125568)[&rate=0.6164651597621004]:0.005191685897725496,7[&rate=1.036118973678262]:0.02166351690327794)[&rate=0.7515865817243479]:0.004789621313374164,(29[&rate=3.14434157165334]:0.02099231431033634,((33[&rate=0.575170158380808]:0.006736436000666482,34[&rate=0.6837723232888248]:0.006736436000666482)[&rate=0.9635328268211679]:0.012980854870837135,35[&rate=0.6434878609759838]:0.019717290871503618)[&rate=1.0556058518956022]:0.0012750234388327238)[&rate=0.5890772715614967]:0.005460823906315762)[&rate=0.8977068663444148]:0.001235779690311578,(((8[&rate=0.9299040030621726]:0.0058629220560757886,11[&rate=0.9299040030621726]:0.0058629220560757886)[&rate=0.656927073070664]:0.01024255268468608,(9[&rate=0.5467381857651885]:0.012691966859495992,10[&rate=0.8820779438501016]:0.012691966859495992)[&rate=0.5890772715614967]:0.0034135078812658776)[&rate=0.9809595635396268]:0.0034218405634777772,12[&rate=1.036118973678262]:0.019527315304239647)[&rate=0.5171456274871006]:0.008161602602724034)[&rate=0.8820779438501016]:0.003989031401625851)[&rate=0.7934584753255122]:0.011402191104944871,(((2[&rate=1.0556058518956022]:0.02097143464793871,38[&rate=0.9299040030621726]:0.02097143464793871)[&rate=1.0965333488211808]:0.007030807898122132,(21[&rate=0.7515865817243479]:0.008042817844849132,22[&rate=0.7242507099811104]:0.008042817844849132)[&rate=0.7515865817243479]:0.01995942470121171)[&rate=0.656927073070664]:0.004124743750564482,(((13[&rate=0.5467381857651885]:0.010102795508487883,16[&rate=0.7515865817243479]:0.010102795508487883)[&rate=0.3677134558732938]:0.010702583841903065,(14[&rate=1.763768726735364]:0.015866792450880376,15[&rate=1.5237220161690768]:0.015866792450880376)[&rate=0.7515865817243479]:0.004938586899510572)[&rate=1.848096513664248]:0.005213646820548586,((17[&rate=1.5237220161690768]:0.014145562959594167,(18[&rate=1.017212529182701]:0.0025852126677279076,19[&rate=0.575170158380808]:0.0025852126677279076)[&rate=0.575170158380808]:0.011560350291866259)[&rate=0.8667298542332968]:0.007945023677315493,20[&rate=0.7934584753255122]:0.02209058663690966)[&rate=2.5270911886483485]:0.003928439534029875)[&rate=0.946524974587349]:0.006107960125685791)[&rate=1.0757247694159922]:0.01095315411690908)[&rate=1.017212529182701]:0.028887187880931628,((25[&rate=0.9809595635396268]:0.005756217619097077,26[&rate=1.0965333488211808]:0.005756217619097077)[&rate=1.3292123670808214]:0.012317029975292982,27[&rate=1.0965333488211808]:0.01807324759439006)[&rate=0.765411113999973]:0.05389408070007597)[&rate=0.9988400660924185]:5.133670024813353E-4,(23[&rate=0.46925670568694655]:0.01797117728486291,24[&rate=0.656927073070664]:0.01797117728486291)[&rate=0.7242507099811104]:0.05450951801208446)[&rate=1.0]:0.0;
tree STATE_80000 = ((((((1[&rate=0.46352844679830557]:0.024544991186535112,6[&rate=0.5579018597143346]:0.024544991186535112)[&rate=0.903618718151]:0.006231145823540233,30[&rate=0.6403688576565169]:0.030776137010075345)[&rate=0.8584926456542826]:0.0026484355493891776,(((((3[&rate=0.9351204452426548]:0.01417440444006755,(4[&rate=0.6536887923057968]:0.009051113473958749,5[&rate=0.8732814020143749]:0.009051113473958749)[&rate=0.5433874157046694]:0.005123290966108801)[&rate=0.6134887457188645]:0.006324015129320369,(((28[&rate=0.4973598715790053]:0.010116078449999644,36[&rate=3.057705891065819]:0.010116078449999644)[&rate=1.0774304986202252]:0.0023786547917489104,37[&rate=0.760244740136]:0.012494733241748554)[&rate=1.921471104128678]:0.0015321312675346307,(31[&rate=1.5115825748060676]:0.00849192075480835,32[&rate=0.5285139465657371]:0.00849192075480835)[&rate=0.9850121660390905]:0.0055349437544748355)[&rate=0.7200000603302222]:0.006471555060104734)[&rate=0.4973598715790053]:0.004543213226413628,7[&rate=1.0203951215360068]:0.025041632795801547)[&rate=1.3235887736130518]:0.0027239951921590594,(29[&rate=3.057705891065819]:0.02297779014198413,((33[&rate=0.8439294475537917]:0.004393823069071569,34[&rate=1.0976930408244452]:0.004393823069071569)[&rate=1.0578292616144536]:0.01129180741161543,35[&rate=0.760244740136]:0.015685630480687)[&rate=0.4037271350796398]:0.007292159661297131)[&rate=0.2537032833258465]:0.004787837845976476)[&rate=0.5579018597143346]:0.001111286762594168,(((8[&rate=1.0388339961327318]:0.0055937622461160325,11[&rate=0.903618718151]:0.0055937622461160325)[&rate=0.6536887923057968]:0.012163286334953203,(9[&rate=0.5132038678784785]:0.012058960818595577,10[&rate=0.9351204452426548]:0.012058960818595577)[&rate=0.31377800089418406]:0.005698087762473658)[&rate=0.6269776577521098]:0.005886315386332861,12[&rate=0.8014021802593193]:0.023643363967402097)[&rate=0.9351204452426548]:0.005233550783152678)[&rate=0.7467507098305107]:0.004547657808909748)[&rate=1.0388339961327318]:0.009363249289639552,(((2[&rate=1.0774304986202252]:0.021801535441717618,38[&rate=1.0024679839489588]:0.021801535441717618)[&rate=0.888316208519707]:0.0074877732101424725,(21[&rate=0.9351204452426548]:0.006745668062299073,22[&rate=1.0578292616144536]:0.006745668062299073)[&rate=0.6536887923057968]:0.02254364058956102)[&rate=0.8295723058508081]:0.003095201053435307,(((13[&rate=0.6269776577521098]:0.010024869766903944,16[&rate=0.8584926456542826]:0.010024869766903944)[&rate=0.445146409587013]:0.007553944941270345,(14[&rate=1.8236590046814605]:0.01610217835920636,15[&rate=1.559735853930781]:0.01610217835920636)[&rate=1.2931912421409015]:0.0014766363489679274)[&rate=0.9351204452426548]:0.010917814976424307,((17[&rate=1.921471104128678]:0.011605784114826346,(18[&rate=0.8732814020143749]:0.0030255095819240077,19[&rate=0.6134887457188645]:0.0030255095819240077)[&rate=0.8439294475537917]:0.008580274532902337)[&rate=1.140458350568172]:0.006766102385432583,20[&rate=0.951370616186248]:0.01837188650025893)[&rate=0.7875537488309537]:0.010124743184339667)[&rate=1.6132663651674204]:0.0038878800206968017)[&rate=1.0388339961327318]:0.010403312143808678)[&rate=1.140458350568172]:0.024739952659845348,((25[&rate=0.7467507098305107]:0.007902528281113274,26[&rate=0.888316208519707]:0.007902528281113274)[&rate=1.8236590046814605]:0.009136863044163921,27[&rate=1.0578292616144536]:0.017039391325277195)[&rate=0.7875537488309537]:0.05048838318367223)[&rate=1.1186789735355902]:0.0018026212531104258,(23[&rate=0.6269776577521098]:0.015774557173066465,24[&rate=0.7875537488309537]:0.015774557173066465)[&rate=0.6802089910795145]:0.05355583858899338)[&rate=1.0]:0.0;
tree STATE_120000 = (((((1[&rate=0.6661949758846726]:0.01950827184751215,6[&rate=0.6794561345266203]:0.01950827184751215)[&rate=0.6261734695643832]:0.010768317986552482,30[&rate=0.652909189834536]:0.030276589834064633)[&rate=0.7059855344410874]:0.0028134714024188774,(((((3[&rate=0.8433882579583646]:0.01604692259211351,(4[&rate=0.6661949758846726]:0.009159212713352845,5[&rate=0.7192915027604057]:0.009159212713352845)[&rate=0.4964734653548946]:0.006887709878760664)[&rate=1.186839540371581]:0.0046657508088489424,(((28[&rate=0.5123239325704927]:0.009773676081158133,36[&rate=3.064255599238189]:0.009773676081158133)[&rate=0.7731991093635143]:0.0035685857808357216,37[&rate=0.639576693927962]:0.013342261861993854)[&rate=1.6749783310815807]:0.0017051436556634915,(31[&rate=2.2156917532687768]:0.00522693791544985,32[&rate=1.1186425085377862]:0.00522693791544985)[&rate=0.4626319208960924]:0.009820467602207495)[&rate=0.7869311621948144]:0.005665267883305106)[&rate=1.186839540371581]:0.002351981846607891,7[&rate=1.0576669729594133]:0.023064655247570343)[&rate=1.0021977953459964]:0.0028515276649897503,(29[&rate=3.064255599238189]:0.023455081550742784,((33[&rate=1.020159165802901]:0.003719838139328404,34[&rate=1.264782932191013]:0.003719838139328404)[&rate=0.7731991093635143]:0.015197831330216993,35[&rate=0.6794561345266203]:0.018917669469545397)[&rate=0.6261734695643832]:0.004537412081197387)[&rate=0.4964734653548946]:0.002461101361817309)[&rate=0.7595858261565782]:0.001768481415706822,(((8[&rate=1.0021977953459964]:0.005280203391162473,11[&rate=0.8433882579583646]:0.005280203391162473)[&rate=0.6927132098533401]:0.010421704429680762,(9[&rate=0.599046004383562]:0.010686378412520499,10[&rate=0.9847093113028438]:0.010686378412520499)[&rate=0.4244795629766497]:0.005015529408322736)[&rate=0.5570457768068774]:0.005167478795268209,12[&rate=0.9347279584347894]:0.020869386616111443)[&rate=0.7059855344410874]:0.0068152777121554715)[&rate=0.6661949758846726]:0.0054053969082165955)[&rate=1.0773079339791938]:0.007982801389074028,(((2[&rate=0.9847093113028438]:0.022410658884730414,38[&rate=0.9031725861439952]:0.022410658884730414)[&rate=0.8878448700595818]:0.007421972546559484,(21[&rate=1.264782932191013]:0.004813208744549118,22[&rate=1.3564399588433582]:0.004813208744549118)[&rate=0.6261734695643832]:0.025019422686740782)[&rate=0.47996476594187737]:0.005896535706148502,(((13[&rate=0.5425227072839383]:0.00981025236473922,16[&rate=0.7595858261565782]:0.00981025236473922)[&rate=0.3497320607094406]:0.006149629893785879,(14[&rate=2.2156917532687768]:0.012927755578729038,15[&rate=1.8255259153907217]:0.012927755578729038)[&rate=0.6794561345266203]:0.003032126679796061)[&rate=0.8290095912667218]:0.012357478054578524,((17[&rate=2.4764478401774555]:0.009562110828221096,(18[&rate=1.3910857509943069]:0.002241029790094741,19[&rate=0.652909189834536]:0.002241029790094741)[&rate=0.9347279584347894]:0.0073210810381263555)[&rate=0.9847093113028438]:0.007891883929553927,20[&rate=1.186839540371581]:0.017453994757775024)[&rate=0.7059855344410874]:0.010863365555328599)[&rate=0.9347279584347894]:0.0074118068243347775)[&rate=2.2156917532687768]:0.005343695488119138)[&rate=1.2115801750194515]:0.021993763880095343,((23[&rate=0.7192915027604057]:0.013131844996909475,24[&rate=0.7869311621948144]:0.013131844996909475)[&rate=0.8007988026692914]:0.04697029615014817,((25[&rate=0.5570457768068774]:0.009788613458177399,26[&rate=0.857973829870051]:0.009788613458177399)[&rate=2.2156917532687768]:0.00678794419848156,27[&rate=1.1186425085377862]:0.01657655765665896)[&rate=0.9847093113028438]:0.04352558349039869)[&rate=1.264782932191013]:0.0029644853585952327)[&rate=1.0]:0.0;
tree STATE_160000 = (((((1[&rate=0.44274172645956034]:0.025178285635552033,6[&rate=0.5599203699653199]:0.025178285635552033)[&rate=1.2079414342489134]:0.004733520223050507,30[&rate=0.6815098553059683]:0.02991180585860254)[&rate=0.39667956612448735]:0.0035812127571438167,(((((3[&rate=0.7464311102632285]:0.01710261955435565,(4[&rate=0.6290203402310649]:0.011187249740651765,5[&rate=0.6422782926858254]:0.011187249740651765)[&rate=0.6290203402310649]:0.005915369813703886)[&rate=0.974128258826694]:0.004026520411960673,(((28[&rate=0.5300578701176706]:0.010581043962334915,36[&rate=2.9354778177987537]:0.010581043962334915)[&rate=2.152397345605943]:0.0012484482121001353,37[&rate=0.8540650347734626]:0.01182949217443505)[&rate=2.394214687050162]:0.0016318636936596374,(31[&rate=1.712001371244745]:0.00798522535896823,32[&rate=0.6156252388180099]:0.00798522535896823)[&rate=0.8681944613293058]:0.005476130509126457)[&rate=0.6944866022814989]:0.007667784098221636)[&rate=0.6684978572659706]:0.0031783026507550237,7[&rate=1.0606731359082446]:0.024307442617071347)[&rate=0.8127465960344604]:0.004253789663532712,(29[&rate=2.394214687050162]:0.027024962440545672,((33[&rate=1.0989775675915427]:0.003848466851031744,34[&rate=1.4139857539232021]:0.003848466851031744)[&rate=0.6020595102253262]:0.01848939783865295,35[&rate=0.5300578701176706]:0.022337864689684694)[&rate=0.5452138369997606]:0.004687097750860979)[&rate=0.5300578701176706]:0.0015362698400583873)[&rate=1.3458099771077956]:3.776835480036843E-4,(((8[&rate=1.0606731359082446]:0.005259019602720968,11[&rate=0.8681944613293058]:0.005259019602720968)[&rate=0.7204145469479045]:0.010903433326689187,(9[&rate=0.3678314452852505]:0.01352775267906712,10[&rate=0.7726734436948374]:0.01352775267906712)[&rate=0.8540650347734626]:0.002634700250343033)[&rate=0.5452138369997606]:0.006452235831616585,12[&rate=0.7464311102632285]:0.02261468876102674)[&rate=0.6554286524285468]:0.006324227067581005)[&rate=0.8263586972316009]:0.004554102787138612)[&rate=0.8127465960344604]:0.012652145327095923,(((2[&rate=1.2860412090681324]:0.01729200241074485,38[&rate=1.0989775675915427]:0.01729200241074485)[&rate=0.48075172927757087]:0.014517948636662677,(21[&rate=0.8540650347734626]:0.008971907236414252,22[&rate=0.5599203699653199]:0.008971907236414252)[&rate=0.7595157835578055]:0.022838043810993275)[&rate=0.7859203326602997]:0.0037096797027023135,(((13[&rate=0.4624525656114023]:0.01263404639145915,16[&rate=0.6554286524285468]:0.01263404639145915)[&rate=0.6684978572659706]:0.0038234098385063475,(14[&rate=2.9354778177987537]:0.011002721051258744,15[&rate=1.8801029081891178]:0.011002721051258744)[&rate=0.6684978572659706]:0.005454735178706753)[&rate=0.7726734436948374]:0.012214203058911573,((17[&rate=2.152397345605943]:0.011152413069178968,(18[&rate=1.378687218825758]:0.0020021823225898436,19[&rate=0.4624525656114023]:0.0020021823225898436)[&rate=0.7334029721559496]:0.009150230746589124)[&rate=1.1843260496007477]:0.006118254510476942,20[&rate=1.0073787298293224]:0.01727066757965591)[&rate=0.8970992696545]:0.01140099170922116)[&rate=0.8970992696545]:0.0068479714612327686)[&rate=1.2326734929054282]:0.01062553319273244)[&rate=0.8263586972316009]:0.02257638693071408,((23[&rate=0.5300578701176706]:0.019762398491674712,24[&rate=0.5300578701176706]:0.019762398491674712)[&rate=1.0424002286742666]:0.03760094398228474,((25[&rate=0.5742560137292684]:0.008146935940711916,26[&rate=0.8127465960344604]:0.008146935940711916)[&rate=1.7882195852499716]:0.009035661589733856,27[&rate=1.0424002286742666]:0.01718259753044577)[&rate=1.0073787298293224]:0.040180744943513674)[&rate=0.8127465960344604]:0.011358208399596913)[&rate=1.0]:0.0;
tree STATE_200000 = (((((1[&rate=0.6422810155678578]:0.02182218143008376,6[&rate=0.6422810155678578]:0.02182218143008376)[&rate=0.8028559018094686]:0.008760975292033027,30[&rate=0.6289191051014077]:0.030583156722116787)[&rate=0.4995025838035107]:0.0033547582281360337,(((((3[&rate=0.6952338778445086]:0.01762431828668496,(4[&rate=0.6422810155678578]:0.009510164535913395,5[&rate=0.7753853585470948]:0.009510164535913395)[&rate=0.44732270641393007]:0.008114153750771565)[&rate=1.5571508943322905]:0.0026793234898119106,(((28[&rate=0.6422810155678578]:0.01002277717732169,36[&rate=3.041946173638215]:0.01002277717732169)[&rate=1.1629603612072843]:0.002511916440516489,37[&rate=0.6688111831115905]:0.01253469361783818)[&rate=0.7483807701637827]:0.0038870877561605205,(31[&rate=1.4259103635945842]:0.00903956670775826,32[&rate=0.6422810155678578]:0.00903956670775826)[&rate=0.6555703717064862]:0.007382214666240439)[&rate=1.1629603612072843]:0.003881860402498171)[&rate=0.6154581920610127]:0.0036970168135331306,7[&rate=1.020959654120906]:0.02400065859003)[&rate=1.0031152723187318]:0.004479942468737279,(29[&rate=2.462273042851057]:0.027989385327583136,((33[&rate=0.8309274836422393]:0.0044558229081387455,34[&rate=1.0978823865583178]:0.0044558229081387455)[&rate=0.5741660592484982]:0.019802043679812958,35[&rate=0.4995025838035107]:0.024257866587951704)[&rate=0.7890540395849516]:0.003731518739631432)[&rate=1.0031152723187318]:4.912157311841442E-4)[&rate=0.35277401217886367]:0.0021881659756650476,(((8[&rate=1.3225264162984]:0.004113798079706453,11[&rate=1.1864491268363266]:0.004113798079706453)[&rate=0.48301331574718837]:0.014232597559261031,(9[&rate=0.48301331574718837]:0.014198438465794525,10[&rate=0.7350116383723873]:0.014198438465794525)[&rate=0.6289191051014077]:0.004147957173172959)[&rate=0.5881174738784442]:0.00444770474573699,12[&rate=0.8309274836422393]:0.022794100384704474)[&rate=0.7483807701637827]:0.007874666649727854)[&rate=0.9522445498443415]:0.0032691479158204924)[&rate=0.7890540395849516]:0.012805078254689087,(((2[&rate=1.2637753548884763]:0.018969870268401884,38[&rate=1.0031152723187318]:0.018969870268401884)[&rate=0.5454767108432851]:0.013993095566518392,(21[&rate=0.5153305966960123]:0.011248657098812318,22[&rate=0.5306228097728686]:0.011248657098812318)[&rate=0.7483807701637827]:0.021714308736107957)[&rate=1.0777210087465856]:0.003265165775434224,(((13[&rate=0.5454767108432851]:0.011508116592116487,16[&rate=0.5599700154306323]:0.011508116592116487)[&rate=0.5599700154306323]:0.004798167777157546,(14[&rate=3.041946173638215]:0.010609813222920662,15[&rate=2.2048134733251428]:0.010609813222920662)[&rate=0.6688111831115905]:0.00569647114635337)[&rate=0.9046915922051528]:0.010745576017043665,((17[&rate=2.2048134733251428]:0.009853645699350494,(18[&rate=0.6018687686449968]:0.005018112004860809,19[&rate=0.25569186655287307]:0.005018112004860809)[&rate=1.1864491268363266]:0.004835533694489685)[&rate=1.2109977972854329]:0.007087916005239092,20[&rate=0.9687926480180649]:0.016941561704589585)[&rate=0.7084555728498437]:0.010110298681728112)[&rate=0.6688111831115905]:0.009176271224036803)[&rate=1.0978823865583178]:0.010514861594587407)[&rate=1.2109977972854329]:0.016425043498480674,((23[&rate=0.40590751714302914]:0.021941900806411525,24[&rate=0.44732270641393007]:0.021941900806411525)[&rate=1.2109977972854329]:0.03265244607434095,((25[&rate=0.6289191051014077]:0.008693313992379376,26[&rate=0.8452324794293701]:0.008693313992379376)[&rate=1.3890045424892548]:0.011092411823494639,27[&rate=0.9360635078305019]:0.019785725815874015)[&rate=1.0978823865583178]:0.03480862106487846)[&rate=0.7483807701637827]:0.008573689822670101)[&rate=1.0]:0.0;
tree STATE_240000 = (((((1[&rate=0.5643023518129567]:0.020763691936502977,6[&rate=0.6330434034562656]:0.020763691936502977)[&rate=0.6866120100306329]:0.009266868490027242,30[&rate=0.6732400542036652]:0.03003056042653022)[&rate=0.8388941668962485]:0.0013150995210782918,(((((3[&rate=0.7541319072012279]:0.016418073978945423,(4[&rate=0.7269208727565316]:0.008664271978673895,5[&rate=0.8686648224259724]:0.008664271978673895)[&rate=0.5050916803053868]:0.007753802000271528)[&rate=0.9821672893594761]:0.004754876744041035,(((28[&rate=0.5643023518129567]:0.010176249988268065,36[&rate=3.1187431474158167]:0.010176249988268065)[&rate=0.45527345647006967]:0.005063978674447189,37[&rate=0.4891911894404687]:0.015240228662715254)[&rate=0.8099801710633253]:0.004041659018410691,(31[&rate=0.9314507563454695]:0.013753249001565689,32[&rate=0.3057940472139728]:0.013753249001565689)[&rate=1.0369364971187405]:0.005528638679560256)[&rate=2.2421105151910137]:0.0018910630418605134)[&rate=0.9314507563454695]:0.0016722640131063907,7[&rate=1.0762475221270187]:0.02284521473609285)[&rate=1.1405023380517334]:0.003163143136732483,(29[&rate=2.51094441793395]:0.02511625272234935,((33[&rate=0.7678902447929927]:0.004890506505449476,34[&rate=1.0762475221270187]:0.004890506505449476)[&rate=0.6464771173742465]:0.017524655142025843,35[&rate=0.5643023518129567]:0.02241516164747532)[&rate=0.8388941668962485]:0.00270109107487403)[&rate=1.2129213442509272]:8.92105150475983E-4)[&rate=0.5354097940442885]:0.001264358799316495,(((8[&rate=0.7000039121432511]:0.007932484304662984,11[&rate=0.7000039121432511]:0.007932484304662984)[&rate=0.8099801710633253]:0.009019645955713319,(9[&rate=0.4726400005325091]:0.014007206891219419,10[&rate=0.883921894920282]:0.014007206891219419)[&rate=0.7134342612672109]:0.002944923369156884)[&rate=0.8686648224259724]:0.003766270636340347,12[&rate=0.9999239619150876]:0.02071840089671665)[&rate=0.6732400542036652]:0.006554315775425177)[&rate=0.8686648224259724]:0.004072943275466683)[&rate=0.5354097940442885]:0.01790757483452879,(((2[&rate=1.3275883187600857]:0.018295403371267612,38[&rate=0.9999239619150876]:0.018295403371267612)[&rate=0.5643023518129567]:0.011956626915727245,(21[&rate=0.8536625621058389]:0.008214901077050599,22[&rate=0.6732400542036652]:0.008214901077050599)[&rate=0.7404810786609151]:0.02203712920994426)[&rate=0.9999239619150876]:0.0036374592575097522,(((13[&rate=0.6598686262064192]:0.007705803253193416,16[&rate=1.1636132184426111]:0.007705803253193416)[&rate=0.5050916803053868]:0.006400041482627243,(14[&rate=3.1187431474158167]:0.009572053143403309,15[&rate=2.51094441793395]:0.009572053143403309)[&rate=0.6195434490068898]:0.00453379159241735)[&rate=0.8099801710633253]:0.01280175233223607,((17[&rate=2.51094441793395]:0.009853773261564284,(18[&rate=0.8686648224259724]:0.0033501552233010123,19[&rate=0.41708835506895475]:0.0033501552233010123)[&rate=1.0181665151113575]:0.006503618038263272)[&rate=1.6245596120181598]:0.00416598376987606,20[&rate=1.4752785393831038]:0.014019757031440344)[&rate=0.6866120100306329]:0.012887840036616385)[&rate=0.8686648224259724]:0.006981892476447881)[&rate=0.7817729873595161]:0.01536374523763269)[&rate=0.6059508189143162]:0.010756784617807096,((23[&rate=0.5922360634507061]:0.016140488758704927,24[&rate=0.6464771173742465]:0.016140488758704927)[&rate=1.360674562887274]:0.026912138118114964,((25[&rate=0.9314507563454695]:0.0067617112172302565,26[&rate=0.8686648224259724]:0.0067617112172302565)[&rate=1.686528931079544]:0.010767055025943063,27[&rate=1.0369364971187405]:0.01752876624317332)[&rate=1.6245596120181598]:0.02552386063364657)[&rate=1.2671521052898025]:0.016957392523124504)[&rate=1.0]:0.0;
tree STATE_280000 = (((((1[&rate=0.6882162174351627]:0.018879963346342038,6[&rate=0.7144010543364978]:0.018879963346342038)[&rate=0.5226168144114192]:0.011366674235260908,30[&rate=0.7013042543290061]:0.030246637581602946)[&rate=2.428319964227504]:6.984978387162694E-4,(((((3[&rate=0.9083099587643142]:0.013090876314248469,(4[&rate=0.5811612696453835]:0.00942367406473949,5[&rate=0.893278448681622]:0.00942367406473949)[&rate=0.7144010543364978]:0.003667202249508979)[&rate=0.5526279261320446]:0.006759139531104821,(((28[&rate=0.43505510568206357]:0.010607706173865352,36[&rate=2.98869707295705]:0.010607706173865352)[&rate=0.5811612696453835]:0.0040381900166252,37[&rate=0.6751177397361825]:0.014645896190490552)[&rate=1.4590629872269165]:0.00210059937163758,(31[&rate=1.1623880385049443]:0.01256629567213055,32[&rate=0.43505510568206357]:0.01256629567213055)[&rate=0.9881660514255065]:0.004180199889997582)[&rate=1.6586129106845575]:0.003103520283225157)[&rate=0.8355186510747669]:0.0027522318411968213,7[&rate=1.1623880385049443]:0.02260224768655011)[&rate=0.9236210175972293]:0.0039053576459224595,(29[&rate=2.428319964227504]:0.02485401496333634,((33[&rate=0.9392355086776022]:0.004200501374099309,34[&rate=1.1854419389588986]:0.004200501374099309)[&rate=0.6619883770444548]:0.017082547845352458,35[&rate=0.5526279261320446]:0.021283049219451768)[&rate=0.5670456832849593]:0.003570965743884571)[&rate=0.893278448681622]:0.001653590369136232)[&rate=0.955179051019936]:0.0018841203651027913,(((8[&rate=0.9083099587643142]:0.006323418059493896,11[&rate=0.9236210175972293]:0.006323418059493896)[&rate=0.6355469743847102]:0.01147366632189762,(9[&rate=0.6221845041304134]:0.011810469563863236,10[&rate=0.8785041063176138]:0.011810469563863236)[&rate=0.3231653146258575]:0.005986614817528281)[&rate=1.1189847778731425]:0.0038531532897503502,12[&rate=0.9083099587643142]:0.021650237671141867)[&rate=0.6882162174351627]:0.006741488026433495)[&rate=1.3839251552109435]:0.002553409722743854)[&rate=0.6221845041304134]:0.01844065770054191,(((2[&rate=1.1402648838709826]:0.02042455106725556,38[&rate=0.9392355086776022]:0.02042455106725556)[&rate=0.5950275419600015]:0.011742380844153036,(21[&rate=0.971479260187676]:0.006528127410075283,22[&rate=0.9881660514255065]:0.006528127410075283)[&rate=0.6221845041304134]:0.025638804501333316)[&rate=0.6882162174351627]:0.0042762514344318395,(((13[&rate=0.7144010543364978]:0.00993903459231384,16[&rate=0.780633298300428]:0.00993903459231384)[&rate=0.7144010543364978]:0.004018678372819369,(14[&rate=2.98869707295705]:0.009644906195599387,15[&rate=2.428319964227504]:0.009644906195599387)[&rate=0.608689168417065]:0.004312806769533821)[&rate=0.780633298300428]:0.013298510427163538,((17[&rate=2.0173994950445264]:0.011095208655013709,(18[&rate=0.6619883770444548]:0.005791365417784266,19[&rate=0.2625722065821126]:0.005791365417784266)[&rate=1.1623880385049443]:0.005303843237229443)[&rate=1.2612798615880427]:0.005895950284844451,20[&rate=0.9881660514255065]:0.01699115893985816)[&rate=0.780633298300428]:0.010265064452438587)[&rate=0.6488061161981381]:0.00918695995354369)[&rate=0.8496437069971965]:0.012942609775020687)[&rate=1.0984709225837728]:0.008109240615704616,((23[&rate=0.727524855679575]:0.01375213207183982,24[&rate=0.7406931642383109]:0.01375213207183982)[&rate=1.5015758460347883]:0.02462034181615532,((25[&rate=1.0984709225837728]:0.005195070752725562,26[&rate=1.3839251552109435]:0.005195070752725562)[&rate=1.0984709225837728]:0.014365624432800001,27[&rate=0.9083099587643142]:0.019560695185525563)[&rate=2.178702536159569]:0.018811778702469577)[&rate=1.0228326703421105]:0.0191225598485706)[&rate=1.0]:0.0;
tree STATE_320000 = (((((1[&rate=0.6509376012993922]:0.019859214585991422,6[&rate=0.6509376012993922]:0.019859214585991422)[&rate=0.6378954204086003]:0.008648212984346898,30[&rate=0.68927993226233]:0.02850742757033832)[&rate=1.927756396668188]:8.675153512394951E-4,(((((3[&rate=1.4294725524048717]:0.009941125283654473,(4[&rate=0.9820746250200321]:0.00558781105228752,5[&rate=1.3613927567855606]:0.00558781105228752)[&rate=0.8678237574859231]:0.004353314231366954)[&rate=0.5055556345413728]:0.008812273638770365,(((28[&rate=0.5055556345413728]:0.011427873831831449,36[&rate=2.770712228586443]:0.011427873831831449)[&rate=1.5566263082257805]:0.0012724548693078853,37[&rate=0.68927993226233]:0.012700328701139334)[&rate=1.158934703356165]:0.003473263119719957,(31[&rate=1.3021952625115454]:0.009782000891465935,32[&rate=0.5690505044083952]:0.009782000891465935)[&rate=0.7394993940951389]:0.0063915909293933565)[&rate=1.8224363035699391]:0.0025798071015655476)[&rate=1.5566263082257805]:0.00195031421666848,7[&rate=1.1801331199562097]:0.02070371313909332)[&rate=0.7645832208375324]:0.004536158724875346,(29[&rate=2.770712228586443]:0.024415151868272818,((33[&rate=1.0639026005473877]:0.004112575602282754,34[&rate=1.2253772457608194]:0.004112575602282754)[&rate=0.6638299183357969]:0.01766935984181864,35[&rate=0.5541643367604971]:0.021781935444101397)[&rate=0.7645832208375324]:0.002633216424171421)[&rate=1.2022461953794024]:8.247199956958468E-4)[&rate=0.42196310612162974]:0.001991074435803049,(((8[&rate=0.6509376012993922]:0.008698094918677065,11[&rate=0.5975072754938108]:0.008698094918677065)[&rate=0.9668562868161267]:0.007734831401817473,(9[&rate=0.7269780677603115]:0.010097554020558449,10[&rate=0.9820746250200321]:0.010097554020558449)[&rate=0.2935859121677705]:0.006335372299936089)[&rate=0.8678237574859231]:0.0030279565868828046,12[&rate=1.0135622385328098]:0.019460882907377342)[&rate=0.6112221506436876]:0.007770063392394371)[&rate=1.4294725524048717]:0.002143996621806102)[&rate=0.7394993940951389]:0.015046266372981135,(((2[&rate=1.3941416349119515]:0.016597364783937498,38[&rate=1.1385616485267802]:0.016597364783937498)[&rate=0.5225673449596888]:0.015113845618684247,(21[&rate=1.158934703356165]:0.005065404744305279,22[&rate=1.2253772457608194]:0.005065404744305279)[&rate=0.6378954204086003]:0.026645805658316465)[&rate=1.5099729790763614]:0.0020854973667447235,(((13[&rate=0.6509376012993922]:0.010137173526574466,16[&rate=0.908878495735115]:0.010137173526574466)[&rate=0.42196310612162974]:0.0039046805612064726,(14[&rate=2.770712228586443]:0.011083901478731681,15[&rate=2.0695905550040368]:0.011083901478731681)[&rate=0.9519515753710552]:0.002957952609049257)[&rate=0.7898318672536919]:0.012862349650272189,((17[&rate=1.8224363035699391]:0.011288678971062976,(18[&rate=0.8813165873838028]:0.0037395037206460423,19[&rate=0.42196310612162974]:0.0037395037206460423)[&rate=0.8949954045573759]:0.007549175250416934)[&rate=1.099990187252671]:0.00685195520428834,20[&rate=1.0466599501699645]:0.018140634175351316)[&rate=0.9519515753710552]:0.008763569562701811)[&rate=0.908878495735115]:0.0068925040313133415)[&rate=1.0298927033830012]:0.010624501525192481)[&rate=0.908878495735115]:0.014573187354352833,((23[&rate=0.908878495735115]:0.00991527481457835,24[&rate=1.1801331199562097]:0.00991527481457835)[&rate=1.3613927567855606]:0.028325038559179158,((25[&rate=0.9820746250200321]:0.005530711898961268,26[&rate=1.0466599501699645]:0.005530711898961268)[&rate=1.2253772457608194]:0.013381990324126937,27[&rate=0.9668562868161267]:0.018912702223088204)[&rate=2.0695905550040368]:0.019327611150669305)[&rate=0.8025575993847729]:0.020754083275154274)[&rate=1.0]:0.0;
tree STATE_360000 = (((((1[&rate=0.668641896213235]:0.019140518340507943,6[&rate=0.668641896213235]:0.019140518340507943)[&rate=0.47360595038771736]:0.009947293964101957,30[&rate=0.7188797057489869]:0.0290878123046099)[&rate=0.8841599903508586]:0.0013220767570167324,(((((3[&rate=1.138111857548659]:0.010936825323045787,(4[&rate=0.8062118812850655]:0.007577184039308675,5[&rate=0.8976876936478557]:0.007577184039308675)[&rate=1.158186784156333]:0.003359641283737112)[&rate=0.5111824917608808]:0.008381106024796406,(((28[&rate=0.6297383603512942]:0.011108710682282016,36[&rate=2.7350551823970015]:0.011108710682282016)[&rate=0.8189010786109027]:0.002145990744314062,37[&rate=0.7188797057489869]:0.013254701426596079)[&rate=0.7685904731667242]:0.0037685393597434898,(31[&rate=1.3896115502814195]:0.010627345085220865,32[&rate=0.5111824917608808]:0.010627345085220865)[&rate=0.7810719832663091]:0.006395895701118703)[&rate=1.912719631528238]:0.002294690561502624)[&rate=1.223622871820604]:0.0022385921365200255,7[&rate=1.0645012471895872]:0.021556523484362218)[&rate=1.138111857548659]:0.003101219469891458,(29[&rate=2.7350551823970015]:0.02382567353633212,((33[&rate=0.8976876936478557]:0.0048549243741136,34[&rate=1.0645012471895872]:0.0048549243741136)[&rate=0.6428810602856053]:0.01588113877582967,35[&rate=0.5744236397561641]:0.020736063149943272)[&rate=1.0148269161698455]:0.0030896103863888476)[&rate=1.3896115502814195]:8.320694179215563E-4)[&rate=0.8708133149231212]:0.0012504120908676253,(((8[&rate=0.8576304393625107]:0.006763730114434505,11[&rate=0.7810719832663091]:0.006763730114434505)[&rate=0.8576304393625107]:0.008842900120933656,(9[&rate=0.8189010786109027]:0.008444253586570595,10[&rate=1.2992149895515435]:0.008444253586570595)[&rate=0.299140405842551]:0.007162376648797566)[&rate=0.5744236397561641]:0.005735621671879352,12[&rate=0.7810719832663091]:0.021342251907247513)[&rate=0.9687077700426858]:0.004565903137873788)[&rate=0.6813231112868992]:0.004501734016505332)[&rate=0.5744236397561641]:0.016878915042883847,(((2[&rate=1.0474905447799894]:0.020826880348898194,38[&rate=1.030945056013291]:0.020826880348898194)[&rate=0.6558377199702536]:0.01216197770657973,(21[&rate=1.5033712969012663]:0.004392674755794719,22[&rate=1.4243242454494287]:0.004392674755794719)[&rate=0.602733663777659]:0.028596183299683206)[&rate=0.5442205255284621]:0.005347564916375773,(((13[&rate=0.5111824917608808]:0.01137984319014303,16[&rate=0.6939076738733262]:0.01137984319014303)[&rate=0.299140405842551]:0.009126642825481052,(14[&rate=1.912719631528238]:0.014891258147695296,15[&rate=1.6005350935351117]:0.014891258147695296)[&rate=0.5596063329527158]:0.0056152278679287865)[&rate=0.9395418090687367]:0.01024792614532075,((17[&rate=1.912719631528238]:0.012558013401367508,(18[&rate=1.4243242454494287]:0.002783472114240073,19[&rate=0.5596063329527158]:0.002783472114240073)[&rate=0.6428810602856053]:0.009774541287127436)[&rate=1.1000908592730325]:0.0066289585685907,20[&rate=0.9395418090687367]:0.019186971969958208)[&rate=0.5596063329527158]:0.011567440190986624)[&rate=0.8708133149231212]:0.0075820108109088645)[&rate=1.357424624561577]:0.008952381132656784)[&rate=1.4243242454494287]:0.012027927996125766,((23[&rate=1.0645012471895872]:0.009622450606066457,24[&rate=1.223622871820604]:0.009622450606066457)[&rate=1.357424624561577]:0.029649296596914898,((25[&rate=1.0474905447799894]:0.005273509401706691,26[&rate=1.4243242454494287]:0.005273509401706691)[&rate=1.1000908592730325]:0.013876957400628248,27[&rate=1.0148269161698455]:0.01915046680233494)[&rate=2.0513900149151727]:0.020121280400646417)[&rate=0.6558377199702536]:0.02004498489765489)[&rate=1.0]:0.0;
tree STATE_400000 = (((((1[&rate=0.6950072664578758]:0.016415545337452923,6[&rate=0.7922614522782016]:0.016415545337452923)[&rate=0.54445966947214]:0.010905228341151447,30[&rate=0.7438116404028113]:0.02732077367860437)[&rate=1.5273864233842944]:9.485865021129046E-4,(((((3[&rate=0.9185781028232305]:0.013176477120742769,(4[&rate=0.8665526422121372]:0.007827030960895013,5[&rate=0.8793166831882955]:0.007827030960895013)[&rate=0.7438116404028113]:0.005349446159847756)[&rate=0.6313662100869426]:0.006520456269910612,(((28[&rate=0.44483917454943]:0.013277745725382725,36[&rate=2.197543428306784]:0.013277745725382725)[&rate=1.772772955712534]:0.001278191946358755,37[&rate=0.6179697875933607]:0.01455593767174148)[&rate=1.631202680092434]:0.0016351394038664514,(31[&rate=1.265035324263486]:0.011328471027647797,32[&rate=0.490453337610335]:0.011328471027647797)[&rate=0.9596650759833079]:0.004862606047960134)[&rate=1.0659879266430643]:0.0035058563150454497)[&rate=1.1757259060616678]:0.0022975282509773536,7[&rate=1.0182585626188188]:0.021994461641630735)[&rate=1.0031291590302602]:0.003692696446109915,(29[&rate=2.633847866143321]:0.024470139814704358,((33[&rate=0.9457347087021767]:0.0032470951968539647,34[&rate=1.4449545755184041]:0.0032470951968539647)[&rate=0.6313662100869426]:0.01714832480035486,35[&rate=0.5901193274529843]:0.020395419997208824)[&rate=0.5603436368669469]:0.004074719817495534)[&rate=0.9883381889693907]:0.0012170182730362918)[&rate=1.033755994394948]:6.65197406430628E-4,(((8[&rate=0.8414127031752306]:0.006968956894333779,11[&rate=0.7680108069321048]:0.006968956894333779)[&rate=0.7195282435684797]:0.009007456262184105,(9[&rate=0.6573731905203606]:0.010833510600506328,10[&rate=0.9738585045520789]:0.010833510600506328)[&rate=0.3784226953242956]:0.005142902556011556)[&rate=0.54445966947214]:0.006115680744926848,12[&rate=0.8414127031752306]:0.02209209390144473)[&rate=0.9185781028232305]:0.004260261592726546)[&rate=1.6955747743177823]:0.001917004686545997)[&rate=0.46909577707191524]:0.020919738320654364,(((2[&rate=1.1180254005996648]:0.02104592370543627,38[&rate=0.8539231349779476]:0.02104592370543627)[&rate=0.5603436368669469]:0.014176421185801657,(21[&rate=1.409207034145652]:0.0041974588630039715,22[&rate=1.1965346944792699]:0.0041974588630039715)[&rate=0.46909577707191524]:0.031024886028233955)[&rate=0.44483917454943]:0.005643461892801405,(((13[&rate=0.3784226953242956]:0.013064910402939405,16[&rate=0.644485590413158]:0.013064910402939405)[&rate=0.44483917454943]:0.005413268876719104,(14[&rate=1.9991666284211724]:0.015140374030462712,15[&rate=1.4840898557923836]:0.015140374030462712)[&rate=1.0182585626188188]:0.003337805249195797)[&rate=0.6179697875933607]:0.015895247078210613,((17[&rate=2.197543428306784]:0.01098924689507141,(18[&rate=1.290331885774104]:0.002376185220835584,19[&rate=0.8290062149483993]:0.002376185220835584)[&rate=0.7316895423521305]:0.008613061674235827)[&rate=1.265035324263486]:0.0052361803468103235,20[&rate=1.1557576991109466]:0.016225427241881734)[&rate=0.41597348385551924]:0.018147999115987388)[&rate=0.8922311661030385]:0.006492380426170209)[&rate=1.4840898557923836]:0.008323291717332308)[&rate=0.9320457957820432]:0.009122143397619138,((23[&rate=1.1180254005996648]:0.008557386971289847,24[&rate=1.1757259060616678]:0.008557386971289847)[&rate=1.1757259060616678]:0.03188578652614334,((25[&rate=1.631202680092434]:0.0034395055808084307,26[&rate=1.6955747743177823]:0.0034395055808084307)[&rate=0.9320457957820432]:0.016684294201388006,27[&rate=0.8166887446478105]:0.020123799782196437)[&rate=1.8694403613943409]:0.020319373715236753)[&rate=0.9883381889693907]:0.017868068401557587)[&rate=1.0]:0.0;
tree STATE_440000 = (((((1[&rate=0.5628334639915551]:0.023094329753255424,6[&rate=0.548370131765396]:0.023094329753255424)[&rate=0.6449247951504697]:0.009357497221815506,30[&rate=0.6046305707586601]:0.03245182697507093)[&rate=0.9867314820835112]:0.00240460270301264,(((((3[&rate=0.9061656107361717]:0.012715250769321887,(4[&rate=0.8470263534775067]:0.0070498358673926915,5[&rate=1.0399602350388446]:0.0070498358673926915)[&rate=0.697695394261921]:0.005665414901929195)[&rate=0.5909150329940678]:0.008267278993394215,(((28[&rate=0.4305884055566483]:0.014245500226581727,36[&rate=2.1942108813585133]:0.014245500226581727)[&rate=0.8470263534775067]:0.0025075389564500478,37[&rate=0.4503417277322915]:0.016753039183031775)[&rate=3.0202729156999903]:9.14904978122924E-4,(31[&rate=1.3529095124488937]:0.010444296510747708,32[&rate=0.5182773591878778]:0.010444296510747708)[&rate=0.6046305707586601]:0.00722364765040699)[&rate=1.3869563325362302]:0.0033145856015614032)[&rate=0.6046305707586601]:0.0055240604637042945,7[&rate=0.8910088624565149]:0.026506590226420396)[&rate=0.8187441894606386]:0.004364743953568936,(29[&rate=2.1942108813585133]:0.0298431509841611,((33[&rate=1.0039988130565691]:0.004670892682692024,34[&rate=1.2104131255556072]:0.004670892682692024)[&rate=0.4503417277322915]:0.023099321508730137,35[&rate=0.4305884055566483]:0.02777021419142216)[&rate=1.3529095124488937]:0.002072936792738938)[&rate=0.7640243415542175]:0.001028183195828234)[&rate=1.1403727902384784]:0.0010327860975610677,(((8[&rate=1.2104131255556072]:0.005611773371748365,11[&rate=1.1188628210340974]:0.005611773371748365)[&rate=0.5628334639915551]:0.012093100312939763,(9[&rate=0.6581712721871514]:0.010774606885305883,10[&rate=1.0587379207958614]:0.010774606885305883)[&rate=0.25846188699986]:0.006930266799382245)[&rate=0.25846188699986]:0.011481605553081413,12[&rate=0.6581712721871514]:0.02918647923776954)[&rate=1.733406853007496]:0.002717641039780859)[&rate=0.697695394261921]:0.0029523094005331693)[&rate=0.5769975226453867]:0.01964684770905957,(((2[&rate=0.9216070241988281]:0.024241193697221386,38[&rate=0.8048594653886668]:0.024241193697221386)[&rate=0.6316039971869571]:0.011131535804751368,(21[&rate=1.1188628210340974]:0.005658680396399136,22[&rate=1.0399602350388446]:0.005658680396399136)[&rate=0.5335440609973298]:0.02971404910557362)[&rate=0.31882119549196913]:0.011017507815315165,(((13[&rate=0.6449247951504697]:0.00883603626219047,16[&rate=0.8470263534775067]:0.00883603626219047)[&rate=0.40893452293111776]:0.009783075563448367,(14[&rate=1.9089252515319672]:0.016412079338343242,15[&rate=1.5061924338535682]:0.016412079338343242)[&rate=1.1627395143031738]:0.002207032487295594)[&rate=0.697695394261921]:0.012933729284518101,((17[&rate=1.9089252515319672]:0.011333590472751376,(18[&rate=1.2104131255556072]:0.002654013693901877,19[&rate=0.5335440609973298]:0.002654013693901877)[&rate=0.6845353061108578]:0.008679576778849498)[&rate=0.5024722954934828]:0.013361687987073214,20[&rate=0.7640243415542175]:0.02469527845982459)[&rate=1.0981315637819031]:0.006857562650332348)[&rate=0.4503417277322915]:0.014837396207130982)[&rate=1.4630946047589806]:0.00811304006985522)[&rate=1.5061924338535682]:0.005872627783375661,((23[&rate=0.8327938926092646]:0.012529650198569192,24[&rate=0.8761141105759626]:0.012529650198569192)[&rate=1.1860521266027215]:0.03415228808245815,((25[&rate=1.2104131255556072]:0.003857368935295731,26[&rate=1.6655019378106002]:0.003857368935295731)[&rate=0.8910088624565149]:0.016178349936695556,27[&rate=0.9061656107361717]:0.020035718871991286)[&rate=1.5061924338535682]:0.026646219409036054)[&rate=1.3529095124488937]:0.013693966889491462)[&rate=1.0]:0.0;
tree STATE_480000 = (((((1[&rate=0.6414534878037988]:0.020824198834774276,6[&rate=0.6148737489246314]:0.020824198834774276)[&rate=0.5874208543824188]:0.010014756999724102,30[&rate=0.6414534878037988]:0.030838955834498378)[&rate=0.3446605106712058]:0.004341452863098966,(((((3[&rate=0.9946723328541534]:0.013895576502428455,(4[&rate=0.795416969810335]:0.008121879258857689,5[&rate=0.8757196005041757]:0.008121879258857689)[&rate=0.6545097502346506]:0.0057736972435707655)[&rate=0.73127757937232]:0.005683874782538423,(((28[&rate=0.6545097502346506]:0.010372517913828367,36[&rate=2.8409348814709863]:0.010372517913828367)[&rate=1.0109926739379802]:0.002037114778288728,37[&rate=0.6012781529477839]:0.012409632692117095)[&rate=0.795416969810335]:0.0037080301510465322,(31[&rate=1.6874797002075907]:0.007353279819689695,32[&rate=0.5874208543824188]:0.007353279819689695)[&rate=0.5874208543824188]:0.008764383023473932)[&rate=1.4790901620146988]:0.0034617884418032506)[&rate=0.43531947299009266]:0.006514544722509629,7[&rate=0.9631587313981371]:0.026093996007476507)[&rate=0.73127757937232]:0.005082766864339259,(29[&rate=1.9570567807855612]:0.030734721087088447,((33[&rate=0.5586966070149196]:0.00590953172607023,34[&rate=0.821630403877496]:0.00590953172607023)[&rate=0.5586966070149196]:0.020696660344692232,35[&rate=0.49474983531200634]:0.026606192070762463)[&rate=0.73127757937232]:0.0041285290163259845)[&rate=2.333196592896997]:4.420417847273185E-4)[&rate=0.5281173529169574]:0.0021705326520844136,(((8[&rate=0.8084679774863193]:0.006365540126345833,11[&rate=0.795416969810335]:0.006365540126345833)[&rate=0.718559007154404]:0.009738272451934135,(9[&rate=0.410903115892941]:0.012708296561731166,10[&rate=0.861947838057994]:0.012708296561731166)[&rate=0.5874208543824188]:0.0033955160165488017)[&rate=0.2830620069643466]:0.009400407909625305,12[&rate=0.795416969810335]:0.025504220487905273)[&rate=0.543686078006788]:0.007843075035994906)[&rate=1.8472886675172877]:0.001833113173697165)[&rate=0.543686078006788]:0.016450366381856034,(((2[&rate=1.0109926739379802]:0.022319460137889737,38[&rate=0.8483538185484629]:0.022319460137889737)[&rate=0.7695859277261603]:0.010894567278159958,(21[&rate=1.182061399513472]:0.005082915958270352,22[&rate=1.0626164504910947]:0.005082915958270352)[&rate=0.6148737489246314]:0.028131111457779343)[&rate=0.2830620069643466]:0.011484003258041366,(((13[&rate=0.49474983531200634]:0.010602071982880976,16[&rate=0.795416969810335]:0.010602071982880976)[&rate=0.3819987626177789]:0.007468468013813758,(14[&rate=2.105139617975216]:0.015445056021295674,15[&rate=1.5710495337527233]:0.015445056021295674)[&rate=1.0109926739379802]:0.0026254839753990598)[&rate=0.5874208543824188]:0.016746075164544506,((17[&rate=1.337418838954608]:0.016003528048562553,(18[&rate=0.4569092271044843]:0.006875808605721542,19[&rate=0.2830620069643466]:0.006875808605721542)[&rate=0.795416969810335]:0.00912771944284101)[&rate=1.2286459123273468]:0.004966966071602824,20[&rate=0.8084679774863193]:0.020970494120165377)[&rate=0.49474983531200634]:0.013846121041073862)[&rate=0.543686078006788]:0.009881415512851821)[&rate=1.5710495337527233]:0.006932744405362318)[&rate=0.49474983531200634]:0.01251932840464659,((23[&rate=1.0277319427789762]:0.010430101025195765,24[&rate=0.9329575337366185]:0.010430101025195765)[&rate=1.0996655058048335]:0.037998273015732414,((25[&rate=1.1393014475982683]:0.005253024155667973,26[&rate=1.4790901620146988]:0.005253024155667973)[&rate=1.1191297043074964]:0.013551913513811853,27[&rate=0.9329575337366185]:0.018804937669479826)[&rate=1.5226932513437876]:0.029623436371448354)[&rate=1.2799957252977625]:0.015721729443171788)[&rate=1.0]:0.0;
tree STATE_520000 = (((((1[&rate=0.7172199644192518]:0.01882177380357473,6[&rate=0.7440973109270307]:0.01882177380357473)[&rate=0.4218530959276839]:0.014894322038080585,30[&rate=0.6372629893675693]:0.033716095841655316)[&rate=0.7851092262249852]:0.002661787033617226,(((((3[&rate=1.0380425583908433]:0.011615437146342134,(4[&rate=0.9018639637214584]:0.0070641096804222895,5[&rate=1.0769425206280674]:0.0070641096804222895)[&rate=0.6905544000811003]:0.004551327465919844)[&rate=0.4416244397516479]:0.011704193370576937,(((28[&rate=0.5399999282137125]:0.010765489576268092,36[&rate=3.083455779763356]:0.010765489576268092)[&rate=1.4303792203852885]:0.001091748496287969,37[&rate=0.7576583669585438]:0.011857238072556061)[&rate=0.9018639637214584]:0.0034034175018280346,(31[&rate=1.238175228778465]:0.009672233346790902,32[&rate=0.5688022147920219]:0.009672233346790902)[&rate=1.057185668710544]:0.005588422227593193)[&rate=0.5250956737731417]:0.008058974942534975)[&rate=0.5828157710695608]:0.004982590368328224,7[&rate=0.7851092262249852]:0.028302220885247295)[&rate=1.2946064728496443]:0.0025245700783724408,(29[&rate=2.2250252822457384]:0.029815340272952358,((33[&rate=0.400201528007631]:0.009340269341657876,34[&rate=0.5688022147920219]:0.009340269341657876)[&rate=0.663955516206346]:0.0168023100230148,35[&rate=0.4416244397516479]:0.026142579364672673)[&rate=0.8418029772282134]:0.0036727609082796847)[&rate=0.9175599246152849]:0.001011450690667378)[&rate=0.7713234181055135]:0.0015422705041220099,(((8[&rate=1.0380425583908433]:0.006071587710407052,11[&rate=0.9335755730955094]:0.006071587710407052)[&rate=0.7306234838281043]:0.010928398704837881,(9[&rate=0.49388875607744953]:0.013603640084184177,10[&rate=0.7990326908874608]:0.013603640084184177)[&rate=0.5545477487625179]:0.0033963463310607567)[&rate=0.6238250114957202]:0.005977012535593709,12[&rate=0.7713234181055135]:0.022976998950838642)[&rate=0.4773642915877432]:0.009392062516903103)[&rate=0.5828157710695608]:0.0040088214075307965)[&rate=0.7851092262249852]:0.013751570666126804,(((2[&rate=1.2656324943754687]:0.017781129790961088,38[&rate=1.057185668710544]:0.017781129790961088)[&rate=0.400201528007631]:0.017566365871004637,(21[&rate=1.1871609373312433]:0.006034093353775805,22[&rate=0.8131109871602961]:0.006034093353775805)[&rate=0.49388875607744953]:0.02931340230818992)[&rate=0.6238250114957202]:0.004297835679579712,(((13[&rate=0.6772561884500269]:0.007058429322997574,16[&rate=1.1404911309768502]:0.007058429322997574)[&rate=0.2504996768222572]:0.01254218237384255,(14[&rate=1.830980224591859]:0.01610763585311109,15[&rate=1.4709789375643303]:0.01610763585311109)[&rate=1.2120658020529165]:0.0034929758437290334)[&rate=0.7713234181055135]:0.01244774366172327,((17[&rate=1.56392439961787]:0.015673949744350046,(18[&rate=0.966674686949987]:0.003130969403780652,19[&rate=0.6238250114957202]:0.003130969403780652)[&rate=0.5097576195602224]:0.012542980340569394)[&rate=0.6905544000811003]:0.008411218741174665,20[&rate=0.7576583669585438]:0.02408516848552471)[&rate=1.0380425583908433]:0.007963186873038684)[&rate=0.7172199644192518]:0.007596975982982042)[&rate=1.0194630060340968]:0.01048412219985391)[&rate=0.6506318158200353]:0.01380022458656345,((23[&rate=0.7576583669585438]:0.013196646179416334,24[&rate=0.7172199644192518]:0.013196646179416334)[&rate=1.2120658020529165]:0.028973852128153184,((25[&rate=0.9499375712828373]:0.005776750941672803,26[&rate=1.1404911309768502]:0.005776750941672803)[&rate=1.2656324943754687]:0.012897913138453183,27[&rate=0.9018639637214584]:0.018674664080125986)[&rate=1.6790721592283033]:0.023495834227443533)[&rate=0.871333375035011]:0.021759179820393278)[&rate=1.0]:0.0;
tree STATE_560000 = (((((1[&rate=0.6398545413098211]:0.01859317990565693,6[&rate=0.7346929733899267]:0.01859317990565693)[&rate=0.335087626937883]:0.01892517554262352,30[&rate=0.5131227458571829]:0.03751835544828045)[&rate=0.8798189391561446]:0.002616135175494652,(((((3[&rate=1.0547615478492602]:0.012548708617780183,(4[&rate=0.5852430548380569]:0.01077475656304917,5[&rate=0.7209982874887318]:0.01077475656304917)[&rate=1.960324742063848]:0.0017739520547310136)[&rate=0.48175052421908066]:0.008636075628201994,(((28[&rate=0.6668311865732812]:0.009281709624695605,36[&rate=3.175694172556998]:0.009281709624695605)[&rate=1.1404404668237689]:0.001998308355428349,37[&rate=0.7764219260130892]:0.011280017980123954)[&rate=0.8643611041581766]:0.003832545399454797,(31[&rate=1.5280026022039843]:0.00873986030029774,32[&rate=0.5571532730183341]:0.00873986030029774)[&rate=0.8643611041581766]:0.006372703079281011)[&rate=0.7073824970122653]:0.006072220866403426)[&rate=0.4976963184561111]:0.0046074145344555464,7[&rate=0.9974993955374623]:0.025792198780437724)[&rate=0.7906037151779249]:0.004751114659292184,(29[&rate=2.2694997026830053]:0.029279065670987186,((33[&rate=0.29860079451151356]:0.011377201462237252,34[&rate=0.4293430227545542]:0.011377201462237252)[&rate=0.6263210990871719]:0.016450073639962988,35[&rate=0.48175052421908066]:0.02782727510220024)[&rate=1.4820650143619727]:0.001451790568786946)[&rate=0.6398545413098211]:0.0012642477687427219)[&rate=0.895562330246555]:9.037170286541746E-4,(((8[&rate=1.0351007798527934]:0.006072773340282293,11[&rate=0.8798189391561446]:0.006072773340282293)[&rate=0.5990432614469356]:0.011029766177956906,(9[&rate=0.46516211452623424]:0.012912614837233459,10[&rate=0.8049506682482324]:0.012912614837233459)[&rate=0.4477677896891188]:0.004189924681005739)[&rate=0.5427817149312973]:0.004805508003493948,12[&rate=0.9280037207013302]:0.021908047521733146)[&rate=0.4293430227545542]:0.009538982946650936)[&rate=0.29860079451151356]:0.00868746015539102)[&rate=0.8194808412336472]:0.010816090210454876,(((2[&rate=1.1404404668237689]:0.019208735162293232,38[&rate=0.9447551256318256]:0.019208735162293232)[&rate=0.5131227458571829]:0.016182487722810883,(21[&rate=0.7764219260130892]:0.008338441856378064,22[&rate=0.5131227458571829]:0.008338441856378064)[&rate=0.6127261443059069]:0.02705278102872605)[&rate=0.48175052421908066]:0.004624106047045391,(((13[&rate=0.6127261443059069]:0.009386000987980977,16[&rate=0.9618994385033148]:0.009386000987980977)[&rate=0.29860079451151356]:0.009948801809960734,(14[&rate=2.2694997026830053]:0.014267756930782964,15[&rate=1.6983831513121486]:0.014267756930782964)[&rate=0.6803172208987713]:0.005067045867158747)[&rate=0.8342128887351169]:0.010702147398344106,((17[&rate=2.2694997026830053]:0.010359310850997295,(18[&rate=1.1178333376650442]:0.0031412397786725102,19[&rate=0.29860079451151356]:0.0031412397786725102)[&rate=0.7906037151779249]:0.0072180710723247846)[&rate=0.8194808412336472]:0.009285912597459303,20[&rate=0.9974993955374623]:0.019645223448456598)[&rate=0.6533505167163471]:0.010391726747829219)[&rate=0.6533505167163471]:0.009978378735863689)[&rate=0.9447551256318256]:0.010935251902080473)[&rate=0.6938281222218676]:0.023979474158380233,((23[&rate=0.6938281222218676]:0.014150454955371232,24[&rate=0.7346929733899267]:0.014150454955371232)[&rate=1.364940863738327]:0.027056033615791605,((25[&rate=0.6938281222218676]:0.00761291113300981,26[&rate=0.8798189391561446]:0.00761291113300981)[&rate=1.364940863738327]:0.011364872748943383,27[&rate=0.9974993955374623]:0.018977783881953193)[&rate=1.8568052948794596]:0.022228704689209646)[&rate=0.335087626937883]:0.033723566421447373)[&rate=1.0]:0.0;
tree STATE_600000 = (((((1[&rate=0.5973895878791405]:0.01984601309453395,6[&rate=0.6798414426734244]:0.01984601309453395)[&rate=0.2828562655193931]:0.0185252905545456,30[&rate=0.511848340890762]:0.03837130364907955)[&rate=0.808337672483237]:0.001457681993860184,(((((3[&rate=0.7642086690527331]:0.01713597877780494,(4[&rate=0.4126697474714054]:0.013633328679490068,5[&rate=0.44853654190108405]:0.013633328679490068)[&rate=0.8388152730466758]:0.003502650098314873)[&rate=0.6111817835478398]:0.006931195455699316,(((28[&rate=0.48121049332098853]:0.013391821316075154,36[&rate=2.6290343926649]:0.013391821316075154)[&rate=2.141870457703405]:0.0015691764609208035,37[&rate=0.511848340890762]:0.014960997776995957)[&rate=1.5453504454966254]:0.002361411851943579,(31[&rate=1.452849976883967]:0.009386877585569378,32[&rate=0.569545499908873]:0.009386877585569378)[&rate=0.569545499908873]:0.007935532043370159)[&rate=0.6798414426734244]:0.0067447646045647215)[&rate=1.1164448909179652]:0.0022454017620559402,7[&rate=0.954935127252143]:0.026312575995560198)[&rate=1.2744003970909084]:0.0024355735671349257,(29[&rate=2.3319617681839886]:0.027937927167464485,((33[&rate=0.3713580329069168]:0.00910442737231016,34[&rate=0.6249235025057553]:0.00910442737231016)[&rate=0.7215361938620948]:0.016488260726712244,35[&rate=0.43110466926969015]:0.025592688099022404)[&rate=1.305670662572564]:0.002345239068442081)[&rate=0.5554314658332968]:8.102223952306392E-4)[&rate=0.954935127252143]:0.0011299373639112181,(((8[&rate=0.7642086690527331]:0.00733236705627447,11[&rate=0.7934357551398501]:0.00733236705627447)[&rate=0.954935127252143]:0.006399446999718033,(9[&rate=0.6660775254386312]:0.009986670967383617,10[&rate=1.0108893918662656]:0.009986670967383617)[&rate=0.43110466926969015]:0.0037451430886088852)[&rate=0.4967334979596847]:0.007400466263905623,12[&rate=0.954935127252143]:0.021132280319898125)[&rate=0.48121049332098853]:0.008745806606708217)[&rate=0.3713580329069168]:0.009950898716333392)[&rate=0.9917213046001573]:0.010585397308452843,(((2[&rate=1.1644122829514265]:0.020058590372709333,38[&rate=0.9030689463370353]:0.020058590372709333)[&rate=0.48121049332098853]:0.014621166777232662,(21[&rate=0.808337672483237]:0.007488950743493472,22[&rate=0.7215361938620948]:0.007488950743493472)[&rate=0.5973895878791405]:0.027190806406448522)[&rate=1.139938686950902]:0.002882926319161906,(((13[&rate=0.4651851438374571]:0.014686210690507915,16[&rate=0.5266303021115195]:0.014686210690507915)[&rate=0.569545499908873]:0.0033891877176816087,(14[&rate=2.6290343926649]:0.012228489122998565,15[&rate=1.8926177520145215]:0.012228489122998565)[&rate=0.569545499908873]:0.0058469092851909585)[&rate=0.9199606495473115]:0.010577824064622609,((17[&rate=2.3319617681839886]:0.010590647167166364,(18[&rate=0.9199606495473115]:0.004071538686248747,19[&rate=0.4126697474714054]:0.004071538686248747)[&rate=1.1644122829514265]:0.006519108480917617)[&rate=0.6936604502875467]:0.01037137515553035,20[&rate=0.8865347045127788]:0.020962022322696713)[&rate=0.9372388947863433]:0.007691200150115419)[&rate=0.808337672483237]:0.008909460996291769)[&rate=0.854432316452234]:0.012851699482288675)[&rate=0.569545499908873]:0.01817737092490298,((23[&rate=0.7075527659506444]:0.012694051503899302,24[&rate=0.854432316452234]:0.012694051503899302)[&rate=1.3388489777322605]:0.028559906913410565,((25[&rate=0.9372388947863433]:0.006277351440805583,26[&rate=1.1164448909179652]:0.006277351440805583)[&rate=1.4120699991049266]:0.010916369885995224,27[&rate=1.0720502371484146]:0.017193721326800807)[&rate=1.6579225564976052]:0.02406023709050906)[&rate=0.6660775254386312]:0.027337795458985688)[&rate=1.0]:0.0;
tree STATE_640000 = (((((1[&rate=0.5982782878701236]:0.019491628333161,6[&rate=0.6531914092368711]:0.019491628333161)[&rate=0.2837523384917448]:0.018370359927419967,30[&rate=0.5420661180386714]:0.037861988260580966)[&rate=1.5443546030767876]:0.0011781330163825599,(((((3[&rate=0.8550170254267749]:0.014381045826925162,(4[&rate=0.7941105932369066]:0.00749415718922203,5[&rate=0.9376857612198531]:0.00749415718922203)[&rate=0.3938698686303812]:0.006886888637703132)[&rate=0.46613854241008496]:0.009438677783608272,(((28[&rate=0.44949255056729015]:0.011546551677283506,36[&rate=2.624211663135815]:0.011546551677283506)[&rate=1.0512322971075148]:0.0029928673627899003,37[&rate=0.6394931029649987]:0.014539419040073406)[&rate=0.7794273461396912]:0.004062496706211725,(31[&rate=1.093984041024095]:0.011536366282978158,32[&rate=0.46613854241008496]:0.011536366282978158)[&rate=0.7083364905748717]:0.0070655494633069735)[&rate=0.9204376804697247]:0.005217807864248303)[&rate=1.1165390684228724]:0.0024804521239491714,7[&rate=0.9920684465692065]:0.026300175734482605)[&rate=0.7794273461396912]:0.003862664565074895,(29[&rate=2.138924057271417]:0.029240450281988153,((33[&rate=0.5704538282152162]:0.008395011531572676,34[&rate=0.5982782878701236]:0.008395011531572676)[&rate=0.8550170254267749]:0.012712708221299718,35[&rate=0.5420661180386714]:0.021107719752872393)[&rate=0.22567278963562357]:0.00813273052911576)[&rate=0.6120596752419607]:9.223900175693474E-4)[&rate=0.5844194221848114]:0.0010578660162206995,(((8[&rate=0.7941105932369066]:0.006198916991653395,11[&rate=0.7223037102338038]:0.006198916991653395)[&rate=1.189898012387467]:0.005734490560112123,(9[&rate=0.6669056347162962]:0.0089032010667619,10[&rate=1.189898012387467]:0.0089032010667619)[&rate=0.6944596646181955]:0.0030302064850036194)[&rate=0.3938698686303812]:0.00817194826850206,12[&rate=0.9553503604922834]:0.020105355820267578)[&rate=0.46613854241008496]:0.011115350495510622)[&rate=0.6394931029649987]:0.007819414961185326)[&rate=1.0722382221024789]:0.009450269611694977,(((2[&rate=0.9376857612198531]:0.023879801640893067,38[&rate=0.824089190113632]:0.023879801640893067)[&rate=0.9204376804697247]:0.008262680715213994,(21[&rate=0.6944596646181955]:0.01058593184097071,22[&rate=0.46613854241008496]:0.01058593184097071)[&rate=0.6806554466873593]:0.02155655051513635)[&rate=0.9376857612198531]:0.0025472651061759152,(((13[&rate=0.4821601170020108]:0.011816340741501277,16[&rate=0.7363788734439543]:0.011816340741501277)[&rate=0.44949255056729015]:0.006716447071772066,(14[&rate=2.138924057271417]:0.014747979775482992,15[&rate=1.59743537245846]:0.014747979775482992)[&rate=0.5275628518629808]:0.0037848080377903513)[&rate=1.0309045704210331]:0.010241563313046955,((17[&rate=2.138924057271417]:0.012013315205446613,(18[&rate=0.7794273461396912]:0.004233832033382634,19[&rate=0.31981403886828436]:0.004233832033382634)[&rate=0.8708904898594548]:0.007779483172063979)[&rate=0.8870680163425562]:0.009397375183678778,20[&rate=0.764923019576724]:0.02141069038912539)[&rate=1.0512322971075148]:0.007363660737194907)[&rate=1.093984041024095]:0.005915396335962678)[&rate=0.824089190113632]:0.013800643426375526)[&rate=1.3053224630673728]:0.008823015946900797,((23[&rate=0.7363788734439543]:0.013880095713730441,24[&rate=0.824089190113632]:0.013880095713730441)[&rate=1.244615108402102]:0.029293173212676524,((25[&rate=0.7223037102338038]:0.007784904541491637,26[&rate=0.9376857612198531]:0.007784904541491637)[&rate=1.5443546030767876]:0.010651821055577196,27[&rate=1.0512322971075148]:0.018436725597068833)[&rate=1.6565929628251435]:0.024736543329338133)[&rate=1.3736814962837716]:0.014140137909152334)[&rate=1.0]:0.0;
tree STATE_680000 = (((((1[&rate=0.5566857407366808]:0.021728296093642976,6[&rate=0.6947532938300528]:0.021728296093642976)[&rate=0.4664891688247665]:0.015326974880553484,30[&rate=0.5566857407366808]:0.03705527097419646)[&rate=0.7796825847020172]:0.0018753337306561951,(((((3[&rate=1.305194058032279]:0.009293676045425305,(4[&rate=0.8872637214406731]:0.006695889816209944,5[&rate=1.1165732566155142]:0.006695889816209944)[&rate=1.2445416157998619]:0.0025977862292153606)[&rate=0.28408219181721645]:0.014702627666364784,(((28[&rate=0.5847498180662916]:0.013377161673786627,36[&rate=2.326968662942581]:0.013377161673786627)[&rate=0.34847704662230844]:0.005001919491994201,37[&rate=0.5566857407366808]:0.01837908116578083)[&rate=0.8552316474446975]:0.003120421686754509,(31[&rate=0.8710958648098699]:0.015977956856101826,32[&rate=0.3726563485040653]:0.015977956856101826)[&rate=0.9555026188360124]:0.005521545996433511)[&rate=1.8897745386079499]:0.002496800859254751)[&rate=1.09403597456292]:0.0031332262517385218,7[&rate=0.8710958648098699]:0.02712952996352861)[&rate=0.9921956573619549]:0.0036126071045272934,(29[&rate=2.622440874516159]:0.026927158966255357,((33[&rate=0.394220969921832]:0.008965618527070654,34[&rate=0.6123823293604467]:0.008965618527070654)[&rate=0.9206126751651129]:0.012279704068310525,35[&rate=0.570787728429257]:0.02124532259538118)[&rate=0.34847704662230844]:0.005681836370874178)[&rate=0.28408219181721645]:0.0038149781018005473)[&rate=0.8710958648098699]:9.606539246121773E-4,(((8[&rate=1.305194058032279]:0.004300248081098677,11[&rate=1.1399969589614516]:0.004300248081098677)[&rate=1.0113135491585197]:0.006855969481278289,(9[&rate=0.7796825847020172]:0.008045225739351045,10[&rate=1.4112155353680265]:0.008045225739351045)[&rate=0.5847498180662916]:0.0031109918230259204)[&rate=0.5279057187740815]:0.007890367328808894,12[&rate=0.9921956573619549]:0.01904658489118586)[&rate=0.3726563485040653]:0.012656206101482222)[&rate=0.5131327501328126]:0.007227813712184575)[&rate=0.7508486315334023]:0.01494600047303419,(((2[&rate=0.8872637214406731]:0.02624308305121555,38[&rate=0.7651853771023369]:0.02624308305121555)[&rate=1.09403597456292]:0.0065374442926239736,(21[&rate=0.9736055782518863]:0.006598897888702152,22[&rate=0.8092314733880823]:0.006598897888702152)[&rate=0.6261083542260582]:0.02618162945513737)[&rate=1.4958840038445518]:0.0019797452880203556,(((13[&rate=0.44984416323817505]:0.012716084367186391,16[&rate=0.6123823293604467]:0.012716084367186391)[&rate=0.3201541831687279]:0.007878142118654705,(14[&rate=1.7228598283271603]:0.01807127866672525,15[&rate=1.2740298988158913]:0.01807127866672525)[&rate=1.305194058032279]:0.0025229478191158457)[&rate=1.305194058032279]:0.007708642665247473,((17[&rate=2.1378416706769605]:0.01213468027040947,(18[&rate=0.7508486315334023]:0.003918293578848485,19[&rate=0.3201541831687279]:0.003918293578848485)[&rate=0.7651853771023369]:0.008216386691560985)[&rate=1.072306901111064]:0.0077369555542592516,20[&rate=0.7651853771023369]:0.01987163582466872)[&rate=0.9378496574179851]:0.00843123332641985)[&rate=0.8872637214406731]:0.006457403480771309)[&rate=0.6672099184981117]:0.019116332546026966)[&rate=2.1378416706769605]:0.005082452598465369,((23[&rate=0.6398070539283335]:0.014608533008678691,24[&rate=0.7366545738099611]:0.014608533008678691)[&rate=1.305194058032279]:0.028769363195481477,((25[&rate=0.8872637214406731]:0.006799719471694347,26[&rate=0.8092314733880823]:0.006799719471694347)[&rate=1.373488473775086]:0.01158139163431664,27[&rate=0.9736055782518863]:0.018381111106010987)[&rate=1.5439882811157837]:0.02499678509814918)[&rate=1.09403597456292]:0.015581161572192047)[&rate=1.0]:0.0;
tree STATE_720000 = (((((1[&rate=0.5260783270181143]:0.02376799638623603,6[&rate=0.6385658449861853]:0.02376799638623603)[&rate=0.4497283892683902]:0.012729453970030315,30[&rate=0.5404889535255059]:0.036497450356266344)[&rate=0.8447199340459483]:0.0017500574639048652,(((((3[&rate=1.5614431666067055]:0.008820339685447239,(4[&rate=1.1389928296386198]:0.0051125913270607965,5[&rate=1.4220501279680657]:0.0051125913270607965)[&rate=1.1643553383287084]:0.0037077483583864423)[&rate=0.2685001774898622]:0.0158007472784435,(((28[&rate=0.3560569290172369]:0.017197280807536654,36[&rate=2.042712441234871]:0.017197280807536654)[&rate=0.9479491862445758]:0.00258498636142928,37[&rate=0.4813887380692681]:0.019782267168965934)[&rate=1.091276135378103]:0.0027248948772491018,(31[&rate=0.9479491862445758]:0.01531454294082486,32[&rate=0.33206321367722896]:0.01531454294082486)[&rate=0.7232732457103845]:0.0071926191053901765)[&rate=2.190311629635559]:0.0021139249176757025)[&rate=0.6525029688779111]:0.004469751226396732,7[&rate=0.8610213745137322]:0.02909083819028747)[&rate=0.9297426309371222]:0.004946558927403321,(29[&rate=2.190311629635559]:0.03011125530992305,((33[&rate=0.33206321367722896]:0.011900847577532434,34[&rate=0.43305216688943843]:0.011900847577532434)[&rate=0.7232732457103845]:0.01590320386423025,35[&rate=0.43305216688943843]:0.027804051441762685)[&rate=0.8129924088027309]:0.0023072038681603638)[&rate=0.3560569290172369]:0.003926141807767743)[&rate=1.0469968210811649]:7.689999058069566E-4,(((8[&rate=1.3456739752907252]:0.00443382122458367,11[&rate=1.0687446867203778]:0.00443382122458367)[&rate=1.3825354159977548]:0.00480218761649886,(9[&rate=1.2785750396880655]:0.005033085738302475,10[&rate=1.9266359730895162]:0.005033085738302475)[&rate=0.46580108341182314]:0.004202923102780055)[&rate=0.49658376194886883]:0.0067366780868138194,12[&rate=1.2478132195926133]:0.01597268692789635)[&rate=0.21163860737977092]:0.0188337100956014)[&rate=0.8447199340459483]:0.0034411107966734605)[&rate=0.7524275547009365]:0.014464291079543105,(((2[&rate=1.0055977087567098]:0.023912399612842132,38[&rate=0.767258339629756]:0.023912399612842132)[&rate=1.0259672794138572]:0.007463387949113852,(21[&rate=1.4220501279680657]:0.004948675741641024,22[&rate=1.091276135378103]:0.004948675741641024)[&rate=0.6385658449861853]:0.026427111820314958)[&rate=0.7232732457103845]:0.004314951411283935,(((13[&rate=0.30404263758131467]:0.018515883025801864,16[&rate=0.46580108341182314]:0.018515883025801864)[&rate=0.5260783270181143]:0.0057914342284422216,(14[&rate=1.4220501279680657]:0.019668616082206918,15[&rate=1.1146645354612625]:0.019668616082206918)[&rate=0.5828772345662822]:0.004638701172037168)[&rate=2.042712441234871]:0.004943430834413457,((17[&rate=2.3921707970872133]:0.009883333955205244,(18[&rate=1.0469968210811649]:0.002724164993973822,19[&rate=0.43305216688943843]:0.002724164993973822)[&rate=0.8776470337135179]:0.007159168961231422)[&rate=0.7089133672049617]:0.011055129242344865,20[&rate=0.8287180275810108]:0.02093846319755011)[&rate=0.911978308979706]:0.008312284891107434)[&rate=0.9858356713472544]:0.006439990884582376)[&rate=0.6664875141243609]:0.017021059926474395)[&rate=1.6172470674457202]:0.01026909910045768,((23[&rate=0.6525029688779111]:0.012572385814529923,24[&rate=0.8946232594748287]:0.012572385814529923)[&rate=1.4220501279680657]:0.026784274047487996,((25[&rate=0.767258339629756]:0.005710160259091042,26[&rate=1.0469968210811649]:0.005710160259091042)[&rate=1.1908599991391546]:0.012494949162001345,27[&rate=1.0469968210811649]:0.018205109421092387)[&rate=1.9266359730895162]:0.02115155044092553)[&rate=0.5404889535255059]:0.023624238138154077)[&rate=1.0]:0.0;
tree STATE_760000 = (((((1[&rate=0.7028627831229313]:0.01793683646751945,6[&rate=0.7442568707155293]:0.01793683646751945)[&rate=0.38240888519123867]:0.017313516732383086,30[&rate=0.5660411296574898]:0.03525035319990254)[&rate=0.6484945246923577]:0.0021529382164739777,(((((3[&rate=1.215092653038413]:0.01044465193398516,(4[&rate=0.7724113614203796]:0.007152058427081958,5[&rate=0.925389183917851]:0.007152058427081958)[&rate=0.9774066735201751]:0.0032925935069032016)[&rate=0.29332956019829753]:0.014879149395533885,(((28[&rate=0.45963601344943256]:0.014667789317535498,36[&rate=2.2900177369073047]:0.014667789317535498)[&rate=0.5374287225010096]:0.0027659522947927513,37[&rate=0.5076850028357988]:0.01743374161232825)[&rate=0.5800485448572423]:0.004617447794395532,(31[&rate=0.9088328955492976]:0.01624342372717175,32[&rate=0.3296743108962405]:0.01624342372717175)[&rate=0.8011748153218069]:0.005807765679552032)[&rate=1.3015462689263166]:0.003272611922795262)[&rate=0.7867081120534383]:0.0034698680589429418,7[&rate=0.8926192195832535]:0.028793669388461986)[&rate=0.758266767786109]:0.004283329696172289,(29[&rate=1.974221961337367]:0.032273924644772994,((33[&rate=0.2345566741727634]:0.016397490146054624,34[&rate=0.3296743108962405]:0.016397490146054624)[&rate=0.7867081120534383]:0.01345927226315368,35[&rate=0.42379331447653884]:0.029856762409208305)[&rate=0.9956390698214549]:0.0024171622355646898)[&rate=1.0143809873454894]:8.030744398612802E-4)[&rate=0.4922233971645803]:0.0016980938173154839,(((8[&rate=1.368055049656521]:0.004224213792485532,11[&rate=1.1403304653341124]:0.004224213792485532)[&rate=1.3015462689263166]:0.005268291944507256,(9[&rate=1.1641733131258614]:0.005125966499394867,10[&rate=2.1079718728287804]:0.005125966499394867)[&rate=0.47624790090586006]:0.004366539237597921)[&rate=0.45963601344943256]:0.007144285801424278,12[&rate=1.1403304653341124]:0.016636791538417066)[&rate=0.2345566741727634]:0.018138301363532693)[&rate=1.1403304653341124]:0.0026281985144267564)[&rate=0.6076562118360479]:0.018449064273471885,(((2[&rate=1.1174297217959184]:0.020895443686756113,38[&rate=0.925389183917851]:0.020895443686756113)[&rate=1.368055049656521]:0.0052294457422809686,(21[&rate=1.5852248753623706]:0.004121488853590634,22[&rate=1.3337547040299134]:0.004121488853590634)[&rate=0.7028627831229313]:0.022003400575446447)[&rate=0.47624790090586006]:0.007106258008969565,(((13[&rate=0.47624790090586006]:0.015743498634126378,16[&rate=0.5518491522286558]:0.015743498634126378)[&rate=0.5660411296574898]:0.005163627842854922,(14[&rate=1.6425171162923693]:0.019223740358522298,15[&rate=1.1174297217959184]:0.019223740358522298)[&rate=1.707183424499468]:0.0016833861184590015)[&rate=1.974221961337367]:0.004593669026643422,((17[&rate=2.2900177369073047]:0.010148771166656474,(18[&rate=0.716572148140352]:0.005882151319338534,19[&rate=0.2345566741727634]:0.005882151319338534)[&rate=1.8686280376665432]:0.00426661984731794)[&rate=0.689218720228869]:0.009584082879879066,20[&rate=0.9596443811727228]:0.01973285404653554)[&rate=1.242413069511711]:0.005767941457089181)[&rate=0.6756219246985136]:0.007730351934381926)[&rate=0.5227280639063147]:0.022621208251841753)[&rate=0.6620537136433363]:0.01399233602890141,((23[&rate=0.8767219960157534]:0.0118447304580349,24[&rate=0.8767219960157534]:0.0118447304580349)[&rate=1.1890563925690403]:0.03297306297333269,((25[&rate=0.7724113614203796]:0.007259212123767589,26[&rate=0.8926192195832535]:0.007259212123767589)[&rate=1.1403304653341124]:0.012776646228680957,27[&rate=0.9088328955492976]:0.020035858352448546)[&rate=1.6425171162923693]:0.024781935078919043)[&rate=0.7867081120534383]:0.02502689828738222)[&rate=1.0]:0.0;
tree STATE_800000 = (((((1[&rate=0.6921625578160064]:0.020088417006353904,6[&rate=0.678620332508305]:0.020088417006353904)[&rate=0.5971860103974893]:0.009775008560912065,30[&rate=0.678620332508305]:0.02986342556726597)[&rate=0.40755354919673226]:0.0034147591827778864,(((((3[&rate=1.117693624829438]:0.011665769258295166,(4[&rate=0.7193995051462111]:0.007487152904159989,5[&rate=1.0345912823293708]:0.007487152904159989)[&rate=0.8479457700364962]:0.004178616354135177)[&rate=0.42733137883363514]:0.011372869201709029,(((28[&rate=0.42733137883363514]:0.013687762214285817,36[&rate=2.276906197234613]:0.013687762214285817)[&rate=1.0543371435458662]:0.0023168319786045603,37[&rate=0.5833636317710499]:0.016004594192890378)[&rate=0.7057496234070726]:0.004753038206632393,(31[&rate=1.164050749367949]:0.013106274827359893,32[&rate=0.3331229104850178]:0.013106274827359893)[&rate=0.624512117024275]:0.007651357572162877)[&rate=1.861079656450327]:0.002281006060481424)[&rate=0.5408440028295809]:0.004794115020968031,7[&rate=0.8945025096257275]:0.027832753480972226)[&rate=1.6376409098942928]:0.002222998277503236,(29[&rate=2.5565351154118576]:0.028041884326045607,((33[&rate=0.38593170799456794]:0.01097455778386483,34[&rate=0.5111536772430287]:0.01097455778386483)[&rate=0.8035884613738888]:0.014315363275795991,35[&rate=0.4797572246864565]:0.02528992105966082)[&rate=0.624512117024275]:0.0027519632663847854)[&rate=0.6515949753359181]:0.002013867432429855)[&rate=0.9968321760577726]:9.110148262855347E-4,(((8[&rate=1.2416092349731953]:0.003756170084270177,11[&rate=1.4415254878499717]:0.003756170084270177)[&rate=1.1404070073178025]:0.006337224361424303,(9[&rate=0.8945025096257275]:0.0063508034551062135,10[&rate=1.774944824773691]:0.0063508034551062135)[&rate=0.4797572246864565]:0.0037425909905882664)[&rate=1.0958258443181939]:0.0031167895641663213,12[&rate=1.5300947426152778]:0.013210184009860801)[&rate=0.23768342787249863]:0.017756582574900197)[&rate=1.6376409098942928]:0.0023114181652828594)[&rate=0.6108923789863246]:0.018092015365347443,(((2[&rate=1.164050749367949]:0.02061048134092417,38[&rate=0.9968321760577726]:0.02061048134092417)[&rate=0.9787286277037488]:0.007613528572204178,(21[&rate=1.4415254878499717]:0.004001753375044126,22[&rate=1.3002003862007068]:0.004001753375044126)[&rate=0.624512117024275]:0.02422225653808422)[&rate=0.9787286277037488]:0.00254533173805202,(((13[&rate=0.3331229104850178]:0.01706971973627334,16[&rate=0.4957141529861972]:0.01706971973627334)[&rate=1.861079656450327]:0.0018615795569980748,(14[&rate=1.965346727444436]:0.015557576210339553,15[&rate=1.5300947426152778]:0.015557576210339553)[&rate=0.9438781861394354]:0.003373723082931863)[&rate=2.5565351154118576]:0.003926558891730721,((17[&rate=2.097349582058543]:0.011556855239964279,(18[&rate=1.3660730548630018]:0.0018378843165743593,19[&rate=0.9438781861394354]:0.0018378843165743593)[&rate=0.624512117024275]:0.00971897092338992)[&rate=1.3002003862007068]:0.006823412813136823,20[&rate=1.0543371435458662]:0.0183802680531011)[&rate=1.774944824773691]:0.004477590131901035)[&rate=0.7469575166366343]:0.007911483466178232)[&rate=0.4957141529861972]:0.02060085846421093)[&rate=0.29668656407325483]:0.021653749883558324,((23[&rate=0.624512117024275]:0.012885546367394283,24[&rate=0.8945025096257275]:0.012885546367394283)[&rate=1.164050749367949]:0.033545228090676796,((25[&rate=0.678620332508305]:0.007686288269909419,26[&rate=0.8329432401243194]:0.007686288269909419)[&rate=1.5809863412059588]:0.01087554618312315,27[&rate=0.9968321760577726]:0.01856183445303257)[&rate=1.4024184706789933]:0.027868940005038506)[&rate=0.8181639683122591]:0.026593175540878547)[&rate=1.0]:0.0;
tree STATE_840000 = (((((1[&rate=0.6407290434478933]:0.01818437074347237,6[&rate=0.7637718976334215]:0.01818437074347237)[&rate=0.3711158632187406]:0.014653970979939004,30[&rate=0.5683823213035937]:0.03283834172341137)[&rate=0.3336247754329926]:0.005613512814160546,(((((3[&rate=1.0562127826364969]:0.012610643383607624,(4[&rate=0.5253631514367552]:0.010859916119334024,5[&rate=0.6854333232882205]:0.010859916119334024)[&rate=1.6072737540740418]:0.0017507272642736)[&rate=0.4210522346804557]:0.011244651790653546,(((28[&rate=0.5397247632273341]:0.013160956329326436,36[&rate=2.3380699521388513]:0.013160956329326436)[&rate=0.4669921046491208]:0.0039772350818321825,37[&rate=0.5397247632273341]:0.017138191411158618)[&rate=0.9051912438529411]:0.0038704296750226956,(31[&rate=0.9873260941699983]:0.013560363141793775,32[&rate=0.4049931492781114]:0.013560363141793775)[&rate=0.5827277985257225]:0.0074482579443875385)[&rate=1.324504880837917]:0.0028466740880798563)[&rate=0.4964321341411478]:0.005421681773397552,7[&rate=0.8313987141204277]:0.029276976947658722)[&rate=1.6710065518451382]:0.0021083211998756367,(29[&rate=2.5778421484590734]:0.026327937739571015,((33[&rate=0.5971145678860523]:0.007157828974894283,34[&rate=0.8674041993651147]:0.007157828974894283)[&rate=0.6554839888023611]:0.017800545644035777,35[&rate=0.451973834857929]:0.02495837461893006)[&rate=1.6072737540740418]:0.0013695631206409563)[&rate=0.31269544529960874]:0.005057360407963344)[&rate=0.28944651774727154]:0.00188784736518232,(((8[&rate=1.5497400922854327]:0.003765480526052201,11[&rate=1.2538728107442283]:0.003765480526052201)[&rate=0.8674041993651147]:0.0074871452517068495,(9[&rate=1.0562127826364969]:0.006747185321904763,10[&rate=1.4973127949073533]:0.006747185321904763)[&rate=0.4210522346804557]:0.004505440455854287)[&rate=1.6710065518451382]:0.0018194930539776784,12[&rate=1.449159844799947]:0.013072118831736729)[&rate=0.22876007720154926]:0.02020102668097995)[&rate=0.6854333232882205]:0.0051787090248552395)[&rate=0.451973834857929]:0.02196963564991876,(((2[&rate=1.324504880837917]:0.015879093558249124,38[&rate=1.2214402995578606]:0.015879093558249124)[&rate=0.9450500861015722]:0.009894389676002594,(21[&rate=1.133360735598841]:0.006316805644822727,22[&rate=0.9658617624523533]:0.006316805644822727)[&rate=0.8313987141204277]:0.01945667758942899)[&rate=0.2625243001401973]:0.01200249867347845,(((13[&rate=0.2625243001401973]:0.019956702753239967,16[&rate=0.4049931492781114]:0.019956702753239967)[&rate=1.6072737540740418]:0.001156810967571701,(14[&rate=2.0284650773246984]:0.015825709153236174,15[&rate=1.4973127949073533]:0.015825709153236174)[&rate=0.5253631514367552]:0.005287804567575494)[&rate=2.0284650773246984]:0.005807883158500251,((17[&rate=1.91737977073331]:0.011394270079111259,(18[&rate=1.8235442700471078]:0.0016317351772854344,19[&rate=0.7160955973114266]:0.0016317351772854344)[&rate=0.7801970596769718]:0.009762534901825824)[&rate=0.8860580076238026]:0.007993446456128787,20[&rate=0.9658617624523533]:0.019387716535240046)[&rate=0.9873260941699983]:0.007533680344071873)[&rate=0.5683823213035937]:0.01085458502841825)[&rate=0.4817955668989094]:0.022645508279760508)[&rate=0.3883961261515117]:0.03250003959975576,((23[&rate=0.6115636848834514]:0.014981030278364008,24[&rate=0.7637718976334215]:0.014981030278364008)[&rate=1.324504880837917]:0.03222500583696927,((25[&rate=0.6260953258494344]:0.009388088866942113,26[&rate=0.7637718976334215]:0.009388088866942113)[&rate=1.1613418951494345]:0.013643975242935416,27[&rate=0.849195129411938]:0.02303206410987753)[&rate=1.8235442700471078]:0.02417397200545575)[&rate=0.3529536590642637]:0.04571549367191316)[&rate=1.0]:0.0;
tree STATE_880000 = (((((1[&rate=0.5716994588253362]:0.020839418648010144,6[&rate=0.6703405241539927]:0.020839418648010144)[&rate=0.5575707330748126]:0.01099492137062013,30[&rate=0.6278954529670467]:0.031834340018630274)[&rate=0.43796600864412166]:0.004163977505613065,((((((3[&rate=1.3149948418932893]:0.010126526781741916,(4[&rate=0.8370269714234203]:0.007383557052000777,5[&rate=1.0889884592600871]:0.007383557052000777)[&rate=1.0889884592600871]:0.0027429697297411395)[&rate=0.40386758801740796]:0.012060810379343699,(((28[&rate=0.5716994588253362]:0.011752458464487511,36[&rate=2.7716651658001727]:0.011752458464487511)[&rate=1.191223962553966]:0.0014277205266124571,37[&rate=0.7136303652938751]:0.013180178991099968)[&rate=0.7136303652938751]:0.004378840229593934,(31[&rate=1.3149948418932893]:0.011712690271493917,32[&rate=0.3658678191402937]:0.011712690271493917)[&rate=0.9237108988376894]:0.005846328949199986)[&rate=0.8705701842961102]:0.004628317940391712)[&rate=0.9237108988376894]:0.002472665191081403,7[&rate=1.0220786138748936]:0.024660002352167018)[&rate=0.5857711933173606]:0.005495537017828199,((33[&rate=0.9237108988376894]:0.0039050921350585973,34[&rate=1.1639897187709245]:0.0039050921350585973)[&rate=0.5575707330748126]:0.02107074853132246,35[&rate=0.45405705712105554]:0.024975840666381057)[&rate=0.5857711933173606]:0.00517969870361416)[&rate=0.7283336360887913]:0.001036789088341098,(((8[&rate=1.3149948418932893]:0.004399148389675042,11[&rate=1.191223962553966]:0.004399148389675042)[&rate=1.001233340780288]:0.0059645944350839785,(9[&rate=1.137945037424794]:0.005918656649774329,10[&rate=1.6960164942617955]:0.005918656649774329)[&rate=0.42128747989354914]:0.004445086174984691)[&rate=1.8534866032978194]:0.0014866592568731785,12[&rate=1.5212802010128796]:0.011850402081632199)[&rate=0.2577910649315991]:0.019341926376704115)[&rate=0.5998120732843085]:0.0021411946105943276,29[&rate=1.9529198178849987]:0.03333352306893064)[&rate=0.7582604060441034]:0.0026647944553126954)[&rate=0.4849171643139842]:0.020639757052955898,(((2[&rate=1.6314291534575098]:0.013701798450005858,38[&rate=1.5212802010128796]:0.013701798450005858)[&rate=0.9237108988376894]:0.00830962392839567,(21[&rate=1.001233340780288]:0.0062467515497381535,22[&rate=0.9423022869585058]:0.0062467515497381535)[&rate=1.0658918698480837]:0.015764670828663375)[&rate=0.2577910649315991]:0.011853369608913956,(((13[&rate=0.3206892407012454]:0.01713573270689932,16[&rate=0.4998500309597476]:0.01713573270689932)[&rate=1.2814706230815984]:0.0021825772078910843,(14[&rate=2.0739173521727112]:0.01573239461253536,15[&rate=1.6314291534575098]:0.01573239461253536)[&rate=0.7890080658358148]:0.003585915302255046)[&rate=1.7691702328304848]:0.005830921896911399,((17[&rate=2.7716651658001727]:0.008941223462332275,(18[&rate=0.6561231284406063]:0.0041471187745808335,19[&rate=0.3658678191402937]:0.0041471187745808335)[&rate=1.0436112256046681]:0.004794104687751441)[&rate=1.0436112256046681]:0.0071620364541388724,20[&rate=1.1639897187709245]:0.016103259916471147)[&rate=0.8536290216674512]:0.009045971895230657)[&rate=0.7136303652938751]:0.00871556017561368)[&rate=0.4849171643139842]:0.022773282589883752)[&rate=1.001233340780288]:0.017130985842276646,((23[&rate=0.9423022869585058]:0.010184767963636727,24[&rate=1.0658918698480837]:0.010184767963636727)[&rate=1.0436112256046681]:0.03507509587822574,((25[&rate=1.0658918698480837]:0.006230514257322171,26[&rate=1.1129773824765696]:0.006230514257322171)[&rate=1.1639897187709245]:0.014096298480198409,27[&rate=0.9055807483647789]:0.02032681273752058)[&rate=1.5212802010128796]:0.024933051104341887)[&rate=0.43796600864412166]:0.028509196577613416)[&rate=1.0]:0.0;
tree STATE_920000 = (((((1[&rate=0.7479478691906636]:0.01662819644475742,6[&rate=0.6847059404018798]:0.01662819644475742)[&rate=0.4622682311949948]:0.013795422656861268,30[&rate=0.6590784681495129]:0.030423619101618688)[&rate=0.5782525036022099]:0.003442334081381202,(((((3[&rate=1.3342156901913211]:0.008506259474181392,(4[&rate=1.0812680593259636]:0.005990990282012873,5[&rate=1.3050964953945063]:0.005990990282012873)[&rate=1.516468846416886]:0.0025152691921685195)[&rate=0.3499921669610655]:0.012058913447508085,(((28[&rate=0.5488122827032865]:0.01050712754208205,36[&rate=2.8063189398286847]:0.01050712754208205)[&rate=0.6461014577991958]:0.004651848950687884,37[&rate=0.6461014577991958]:0.015158976492769934)[&rate=1.5639873056779106]:0.0017474467156699952,(31[&rate=1.2517107510506922]:0.011447777451742615,32[&rate=0.48186925497831506]:0.011447777451742615)[&rate=0.824906572729586]:0.005458645756697314)[&rate=1.3050964953945063]:0.003658749713249549)[&rate=0.4622682311949948]:0.00533709684910055,7[&rate=0.9063408166645206]:0.025902269770790028)[&rate=0.9649896638847228]:0.004796682502440797,(((8[&rate=1.1190564650169783]:0.0048276314303155815,11[&rate=1.0288113756920467]:0.0048276314303155815)[&rate=0.9649896638847228]:0.007213408419134703,(9[&rate=0.8648423003438963]:0.007193465669913908,10[&rate=1.5639873056779106]:0.007193465669913908)[&rate=0.3499921669610655]:0.0048475741795363765)[&rate=1.0632678466223908]:0.0031288155271486477,12[&rate=1.3985795754602035]:0.015169855376598932)[&rate=0.28818254743566224]:0.015529096896631893)[&rate=1.0998461041338874]:5.508722915769163E-4,(29[&rate=2.310714974048961]:0.029089151751413998,((33[&rate=0.8118632664059391]:0.005312389079005356,34[&rate=1.0457968344455526]:0.005312389079005356)[&rate=0.606147976629483]:0.018186395338643403,35[&rate=0.5000316044903715]:0.023498784417648758)[&rate=0.5170963588136245]:0.00559036733376524)[&rate=0.4163004337164033]:0.0021606728133937436)[&rate=1.3652731853241316]:0.002616128618192149)[&rate=0.6590784681495129]:0.014782114961750414,(((2[&rate=1.5639873056779106]:0.016197602752825675,38[&rate=1.2776638334737371]:0.016197602752825675)[&rate=1.0288113756920467]:0.006456783796050827,(21[&rate=0.9499076280297887]:0.006992982396846202,22[&rate=0.8513797732882477]:0.006992982396846202)[&rate=1.0122720944440806]:0.015661404152030302)[&rate=0.38738609920970085]:0.00776842237750346,(((13[&rate=0.3499921669610655]:0.014490308834325732,16[&rate=0.5923592067068806]:0.014490308834325732)[&rate=0.6196722953825065]:0.004159808388024875,(14[&rate=1.9426646611367984]:0.015155901148529723,15[&rate=1.4736043023913454]:0.015155901148529723)[&rate=0.6847059404018798]:0.003494216073820885)[&rate=1.4345242083621772]:0.006916780027862033,((17[&rate=1.9426646611367984]:0.01246080971048463,(18[&rate=0.5637633274381079]:0.005935126654833007,19[&rate=0.28818254743566224]:0.005935126654833007)[&rate=0.980392407737416]:0.006525683055651622)[&rate=1.159627883154208]:0.0054542297372923015,20[&rate=1.0632678466223908]:0.01791503944777693)[&rate=1.2517107510506922]:0.00765185780243571)[&rate=1.138960529919619]:0.004855911676167321)[&rate=0.5923592067068806]:0.018225259218370343)[&rate=1.4345242083621772]:0.013571035391792205,((23[&rate=0.920606008243511]:0.00916864987767399,24[&rate=1.0457968344455526]:0.00916864987767399)[&rate=0.9649896638847228]:0.041074458380008366,((25[&rate=0.8648423003438963]:0.006678336918363476,26[&rate=1.0457968344455526]:0.006678336918363476)[&rate=1.678322766272301]:0.00885911033389183,27[&rate=1.2517107510506922]:0.015537447252255306)[&rate=1.1811379064742789]:0.034705661005427046)[&rate=0.7353139116073366]:0.011975995278860153)[&rate=1.0]:0.0;
tree STATE_960000 = (((((1[&rate=0.6718342274503174]:0.019512803558554885,6[&rate=0.7244988350708402]:0.019512803558554885)[&rate=0.5340783765513551]:0.011166234704467037,30[&rate=0.591426385377435]:0.030679038263021922)[&rate=0.35631437907173613]:0.004441885336629696,(((((3[&rate=1.2357961962086115]:0.011409800538969691,(4[&rate=0.8052246565027992]:0.007348176171478998,5[&rate=0.9536599193479535]:0.007348176171478998)[&rate=1.0218674688362812]:0.004061624367490693)[&rate=0.6051353070705549]:0.006928736238326851,(((28[&rate=0.6186802218608031]:0.011128597444468282,36[&rate=3.0163283817537736]:0.011128597444468282)[&rate=3.0163283817537736]:7.305182777589212E-4,37[&rate=0.7779048718011029]:0.011859115722227203)[&rate=1.4231026627845513]:0.0022882167671699326,(31[&rate=1.8117901506057907]:0.008558068606089578,32[&rate=0.56335702967952]:0.008558068606089578)[&rate=0.9536599193479535]:0.005589263883307558)[&rate=1.1188797302708149]:0.004191204287899406)[&rate=0.6454077335858881]:0.0038298788644525114,7[&rate=1.162697545422547]:0.022168415641749054)[&rate=0.5488992660999585]:0.007639238428164906,(29[&rate=2.44595966175124]:0.028101378080230752,((33[&rate=0.9700895282813807]:0.0047216706564252005,34[&rate=1.0981755018448156]:0.0047216706564252005)[&rate=0.48655022898785133]:0.02208551980430539,35[&rate=0.46925312653986734]:0.02680719046073059)[&rate=1.2625908823105807]:0.0012941876195001617)[&rate=0.7914995567419515]:0.001706275989683207)[&rate=0.9064336971805018]:8.997119423656275E-4,(((8[&rate=0.9375923749634284]:0.005980566895563796,11[&rate=0.8912924788187054]:0.005980566895563796)[&rate=2.0284923661844845]:0.00329851570432506,(9[&rate=0.9700895282813807]:0.007164248029779217,10[&rate=1.5056192361179799]:0.007164248029779217)[&rate=0.8052246565027992]:0.0021148345701096395)[&rate=0.48655022898785133]:0.007708595972611471,12[&rate=1.0400772040371284]:0.016987678572500328)[&rate=0.31935931708213955]:0.01371968743977926)[&rate=0.6186802218608031]:0.0044135575873720315)[&rate=0.8190970296008946]:0.013901113560403446,(((2[&rate=1.1403611156461304]:0.02088637710341852,38[&rate=0.9700895282813807]:0.02088637710341852)[&rate=0.9700895282813807]:0.00874133752538659,(21[&rate=1.2908518112565879]:0.0037626425428182336,22[&rate=1.5056192361179799]:0.0037626425428182336)[&rate=0.591426385377435]:0.025865072085986877)[&rate=1.6054663232043027]:0.0012495418736893603,(((13[&rate=0.5488992660999585]:0.009262842070465828,16[&rate=0.9064336971805018]:0.009262842070465828)[&rate=0.5030156721507669]:0.0072108420288167045,(14[&rate=2.0284923661844845]:0.01540691483011683,15[&rate=1.4625943334970903]:0.01540691483011683)[&rate=2.0284923661844845]:0.0010667692691657023)[&rate=1.1859779736263203]:0.008606267650214543,((17[&rate=1.907596945025015]:0.011872705229154554,(18[&rate=0.751040407534451]:0.005928547980552296,19[&rate=0.2589704794453314]:0.005928547980552296)[&rate=1.0981755018448156]:0.005944157248602258)[&rate=1.7324231116267608]:0.004199610721464422,20[&rate=1.1403611156461304]:0.016072315950618976)[&rate=0.9218589423690325]:0.009007635798878099)[&rate=1.0218674688362812]:0.005797304752997397)[&rate=0.7779048718011029]:0.018144780657560592)[&rate=0.9064336971805018]:0.010851313543238914,((23[&rate=1.3207730099644293]:0.006882541913416711,24[&rate=1.6646452905859797]:0.006882541913416711)[&rate=1.004158780210161]:0.04071268458704035,((25[&rate=0.6186802218608031]:0.007577387457906021,26[&rate=0.8912924788187054]:0.007577387457906021)[&rate=1.907596945025015]:0.008864741291034216,27[&rate=1.0781797973642826]:0.016442128748940237)[&rate=1.2625908823105807]:0.031153097751516826)[&rate=1.3207730099644293]:0.012278124202836915)[&rate=1.0]:0.0;
tree STATE_1000000 = (((((1[&rate=0.5842001815279536]:0.021377424061593778,6[&rate=0.6529861802510418]:0.021377424061593778)[&rate=0.5561248752088387]:0.009346961980071004,30[&rate=0.6255786196240148]:0.030724386041664782)[&rate=0.4318283519930411]:0.0029138890454696864,(((((3[&rate=0.973372492619062]:0.012289625749653903,(4[&rate=1.0308384254870846]:0.006153177881839004,5[&rate=0.9552492162336041]:0.006153177881839004)[&rate=0.6255786196240148]:0.0061364478678148995)[&rate=0.6118455604010709]:0.007082854162766366,(((28[&rate=0.6118455604010709]:0.010005755940318625,36[&rate=3.3014759345860543]:0.010005755940318625)[&rate=2.625387278117833]:9.59098763565305E-4,37[&rate=0.7939460833374513]:0.01096485470388393)[&rate=0.8392756419287132]:0.0030271944147400344,(31[&rate=2.1396424863358017]:0.006317122955520615,32[&rate=0.750400780109322]:0.006317122955520615)[&rate=0.5418404258804368]:0.007674926163103349)[&rate=0.9919839175330817]:0.005380430793796305)[&rate=1.3738094649604142]:0.0019134158781304866,7[&rate=1.1899151956633622]:0.021285895790550756)[&rate=0.7647488615276163]:0.004968559867015252,(29[&rate=3.3014759345860543]:0.021441558957954816,((33[&rate=0.9552492162336041]:0.0033807201786739947,34[&rate=1.4522941733101888]:0.0033807201786739947)[&rate=0.7939460833374513]:0.015161847919205022,35[&rate=0.6392847524295303]:0.018542568097879016)[&rate=0.49744782129012616]:0.0028989908600757994)[&rate=0.2835335997005299]:0.004812896699611192)[&rate=0.4133931146145178]:0.0016741941287732737,(((8[&rate=2.000630148158076]:0.0028341509380867174,11[&rate=1.496409218643614]:0.0028341509380867174)[&rate=1.2166232032226785]:0.005915958798639448,(9[&rate=1.1644036600963368]:0.005587206919896525,10[&rate=2.000630148158076]:0.005587206919896525)[&rate=0.5980615298005193]:0.00316290281682964)[&rate=0.48192843531720336]:0.006573905968436232,12[&rate=1.2166232032226785]:0.015324015705162397)[&rate=0.4133931146145178]:0.012604634081176885)[&rate=0.6255786196240148]:0.005709625300795187)[&rate=0.903451513829381]:0.010834950607044473,(((2[&rate=1.1899151956633622]:0.019549559860940757,38[&rate=1.0308384254870846]:0.019549559860940757)[&rate=1.1165162548662522]:0.007272041766238812,(21[&rate=1.496409218643614]:0.0034488857454914954,22[&rate=1.8006722397078454]:0.0034488857454914954)[&rate=0.7081453887277595]:0.023372715881688072)[&rate=0.5418404258804368]:0.005109785420634869,(((13[&rate=0.6529861802510418]:0.008504658388410776,16[&rate=0.973372492619062]:0.008504658388410776)[&rate=0.22547052297870462]:0.010264248740035451,(14[&rate=2.1396424863358017]:0.015562501170961284,15[&rate=1.656917326685098]:0.015562501170961284)[&rate=0.7792579076983904]:0.0032064059574849427)[&rate=1.3385222254141942]:0.007945440062176228,((17[&rate=2.329200244449282]:0.010371908465611606,(18[&rate=0.5842001815279536]:0.005655923713685436,19[&rate=0.22547052297870462]:0.005655923713685436)[&rate=1.244663748596256]:0.00471598475192617)[&rate=1.496409218643614]:0.005603447172356368,20[&rate=1.1165162548662522]:0.015975355637967974)[&rate=0.8548745187988434]:0.010738991552654481)[&rate=1.1165162548662522]:0.005217039857191984)[&rate=0.9552492162336041]:0.012541838646364503)[&rate=0.6667036886640723]:0.013437021833462737,((23[&rate=1.656917326685098]:0.005738976195578928,24[&rate=1.7237995192699194]:0.005738976195578928)[&rate=1.0308384254870846]:0.0378557746895802,((25[&rate=0.6804569472915709]:0.008145608997873194,26[&rate=0.8707541156082624]:0.008145608997873194)[&rate=1.7237995192699194]:0.009353352947644207,27[&rate=1.0111242611915914]:0.0174989619455174)[&rate=1.5445976020957846]:0.026095788939641727)[&rate=1.3738094649604142]:0.01431549664248255)[&rate=1.0]:0.0;
tree STATE_1040000 = (((((1[&rate=0.49760172787334894]:0.02360014525607305,6[&rate=0.5723515149094661]:0.02360014525607305)[&rate=0.9037402112066868]:0.006490816688119627,30[&rate=0.7604243399045544]:0.03009096194419268)[&rate=0.7740149288819749]:0.0019667989307973234,(((((3[&rate=1.2113649181119333]:0.010724635126519893,(4[&rate=1.0578732974163945]:0.005272290577145502,5[&rate=1.5113277015448723]:0.005272290577145502)[&rate=0.5723515149094661]:0.005452344549374391)[&rate=0.5287520291139667]:0.007083200151404933,(((28[&rate=0.5436233110645193]:0.010146677809859339,36[&rate=3.0559218743089724]:0.010146677809859339)[&rate=0.985094554859322]:0.0019410627435429532,37[&rate=0.8015666089412675]:0.012087740553402292)[&rate=1.163094101862675]:0.002668383158143989,(31[&rate=1.823149936340905]:0.007419211705547271,32[&rate=0.6936532618467903]:0.007419211705547271)[&rate=0.6271969748169524]:0.0073369120059990104)[&rate=1.559444054651941]:0.003051711566378545)[&rate=0.6936532618467903]:0.00307248850195313,7[&rate=1.163094101862675]:0.020880323779877957)[&rate=1.9208756146083479]:0.002509627980896427,(29[&rate=3.0559218743089724]:0.02191142144357245,((33[&rate=1.0578732974163945]:0.003835794382747189,34[&rate=1.163094101862675]:0.003835794382747189)[&rate=0.7335302422433575]:0.014973294536027963,35[&rate=0.6539013827555755]:0.01880908891877515)[&rate=0.6539013827555755]:0.0031023325247972987)[&rate=1.0578732974163945]:0.0014785303172019336)[&rate=0.5581353894405598]:0.0014011853709871326,(((8[&rate=1.823149936340905]:0.003481207562501548,11[&rate=1.559444054651941]:0.003481207562501548)[&rate=1.3903115100700265]:0.005576857219253057,(9[&rate=0.9514696672847304]:0.006586408830131715,10[&rate=1.4274260141587833]:0.006586408830131715)[&rate=0.7604243399045544]:0.0024716559516228895)[&rate=0.6804142668686541]:0.004430622880827618,12[&rate=1.5113277015448723]:0.013488687662582223)[&rate=0.42562711966193917]:0.011302449469179294)[&rate=0.48110014574123655]:0.0072666237432284855)[&rate=0.6671704850655723]:0.014291399925592932,(((2[&rate=1.467572724811942]:0.015500403996264811,38[&rate=1.4274260141587833]:0.015500403996264811)[&rate=0.7201932259262359]:0.011566649910862167,(21[&rate=1.7422452652978275]:0.0034053925100094276,22[&rate=1.6129324902220987]:0.0034053925100094276)[&rate=0.7201932259262359]:0.02366166139711755)[&rate=0.5287520291139667]:0.0056391205500752675,(((13[&rate=0.5581353894405598]:0.009905541967126516,16[&rate=0.7877234244051247]:0.009905541967126516)[&rate=0.35086394673465343]:0.0075531469508165906,(14[&rate=2.211632353048446]:0.01284883752466051,15[&rate=1.6731933410772086]:0.01284883752466051)[&rate=0.6539013827555755]:0.004609851393282597)[&rate=1.163094101862675]:0.007684297783270094,((17[&rate=2.4711562730573347]:0.010198279714255415,(18[&rate=1.2113649181119333]:0.003051753827262181,19[&rate=0.5134439442375217]:0.003051753827262181)[&rate=0.8734163855785073]:0.007146525886993233)[&rate=1.1866958483045214]:0.005677903803362657,20[&rate=1.0977148165078308]:0.015876183517618072)[&rate=0.8155615284416755]:0.00926680318359513)[&rate=0.8440768929313818]:0.007563187755989045)[&rate=0.8586339818613635]:0.013642986343380688)[&rate=1.559444054651941]:0.0076112351648987275,((23[&rate=1.6129324902220987]:0.006008574591896829,24[&rate=1.6731933410772086]:0.006008574591896829)[&rate=1.1186886861176775]:0.03223427702699243,((25[&rate=0.7335302422433575]:0.007586037561232609,26[&rate=0.7877234244051247]:0.007586037561232609)[&rate=1.7422452652978275]:0.010044157891642442,27[&rate=1.0578732974163945]:0.01763019545287505)[&rate=1.9208756146083479]:0.02061265616601421)[&rate=1.237222255963683]:0.0157175443465924)[&rate=1.0]:0.0;
tree STATE_1080000 = (((((1[&rate=0.5205417063283424]:0.024924705955070053,6[&rate=0.5349306568042949]:0.024924705955070053)[&rate=1.1369846965548775]:0.004651117877996127,30[&rate=0.7064052092562505]:0.02957582383306618)[&rate=0.5775555480808594]:0.00257501891304715,(((((3[&rate=1.1369846965548775]:0.009975991604226802,(4[&rate=1.040927448840102]:0.005988833316394003,5[&rate=1.1369846965548775]:0.005988833316394003)[&rate=0.8311995115126187]:0.0039871582878327995)[&rate=0.6341381505195149]:0.006723666519665382,(((28[&rate=0.6771586074077101]:0.008288514947653324,36[&rate=3.6176352160587717]:0.008288514947653324)[&rate=1.063600046713938]:0.0022515984931555932,37[&rate=0.7669253246217824]:0.010540113440808917)[&rate=1.3176903823010886]:0.0022350465618367517,(31[&rate=2.09719071614189]:0.00603835574961069,32[&rate=0.8480190037483234]:0.00603835574961069)[&rate=0.9190894589595665]:0.006736804253034979)[&rate=1.2834344272119083]:0.003924498121246515)[&rate=1.1635338565441808]:0.0023757346436045004,7[&rate=1.2510899272182958]:0.019075392767496684)[&rate=0.6917129777961135]:0.004900957226304337,(29[&rate=2.8190716099544813]:0.020661468547883727,((33[&rate=0.9379615540977742]:0.003946893954608091,34[&rate=1.4347726496922144]:0.003946893954608091)[&rate=0.7825897126859944]:0.01494997364155055,35[&rate=0.5775555480808594]:0.01889686759615864)[&rate=1.3176903823010886]:0.0017646009517250857)[&rate=0.19484357586416548]:0.003314881445917295)[&rate=0.19484357586416548]:0.003133742091516175,(((8[&rate=1.1369846965548775]:0.004773978525075765,11[&rate=1.040927448840102]:0.004773978525075765)[&rate=1.9724626064050916]:0.0038662703280629594,(9[&rate=0.8480190037483234]:0.007179852755826102,10[&rate=1.5825116931799375]:0.007179852755826102)[&rate=1.3930157392213316]:0.0014603960973126225)[&rate=0.7669253246217824]:0.004908108079144085,12[&rate=1.4798533711020074]:0.01354835693228281)[&rate=0.4126496235458402]:0.013561735153034387)[&rate=0.7064052092562505]:0.005040750660796133)[&rate=0.5634071271249508]:0.01913273605398033,(((2[&rate=1.4347726496922144]:0.016500584703444975,38[&rate=1.1635338565441808]:0.016500584703444975)[&rate=0.5775555480808594]:0.011413791222283098,(21[&rate=2.4746876729780243]:0.002802126780881219,22[&rate=1.8700789444312984]:0.002802126780881219)[&rate=0.6199494010823764]:0.025112249144846853)[&rate=0.49127851846090903]:0.007557699073066058,(((13[&rate=0.6058035850908297]:0.010312800079245515,16[&rate=0.9006928793502379]:0.010312800079245515)[&rate=0.6771586074077101]:0.0046762883471135365,(14[&rate=2.8190716099544813]:0.011478153886932357,15[&rate=1.9724626064050916]:0.011478153886932357)[&rate=1.1369846965548775]:0.0035109345394266946)[&rate=0.8651887945644431]:0.011126873967435587,((17[&rate=2.4746876729780243]:0.0099465281229669,(18[&rate=1.8700789444312984]:0.0015460535904148576,19[&rate=0.6199494010823764]:0.0015460535904148576)[&rate=0.7212537287414369]:0.008400474532552042)[&rate=1.040927448840102]:0.006551907395095362,20[&rate=1.1115448283494058]:0.016498435518062262)[&rate=0.7212537287414369]:0.009617526875732377)[&rate=0.5775555480808594]:0.009356112604999491)[&rate=0.7825897126859944]:0.01581150380129953)[&rate=0.5634071271249508]:0.023258433048382092,((23[&rate=1.4347726496922144]:0.006855172232998586,24[&rate=1.5825116931799375]:0.006855172232998586)[&rate=1.040927448840102]:0.035572322013064546,((25[&rate=0.6341381505195149]:0.010554294379389935,26[&rate=0.6771586074077101]:0.010554294379389935)[&rate=1.9724626064050916]:0.008599028038609954,27[&rate=1.0190252377725222]:0.01915332241799989)[&rate=1.708163394436542]:0.023274171828063243)[&rate=0.4763127181608025]:0.03211451760241262)[&rate=1.0]:0.0;
tree STATE_1120000 = (((((1[&rate=0.5595513128981832]:0.021804632343365462,6[&rate=0.6419382964273439]:0.021804632343365462)[&rate=1.1843846457090768]:0.004483287579642517,30[&rate=0.7461420687673145]:0.02628791992300798)[&rate=0.33029762717107763]:0.005179491418096951,(((((3[&rate=1.0072743325643618]:0.012133153921477659,(4[&rate=0.7856543210951742]:0.007444786534349377,5[&rate=0.9422249288530615]:0.007444786534349377)[&rate=0.7723994924097322]:0.004688367387128281)[&rate=0.7071386285112254]:0.006346732114751542,(((28[&rate=0.6152746772210791]:0.011071766675154141,36[&rate=2.93814538177292]:0.011071766675154141)[&rate=1.3789536823740693]:0.0011986782226792517,37[&rate=0.7201114073495517]:0.012270444897833393)[&rate=1.6474316543189862]:0.002156439864328955,(31[&rate=1.8810182803953766]:0.008123348527161732,32[&rate=0.7201114073495517]:0.008123348527161732)[&rate=0.7201114073495517]:0.006303536235000616)[&rate=0.9422249288530615]:0.004053001274066853)[&rate=1.1843846457090768]:0.0016673989311294518,7[&rate=1.1843846457090768]:0.020147284967358653)[&rate=0.6941702976657058]:0.005931015889367591,(29[&rate=2.93814538177292]:0.022646667577152037,((33[&rate=0.8398943900484098]:0.004265181743549528,34[&rate=1.3152138727450449]:0.004265181743549528)[&rate=0.799014836112477]:0.013351891445712232,35[&rate=0.6811873036981285]:0.01761707318926176)[&rate=0.44235161614924756]:0.005029594387890277)[&rate=0.33029762717107763]:0.0034316332795742074)[&rate=1.1843846457090768]:7.08772624281935E-4,(((8[&rate=0.8538431331179595]:0.007255983478876776,11[&rate=0.8679823641651638]:0.007255983478876776)[&rate=1.7126831102450937]:0.004533779041677774,(9[&rate=1.060614948591296]:0.0071382061599734115,10[&rate=1.539708528491317]:0.0071382061599734115)[&rate=0.44235161614924756]:0.004651556360581138)[&rate=0.799014836112477]:0.0040664134504680635,12[&rate=1.3152138727450449]:0.015856175971022613)[&rate=0.4620641303540381]:0.010930897509985566)[&rate=0.8538431331179595]:0.0046803378600967505)[&rate=0.529681026902669]:0.02089401766528729,(((2[&rate=1.2587894997362779]:0.019406538391973992,38[&rate=0.9422249288530615]:0.019406538391973992)[&rate=0.7856543210951742]:0.009883280306722288,(21[&rate=2.3959282986237063]:0.0025760916669469924,22[&rate=2.153720898495569]:0.0025760916669469924)[&rate=0.5879244419982825]:0.026713727031749287)[&rate=0.529681026902669]:0.006176645936920942,(((13[&rate=0.4207133126537761]:0.012083645424234419,16[&rate=0.7856543210951742]:0.012083645424234419)[&rate=0.7201114073495517]:0.0036488775859257333,(14[&rate=2.3959282986237063]:0.013602621406444651,15[&rate=1.789005404335277]:0.013602621406444651)[&rate=1.539708528491317]:0.0021299016037155012)[&rate=0.8969079042436771]:0.011117028118764766,((17[&rate=1.9969510530525874]:0.011328288468149414,(18[&rate=0.9422249288530615]:0.003164187673874855,19[&rate=0.529681026902669]:0.003164187673874855)[&rate=0.7592341588802284]:0.00816410079427456)[&rate=1.539708528491317]:0.004421921584580709,20[&rate=1.0989541671339018]:0.015750210052730123)[&rate=0.799014836112477]:0.011099341076194796)[&rate=0.7331067616307554]:0.008616913506692303)[&rate=0.6550942574980267]:0.016894964370775)[&rate=0.4207133126537761]:0.023408163599508203,((23[&rate=1.0072743325643618]:0.008320441627853043,24[&rate=1.2862051067690783]:0.008320441627853043)[&rate=1.0423259051919045]:0.034063813432688474,((25[&rate=0.57389123508847]:0.010823502077236574,26[&rate=0.6017039876987794]:0.010823502077236574)[&rate=2.153720898495569]:0.007024194037632936,27[&rate=1.060614948591296]:0.01784769611486951)[&rate=1.4940490440728318]:0.02453655894567201)[&rate=0.6286749548460991]:0.033385337545358905)[&rate=1.0]:0.0;
tree STATE_1160000 = (((((1[&rate=0.5528837252005384]:0.022352955572127197,6[&rate=0.5956824231615208]:0.022352955572127197)[&rate=0.713789443006257]:0.007278316153655921,30[&rate=0.662282569153539]:0.02963127172578312)[&rate=0.7009624719719326]:0.0028328477022106884,(((((3[&rate=1.2304147088002186]:0.010989216663518752,(4[&rate=0.9610067498615615]:0.007851196797001487,5[&rate=0.9610067498615615]:0.007851196797001487)[&rate=0.7652698697720337]:0.0031380198665172648)[&rate=0.713789443006257]:0.006539222915036716,(((28[&rate=0.6361047031571273]:0.011562275436772108,36[&rate=2.8812565389327234]:0.011562275436772108)[&rate=2.8812565389327234]:7.412908952137854E-4,37[&rate=0.7394602486116746]:0.012303566331985894)[&rate=0.8312597393517116]:0.0025334578909925187,(31[&rate=1.6346197318632294]:0.007742976487066298,32[&rate=0.7652698697720337]:0.007742976487066298)[&rate=0.6228184044588391]:0.007094047735912114)[&rate=2.125378115013928]:0.0026914153555770547)[&rate=1.2826310441151254]:0.002296348189178333,7[&rate=1.1191622799024143]:0.0198247877677338)[&rate=0.6752301191267549]:0.005309067461397289,(29[&rate=2.8812565389327234]:0.023054224885252855,((33[&rate=0.8312597393517116]:0.004284022655939999,34[&rate=1.2826310441151254]:0.004284022655939999)[&rate=0.662282569153539]:0.01698344128608723,35[&rate=0.5675044407334059]:0.021267463942027227)[&rate=1.2826310441151254]:0.001786760943225628)[&rate=0.6492495698333406]:0.002079630343878234)[&rate=0.40474612326076337]:0.0027461665418800456,(((8[&rate=1.183072552270431]:0.005676936236491101,11[&rate=1.0994062618194638]:0.005676936236491101)[&rate=2.3592883787184147]:0.0027063435033949325,(9[&rate=0.8045322989493758]:0.007067842969295664,10[&rate=1.4853738236776843]:0.007067842969295664)[&rate=2.3592883787184147]:0.001315436770590369)[&rate=0.609357154317967]:0.005967441478353186,12[&rate=1.444872011950442]:0.014350721218239219)[&rate=0.3385962596226139]:0.013529300552771916)[&rate=0.7652698697720337]:0.004584097656982672)[&rate=0.662282569153539]:0.013895327119810882,(((2[&rate=1.444872011950442]:0.017903661128637147,38[&rate=1.1191622799024143]:0.017903661128637147)[&rate=0.9455614546479428]:0.00865147848141943,(21[&rate=1.8613727950061505]:0.004077889748173783,22[&rate=1.3410605875616848]:0.004077889748173783)[&rate=0.662282569153539]:0.022477249861882792)[&rate=0.3385962596226139]:0.008758754299442454,(((13[&rate=0.5378081986306102]:0.010133853477727913,16[&rate=0.8178300225476173]:0.010133853477727913)[&rate=0.662282569153539]:0.0045294481334440355,(14[&rate=2.3592883787184147]:0.012580425883420902,15[&rate=1.7721242109536899]:0.012580425883420902)[&rate=1.2826310441151254]:0.0020828757277510466)[&rate=0.752339306327903]:0.01443798757837819,((17[&rate=1.7721242109536899]:0.012368735789588383,(18[&rate=0.9767875944645271]:0.0037815007755025547,19[&rate=0.4291704609352678]:0.0037815007755025547)[&rate=0.7009624719719326]:0.008587235014085828)[&rate=1.061816408748135]:0.007763009838113406,20[&rate=0.8585816857721434]:0.02013174562770179)[&rate=0.8448379705818151]:0.008969543561848349)[&rate=1.0438751765349463]:0.006212604719948892)[&rate=1.009472232144954]:0.011045552638305658)[&rate=0.7394602486116746]:0.012124890206387864,((23[&rate=1.009472232144954]:0.008845571373828623,24[&rate=1.139641924278571]:0.008845571373828623)[&rate=1.310965522837389]:0.027869504489369375,((25[&rate=0.4704563028075553]:0.011151301000569663,26[&rate=0.6361047031571273]:0.011151301000569663)[&rate=2.8812565389327234]:0.005541656909257101,27[&rate=1.1191622799024143]:0.016692957909826764)[&rate=1.9736970275821244]:0.020022117953371235)[&rate=0.9455614546479428]:0.021769260890994555)[&rate=1.0]:0.0;
tree STATE_1200000 = (((((1[&rate=0.5874149535424456]:0.022601603279335976,6[&rate=0.5874149535424456]:0.022601603279335976)[&rate=0.8397597814531665]:0.007380353766778602,30[&rate=0.7172831277331281]:0.029981957046114577)[&rate=0.6015787628810427]:0.003280110390013361,(((((3[&rate=1.291880805951479]:0.009756263061414066,(4[&rate=1.0024626473793277]:0.0065266674656564135,5[&rate=1.2422008078435232]:0.0065266674656564135)[&rate=1.0332992179885736]:0.0032295955957576524)[&rate=0.44187491460346007]:0.010377687037311165,(((28[&rate=0.5874149535424456]:0.011176140177173072,36[&rate=2.650979454327516]:0.011176140177173072)[&rate=0.8149044075246042]:0.0026321575024585847,37[&rate=0.6419508474337208]:0.013808297679631657)[&rate=0.8650388927616269]:0.003401348274003395,(31[&rate=1.291880805951479]:0.010815749518178317,32[&rate=0.46615311129536424]:0.010815749518178317)[&rate=0.8397597814531665]:0.0063938964354567345)[&rate=1.5311309077866384]:0.0029243041450901786)[&rate=1.5311309077866384]:0.001327940650980606,7[&rate=1.1368435592068349]:0.021461890749705836)[&rate=0.944694099842708]:0.005011250192623978,(29[&rate=2.650979454327516]:0.02612864349343804,((33[&rate=0.7050115575137401]:0.005085802795594066,34[&rate=0.972998057446289]:0.005085802795594066)[&rate=0.6802072572799357]:0.01699578730187365,35[&rate=0.5248414556035462]:0.022081590097467716)[&rate=0.6419508474337208]:0.004047053395970324)[&rate=1.2192224785725954]:3.444974488917736E-4)[&rate=0.312836818410683]:0.0031362298424618164,(((8[&rate=1.1368435592068349]:0.005755235930742745,11[&rate=0.9875728708140825]:0.005755235930742745)[&rate=1.3477319425672478]:0.005025539949714371,(9[&rate=0.9587129377689628]:0.007960224249399416,10[&rate=1.291880805951479]:0.007960224249399416)[&rate=0.6676247293733673]:0.0028205516310577)[&rate=0.7903527480731778]:0.004636650693261739,12[&rate=1.197301736637141]:0.015417426573718855)[&rate=0.3754511936002722]:0.014191944211072775)[&rate=0.9309197390918437]:0.0036526966513363082)[&rate=0.8272866628317349]:0.013301602430182413,(((2[&rate=1.1368435592068349]:0.02033998534296649,38[&rate=0.9173694409321048]:0.02033998534296649)[&rate=0.6926607995184495]:0.011253523677226946,(21[&rate=1.1562017090585575]:0.004931565321513885,22[&rate=1.411819656892655]:0.004931565321513885)[&rate=0.6015787628810427]:0.026661943698679552)[&rate=0.7050115575137401]:0.004512713827420196,(((13[&rate=0.3754511936002722]:0.013855268228578797,16[&rate=0.6548837665624053]:0.013855268228578797)[&rate=0.46615311129536424]:0.0055657822174532984,(14[&rate=2.0080661233703525]:0.015160015016411685,15[&rate=1.4479020265805567]:0.015160015016411685)[&rate=0.6287873002198099]:0.00426103542962041)[&rate=0.7294970107782656]:0.011313090784524037,((17[&rate=1.7010468855155836]:0.0134152490231748,(18[&rate=1.100147781621446]:0.0028461771487499187,19[&rate=0.5727763087137092]:0.0028461771487499187)[&rate=0.7172831277331281]:0.01056907187442488)[&rate=1.0332992179885736]:0.007052050288735803,20[&rate=0.9040239854962524]:0.020467299311910603)[&rate=0.7416730197212444]:0.01026684191864553)[&rate=1.1763267840438876]:0.0053720816170575)[&rate=0.9587129377689628]:0.01045744701869672)[&rate=1.0024626473793277]:0.0058398185441029815,((23[&rate=0.9173694409321048]:0.010428431357873903,24[&rate=0.9309197390918437]:0.010428431357873903)[&rate=1.3477319425672478]:0.027750600687108964,((25[&rate=0.5575619194240178]:0.008746187588877805,26[&rate=0.8523387809637948]:0.008746187588877805)[&rate=1.8768297333831419]:0.008534250693146358,27[&rate=0.972998057446289]:0.017280438282024163)[&rate=2.208872930223942]:0.020898593762958703)[&rate=1.580141906302393]:0.014224456365430467)[&rate=1.0]:0.0;
tree STATE_1240000 = (((((1[&rate=0.593906982991606]:0.022039712891429454,6[&rate=0.5510414163989973]:0.022039712891429454)[&rate=0.6606398307576555]:0.009558504416100011,30[&rate=0.7251317238742885]:0.031598217307529465)[&rate=0.6076062034683959]:0.0024336714455471115,(((((3[&rate=1.311945557232637]:0.010707789218136306,(4[&rate=0.9000600477110486]:0.006202563127792967,5[&rate=1.2066276086822434]:0.006202563127792967)[&rate=0.9147037579623553]:0.00450522609034334)[&rate=0.5039698202634426]:0.009441086420214045,(((28[&rate=0.6076062034683959]:0.011857900756863698,36[&rate=2.894173724496387]:0.011857900756863698)[&rate=1.4873629748234272]:0.0011369801089112421,37[&rate=0.6210929819717241]:0.01299488086577494)[&rate=1.4091741853481268]:0.0026710528148604657,(31[&rate=1.4466176869183918]:0.009652906755256726,32[&rate=0.4488486722892825]:0.009652906755256726)[&rate=0.9296116175175718]:0.006013026925378679)[&rate=1.080128056224095]:0.004482941957714946)[&rate=1.7013749396767575]:0.0020092641784314295,7[&rate=1.119160986353503]:0.02215813981678178)[&rate=0.6865335941714696]:0.005084422113083992,(29[&rate=2.3676254463335726]:0.026375003826328163,((33[&rate=0.5359460149813029]:0.006315022687515172,34[&rate=0.8166161726488625]:0.006315022687515172)[&rate=0.593906982991606]:0.017215758139334878,35[&rate=0.5510414163989973]:0.02353078082685005)[&rate=0.9448065544777902]:0.002844222999478112)[&rate=0.7251317238742885]:8.6755810353761E-4)[&rate=0.40280258394392776]:0.0024819051291262335,(((8[&rate=0.7638939065158631]:0.007573136212824723,11[&rate=0.857504622539083]:0.007573136212824723)[&rate=1.1611176291371041]:0.0052645636188920234,(9[&rate=0.6736169709416262]:0.010388628971278995,10[&rate=1.0615509566558217]:0.010388628971278995)[&rate=0.8166161726488625]:0.0024490708604377517)[&rate=0.4488486722892825]:0.006959180841023116,12[&rate=0.9000600477110486]:0.019796880672739863)[&rate=0.5039698202634426]:0.009927586386252144)[&rate=0.6606398307576555]:0.00430742169408457)[&rate=1.230965136539265]:0.007356324326526026,(((2[&rate=1.311945557232637]:0.017647363086213723,38[&rate=1.0615509566558217]:0.017647363086213723)[&rate=0.593906982991606]:0.01297997007829714,(21[&rate=0.7769307867167391]:0.007970185873248126,22[&rate=0.7769307867167391]:0.007970185873248126)[&rate=0.7380108817597153]:0.02265714729126274)[&rate=0.8714802494778408]:0.0034579184669989993,(((13[&rate=0.42722806636546273]:0.014588362289512557,16[&rate=0.6076062034683959]:0.014588362289512557)[&rate=0.9000600477110486]:0.0027484539382576674,(14[&rate=2.131835187396404]:0.01451759099814842,15[&rate=1.581734118068133]:0.01451759099814842)[&rate=0.9923692242441432]:0.002819225229621804)[&rate=1.4091741853481268]:0.007805987726674759,((17[&rate=2.3676254463335726]:0.010135556226435359,(18[&rate=1.119160986353503]:0.0031240418556626836,19[&rate=0.40280258394392776]:0.0031240418556626836)[&rate=0.9923692242441432]:0.007011514370772675)[&rate=1.13973839158329]:0.005479466897875393,20[&rate=1.183382090378525]:0.015615023124310751)[&rate=0.8166161726488625]:0.009527780830134232)[&rate=0.5656832685949482]:0.008942447677064879)[&rate=1.4091741853481268]:0.00730296144809274)[&rate=0.5510414163989973]:0.010753364735690878,((23[&rate=0.7380108817597153]:0.012933560665161116,24[&rate=0.8714802494778408]:0.012933560665161116)[&rate=1.581734118068133]:0.02462464095316278,((25[&rate=0.4488486722892825]:0.010743882013067821,26[&rate=0.6865335941714696]:0.010743882013067821)[&rate=1.775979987022423]:0.009101475894827932,27[&rate=0.9147037579623553]:0.019845357907895753)[&rate=2.3676254463335726]:0.017712843710428146)[&rate=1.581734118068133]:0.014583376196969582)[&rate=1.0]:0.0;
tree STATE_1280000 = (((((1[&rate=0.6361081496399681]:0.02070551360099387,6[&rate=0.6491446795555208]:0.02070551360099387)[&rate=0.6745549115781009]:0.009142359225851875,30[&rate=0.6745549115781009]:0.029847872826845746)[&rate=1.0663796634369826]:0.0012837154795933975,(((((3[&rate=1.5681417752917055]:0.008146331135650617,(4[&rate=1.2389631130095868]:0.0046315918563123015,5[&rate=1.622399113043803]:0.0046315918563123015)[&rate=0.9076574669181618]:0.0035147392793383157)[&rate=0.5805724823294771]:0.009074975373683949,(((28[&rate=0.6091439834667045]:0.01116426197493083,36[&rate=2.602638087308328]:0.01116426197493083)[&rate=1.4779766719262657]:0.0018978677293869355,37[&rate=0.7115216141057898]:0.013062129704317766)[&rate=1.3720051019602528]:0.002023696792033078,(31[&rate=1.3138467941618692]:0.01061568244084398,32[&rate=0.4214800063336105]:0.01061568244084398)[&rate=0.9076574669181618]:0.0044701440555068635)[&rate=1.685537349520814]:0.002135480012983722)[&rate=0.8819432319837346]:0.0032279226753013854,7[&rate=1.1177123511310703]:0.02044922918463595)[&rate=0.5805724823294771]:0.005475999241295208,(29[&rate=2.602638087308328]:0.025150129338712805,((33[&rate=0.8819432319837346]:0.004462745451489687,34[&rate=1.1745934860953509]:0.004462745451489687)[&rate=0.7717224128057781]:0.012286992245185528,35[&rate=0.7115216141057898]:0.016749737696675215)[&rate=0.32111596968483985]:0.00840039164203759)[&rate=1.0829653762499263]:7.750990872183554E-4)[&rate=0.8568148421079144]:7.501763431812768E-4,(((8[&rate=0.9613890027525498]:0.005297121128717103,11[&rate=1.0043266549060397]:0.005297121128717103)[&rate=1.0043266549060397]:0.007141283670784504,(9[&rate=0.6227925284601058]:0.00887143416413267,10[&rate=1.1177123511310703]:0.00887143416413267)[&rate=0.5805724823294771]:0.003566970635368937)[&rate=1.1359762008668923]:0.0024693682232134837,12[&rate=1.3720051019602528]:0.014907773022715091)[&rate=0.45031720795471747]:0.011767631746397346)[&rate=0.8199508026562295]:0.004456183537326706)[&rate=1.2625605522153243]:0.009114156726139511,(((2[&rate=1.1000601818644629]:0.01933756840607478,38[&rate=0.9207753845538135]:0.01933756840607478)[&rate=1.1950973790957484]:0.006940507426155124,(21[&rate=0.7357096499970066]:0.008211891869941028,22[&rate=0.6870007454304488]:0.008211891869941028)[&rate=0.8947190630576425]:0.018066183962288877)[&rate=1.2165178257864364]:0.0026457872267654364,(((13[&rate=0.45031720795471747]:0.013216116877283312,16[&rate=0.6091439834667045]:0.013216116877283312)[&rate=1.1549132236695823]:0.002471920848756401,(14[&rate=2.602638087308328]:0.012810302816879027,15[&rate=1.9828903876479445]:0.012810302816879027)[&rate=1.1745934860953509]:0.002877734909160686)[&rate=1.3419375072002748]:0.006416862681071604,((17[&rate=2.1768525753741703]:0.010356003276865838,(18[&rate=0.6993142715927186]:0.004595687122785559,19[&rate=0.32111596968483985]:0.004595687122785559)[&rate=1.1549132236695823]:0.0057603161540802795)[&rate=1.855910985370897]:0.003992340117337057,20[&rate=1.2389631130095868]:0.014348343394202896)[&rate=1.019266827274641]:0.007756557012908422)[&rate=0.8947190630576425]:0.006818962651884024)[&rate=1.1000601818644629]:0.011321881973583314)[&rate=1.0345672988690224]:0.012029009719824194,((23[&rate=0.6993142715927186]:0.011837159927780396,24[&rate=0.8078243474913057]:0.011837159927780396)[&rate=1.3138467941618692]:0.028658124012620266,((25[&rate=0.6745549115781009]:0.00883738974824726,26[&rate=0.7236462757688679]:0.00883738974824726)[&rate=1.3419375072002748]:0.013181031582279443,27[&rate=0.8819432319837346]:0.022018421330526703)[&rate=2.1768525753741703]:0.018476862609873957)[&rate=1.3419375072002748]:0.011779470812002188)[&rate=1.0]:0.0;
tree STATE_1320000 = (((((1[&rate=0.5074153841704794]:0.022747222293878974,6[&rate=0.6196259262979364]:0.022747222293878974)[&rate=0.6462341200644142]:0.008594084372633967,30[&rate=0.6330985036527917]:0.03134130666651294)[&rate=1.362830466391371]:0.001478794437854071,(((((3[&rate=0.9515383697822227]:0.012257036097172597,(4[&rate=1.1720573022789553]:0.005485669529464384,5[&rate=1.2812353705250117]:0.005485669529464384)[&rate=0.5442504744806691]:0.006771366567708213)[&rate=0.6963660177832118]:0.006532116120316846,(((28[&rate=0.5913939196023272]:0.012215121131148116,36[&rate=2.5372289483456183]:0.012215121131148116)[&rate=1.0212980340456332]:0.0019519668862176057,37[&rate=0.6057512046492157]:0.014167088017365721)[&rate=1.1720573022789553]:0.0019292138008089703,(31[&rate=1.3940460764148401]:0.011495555041101349,32[&rate=0.5265733871001399]:0.011495555041101349)[&rate=1.2126454602322212]:0.0046007467770733425)[&rate=1.3940460764148401]:0.0026928503993147515)[&rate=0.803139277113356]:0.004098107055281883,7[&rate=1.0670922427709142]:0.022887259272771326)[&rate=0.8628970223863717]:0.004281390953700056,(29[&rate=2.5372289483456183]:0.022965324909310268,((33[&rate=0.5913939196023272]:0.006219962104787544,34[&rate=0.8999291367500595]:0.006219962104787544)[&rate=0.7678213997045454]:0.014808671249259204,35[&rate=0.5607964221691163]:0.021028633354046748)[&rate=0.9253592013305243]:0.00193669155526352)[&rate=0.332821793900552]:0.004203325317161114)[&rate=0.9383462048738319]:9.98903678581655E-4,(((8[&rate=1.1919129168186613]:0.004956329515963208,11[&rate=1.1169208805842703]:0.004956329515963208)[&rate=0.8628970223863717]:0.008112946464583461,(9[&rate=0.8268351274306583]:0.007330424735831432,10[&rate=1.464899220134186]:0.007330424735831432)[&rate=0.332821793900552]:0.005738851244715238)[&rate=0.5074153841704794]:0.003914951320818521,12[&rate=1.2126454602322212]:0.01698422730136519)[&rate=0.4333801120233277]:0.011183326603687847)[&rate=0.7204810622167175]:0.004652547199313975)[&rate=1.1346332825030516]:0.00875081416807224,(((2[&rate=1.1346332825030516]:0.02181637906955363,38[&rate=0.8999291367500595]:0.02181637906955363)[&rate=1.603660782735705]:0.004349306790858081,(21[&rate=0.9383462048738319]:0.007012737216214618,22[&rate=0.8999291367500595]:0.007012737216214618)[&rate=0.8268351274306583]:0.019152948644197094)[&rate=0.6841165756026327]:0.004369698336337137,(((13[&rate=0.5265733871001399]:0.011383258610715099,16[&rate=0.7442449495769404]:0.011383258610715099)[&rate=0.5913939196023272]:0.00543000179177342,(14[&rate=2.5372289483456183]:0.011134626824441843,15[&rate=2.133271893255256]:0.011134626824441843)[&rate=0.8507881343334216]:0.005678633578046675)[&rate=1.1346332825030516]:0.008561712770082469,((17[&rate=1.8272681743233876]:0.012908020107047008,(18[&rate=1.152989732144922]:0.002756672980560106,19[&rate=0.6717012411243077]:0.002756672980560106)[&rate=0.6057512046492157]:0.010151347126486902)[&rate=1.9485090955889286]:0.003725449678097211,20[&rate=1.152989732144922]:0.01663346978514422)[&rate=0.9515383697822227]:0.008741503387426769)[&rate=1.3940460764148401]:0.005160411024177861)[&rate=0.9925445079066726]:0.011035531075690403)[&rate=0.7442449495769404]:0.015346172060290424,((23[&rate=0.7323960193070146]:0.011951830342564787,24[&rate=0.70847884791677]:0.011951830342564787)[&rate=1.2812353705250117]:0.02977549568724236,((25[&rate=0.6590866202661685]:0.007253849116025478,26[&rate=0.9786162986047395]:0.007253849116025478)[&rate=1.1169208805842703]:0.013066647040101215,27[&rate=0.8149622616060107]:0.020320496156126692)[&rate=1.8272681743233876]:0.021406829873680453)[&rate=1.2126454602322212]:0.01518976130292253)[&rate=1.0]:0.0;
tree STATE_1360000 = (((((1[&rate=0.6167759960529065]:0.02001996167957298,6[&rate=0.6815123163156575]:0.02001996167957298)[&rate=0.6939393227215966]:0.008429784510339662,30[&rate=0.6562399554664926]:0.028449746189912643)[&rate=0.6301920814595409]:0.003264080032343606,(((((3[&rate=1.2415855604919268]:0.010461807842857303,(4[&rate=1.1968851994259757]:0.005637296412588202,5[&rate=1.1968851994259757]:0.005637296412588202)[&rate=0.9180290187809247]:0.004824511430269101)[&rate=0.46775491946610637]:0.00985690454281638,(((28[&rate=0.6301920814595409]:0.011899498141451222,36[&rate=2.641633647600135]:0.011899498141451222)[&rate=1.1180971798749755]:0.001576952280687216,37[&rate=0.7062628800137937]:0.013476450422138438)[&rate=1.0658851595261598]:0.002293569346160087,(31[&rate=1.633385284125418]:0.008765893538107286,32[&rate=0.6301920814595409]:0.008765893538107286)[&rate=0.668955673369854]:0.007004126230191239)[&rate=0.9879910732328334]:0.004548692617375158)[&rate=1.0494980761135042]:0.002904578841132443,7[&rate=1.033549395371739]:0.023223291226806126)[&rate=1.3466245605866924]:0.0028276598719193732,(29[&rate=2.641633647600135]:0.023465514864384196,((33[&rate=0.7670888273809474]:0.005833318107984483,34[&rate=0.7670888273809474]:0.005833318107984483)[&rate=0.6939393227215966]:0.01565908841885511,35[&rate=0.6030295919208132]:0.02149240652683959)[&rate=1.1366839343508042]:0.0019731083375446046)[&rate=0.6301920814595409]:0.0025854362343413033)[&rate=0.6167759960529065]:0.0024557502749763815,(((8[&rate=1.4856023840187849]:0.003823207772619475,11[&rate=1.4462969694726724]:0.003823207772619475)[&rate=1.0180032432316275]:0.007640167675439183,(9[&rate=0.7670888273809474]:0.007711337657785316,10[&rate=1.5290912428186736]:0.007711337657785316)[&rate=0.5888878194411586]:0.0037520377902733413)[&rate=0.8916103903310031]:0.005024966216215166,12[&rate=1.1968851994259757]:0.016488341664273824)[&rate=0.3144136604330863]:0.012018359709428057)[&rate=0.8282242770995281]:0.003207124848554368)[&rate=0.853202832258271]:0.013324608334879764,(((2[&rate=0.9592328624754615]:0.023304939852855342,38[&rate=0.853202832258271]:0.023304939852855342)[&rate=1.176000789746933]:0.005538654247901686,(21[&rate=1.1180971798749755]:0.006209005017003412,22[&rate=0.853202832258271]:0.006209005017003412)[&rate=0.7549651001908795]:0.022634589083753615)[&rate=1.0028270453189758]:0.0030915306530533565,(((13[&rate=0.6433316480012631]:0.00896785015945439,16[&rate=0.9047270703578575]:0.00896785015945439)[&rate=0.5263948528462377]:0.005733958362688609,(14[&rate=2.641633647600135]:0.012509589987984604,15[&rate=2.0032142188766167]:0.012509589987984604)[&rate=0.9879910732328334]:0.0021922185341583956)[&rate=1.033549395371739]:0.010163130647856903,((17[&rate=1.577837815423656]:0.013346714843454906,(18[&rate=0.9047270703578575]:0.003826520558284204,19[&rate=0.37706799269602437]:0.003826520558284204)[&rate=0.6562399554664926]:0.009520194285170702)[&rate=1.1180971798749755]:0.006002240442447914,20[&rate=0.9734680585468872]:0.01934895528590282)[&rate=1.4462969694726724]:0.005515983884097082)[&rate=0.853202832258271]:0.007070185583810482)[&rate=0.9592328624754615]:0.013103309803325629)[&rate=1.0494980761135042]:0.017251178159414092,((23[&rate=0.6301920814595409]:0.014229265180645035,24[&rate=0.6030295919208132]:0.014229265180645035)[&rate=1.2910381562070048]:0.02912029844147689,((25[&rate=1.3773216369359038]:0.00449834816663793,26[&rate=1.577837815423656]:0.00449834816663793)[&rate=0.81587726776641]:0.01987310386117598,27[&rate=0.7062628800137937]:0.024371452027813913)[&rate=2.0032142188766167]:0.01897811159430801)[&rate=0.5742705144213869]:0.01894004909442818)[&rate=1.0]:0.0;
tree STATE_1400000 = (((((1[&rate=0.6769815630049317]:0.01893546113420908,6[&rate=0.6386752312445931]:0.01893546113420908)[&rate=0.7137979105116111]:0.011064518947962277,30[&rate=0.6516660235069567]:0.029999980082171356)[&rate=1.034991134285962]:0.0017497883330443234,(((((3[&rate=0.9904496514853194]:0.013097060413978227,(4[&rate=0.8833527020630578]:0.0063063350955174105,5[&rate=0.9904496514853194]:0.0063063350955174105)[&rate=0.42447856583185073]:0.006790725318460817)[&rate=0.7617888834402837]:0.005287665945098226,(((28[&rate=0.6117993343152618]:0.011797798464155471,36[&rate=2.5858978524745853]:0.011797798464155471)[&rate=0.7137979105116111]:0.001558925525683966,37[&rate=0.6254042818199691]:0.013356723989839437)[&rate=1.6176408121106918]:0.0018524092900657728,(31[&rate=1.3696880401327813]:0.011284086991621456,32[&rate=0.5524717295505945]:0.011284086991621456)[&rate=1.1356513771446164]:0.003925046288283754)[&rate=1.6176408121106918]:0.0031755930791712433)[&rate=1.050572509002974]:0.002936141984183044,7[&rate=1.1943048370460676]:0.021320868343259497)[&rate=0.6893784116956992]:0.004287553137005046,(29[&rate=2.5858978524745853]:0.024285124503200955,((33[&rate=0.7617888834402837]:0.005497604512174194,34[&rate=0.7498466458528127]:0.005497604512174194)[&rate=0.7737237140437355]:0.014308333983371183,35[&rate=0.6254042818199691]:0.019805938495545378)[&rate=0.6644219204900407]:0.004479186007655577)[&rate=0.49875955026126706]:0.0013232969770635879)[&rate=0.6386752312445931]:0.0010788080214764635,(((8[&rate=1.1943048370460676]:0.0049524138842342285,11[&rate=1.034991134285962]:0.0049524138842342285)[&rate=0.9762404346438635]:0.007603861624517386,(9[&rate=0.6254042818199691]:0.010148972761750091,10[&rate=1.1356513771446164]:0.010148972761750091)[&rate=0.7617888834402837]:0.002407302747001523)[&rate=0.6254042818199691]:0.00433664340007779,12[&rate=1.1739656544696206]:0.016892918908829404)[&rate=0.42447856583185073]:0.009794310592911602)[&rate=0.6769815630049317]:0.005062538913474673)[&rate=0.5358103010933205]:0.02041683155379978,(((2[&rate=1.2155504392886387]:0.02090367850082407,38[&rate=0.8217065654686738]:0.02090367850082407)[&rate=1.0049598436124223]:0.007581309850452769,(21[&rate=1.2858952299879507]:0.004271537713446926,22[&rate=1.3398920594759107]:0.004271537713446926)[&rate=0.7137979105116111]:0.024213450637829915)[&rate=0.7856674611460811]:0.004063321057141311,(((13[&rate=0.6893784116956992]:0.008735798665249301,16[&rate=0.9351836918248837]:0.008735798665249301)[&rate=0.5833116941214463]:0.005073095175125305,(14[&rate=2.5858978524745853]:0.011710408171709163,15[&rate=1.9741261364531626]:0.011710408171709163)[&rate=1.4365805445318975]:0.002098485668665443)[&rate=0.8960530840070774]:0.010550824217804705,((17[&rate=1.5639382622225173]:0.013128247733165847,(18[&rate=1.034991134285962]:0.0036447495188533896,19[&rate=0.42447856583185073]:0.0036447495188533896)[&rate=0.7498466458528127]:0.009483498214312457)[&rate=1.1175274781949176]:0.006161500769745802,20[&rate=1.0197974147801274]:0.01928974850291165)[&rate=1.2155504392886387]:0.005069969555267662)[&rate=0.6254042818199691]:0.00818859135023884)[&rate=0.5524717295505945]:0.019618290560597308)[&rate=1.2858952299879507]:0.009728940075696767,((23[&rate=0.7016418297738908]:0.014688763104457516,24[&rate=0.7617888834402837]:0.014688763104457516)[&rate=1.1739656544696206]:0.03193357631474224,((25[&rate=1.3398920594759107]:0.004600548820126238,26[&rate=1.4746642869817639]:0.004600548820126238)[&rate=0.7378798177304564]:0.020346929332409967,27[&rate=0.7856674611460811]:0.024947478152536205)[&rate=1.9741261364531626]:0.021674861266663546)[&rate=1.0049598436124223]:0.015273200625512476)[&rate=1.0]:0.0;
tree STATE_1440000 = (((((1[&rate=0.6267772062815329]:0.019477686515772683,6[&rate=0.6267772062815329]:0.019477686515772683)[&rate=0.5859456026647452]:0.011641055973037252,30[&rate=0.6532564916154728]:0.031118742488809935)[&rate=1.0792429449924068]:0.0012664397106027583,(((((3[&rate=1.1847024115682678]:0.010943125057912832,(4[&rate=0.8668140258546173]:0.006398869000161556,5[&rate=1.140101683809643]:0.006398869000161556)[&rate=0.6267772062815329]:0.004544256057751276)[&rate=0.45993276922637144]:0.009977269591195072,(((28[&rate=0.45993276922637144]:0.010822163261112969,36[&rate=2.952842922019204]:0.010822163261112969)[&rate=1.00669683144887]:0.0019553302834719732,37[&rate=0.7445522503135312]:0.012777493544584942)[&rate=0.9107399534614772]:0.0032626279048016352,(31[&rate=1.4962548493371324]:0.009489725691019453,32[&rate=0.5118858746703365]:0.009489725691019453)[&rate=0.6400699531148367]:0.006550395758367125)[&rate=0.9897768772108482]:0.004880273199721327)[&rate=1.2595259649758097]:0.0025043833869986716,7[&rate=1.140101683809643]:0.023424778036106576)[&rate=0.9107399534614772]:0.0029210477116260805,(29[&rate=2.952842922019204]:0.020991453339713965,((33[&rate=0.5997509719979655]:0.006956108761000096,34[&rate=0.7576849322724384]:0.006956108761000096)[&rate=1.161945291702636]:0.010317913161371782,35[&rate=0.6532564916154728]:0.017274021922371877)[&rate=0.5718878252729083]:0.003717431417342088)[&rate=0.267349868047419]:0.005354372408018691)[&rate=0.6794142299159324]:8.237591616540967E-4,(((8[&rate=1.00669683144887]:0.006474439179264627,11[&rate=0.9413580756632012]:0.006474439179264627)[&rate=1.00669683144887]:0.006427372586824563,(9[&rate=0.6663632637681169]:0.010083715774049942,10[&rate=1.0988214261140992]:0.010083715774049942)[&rate=0.8812181880241864]:0.0028180959920392473)[&rate=0.44021143115245864]:0.0077072678642426794,12[&rate=0.8958532362304379]:0.02060907963033187)[&rate=0.6663632637681169]:0.0065605052790548846)[&rate=0.692431365357407]:0.00521559729002594)[&rate=0.3282009794840122]:0.02574299742875441,(((2[&rate=1.2595259649758097]:0.01790221325382821,38[&rate=1.140101683809643]:0.01790221325382821)[&rate=0.5276121015857205]:0.013504843020238168,(21[&rate=1.1847024115682678]:0.005371940390233528,22[&rate=1.2871017181147637]:0.005371940390233528)[&rate=0.705435062323568]:0.026035115883832848)[&rate=0.41856870903195303]:0.006982050959987551,(((13[&rate=0.5575246413826377]:0.011387765157399423,16[&rate=0.5575246413826377]:0.011387765157399423)[&rate=0.7445522503135312]:0.0032734410846181772,(14[&rate=2.952842922019204]:0.010713082682277802,15[&rate=2.4053620035129897]:0.010713082682277802)[&rate=0.6267772062815329]:0.0039481235597397975)[&rate=0.7975960883135665]:0.013458702350701332,((17[&rate=2.1610037488584948]:0.01191027108896217,(18[&rate=0.9897768772108482]:0.0035996048990283307,19[&rate=0.3282009794840122]:0.0035996048990283307)[&rate=0.7975960883135665]:0.008310666189933839)[&rate=0.9413580756632012]:0.008326744124131735,20[&rate=0.8668140258546173]:0.020237015213093904)[&rate=0.8111251507940541]:0.007882893379625028)[&rate=0.7314777170696668]:0.010269198641334996)[&rate=0.5718878252729083]:0.019739072394113176)[&rate=1.0240628874897195]:0.010824951430676133,((23[&rate=0.7445522503135312]:0.013874977387458253,24[&rate=0.705435062323568]:0.013874977387458253)[&rate=1.2871017181147637]:0.03057319129654797,((25[&rate=1.3804143586897712]:0.003970987282472454,26[&rate=1.5422229927227513]:0.003970987282472454)[&rate=0.6663632637681169]:0.02416805871783065,27[&rate=0.6663632637681169]:0.028139046000303102)[&rate=2.4053620035129897]:0.01630912268370312)[&rate=0.7314777170696668]:0.024504962374837014)[&rate=1.0]:0.0;
tree STATE_1480000 = (((((1[&rate=0.6165465102756232]:0.018814032666976347,6[&rate=0.70606188458089]:0.018814032666976347)[&rate=0.7669114455749932]:0.00792231924074157,30[&rate=0.7912262004118042]:0.026736351907717917)[&rate=1.4465549481839906]:0.0010365588709016806,(((((3[&rate=1.1001396929120209]:0.011063603432046352,(4[&rate=0.6165465102756232]:0.008358450617719723,5[&rate=0.9046142863730552]:0.008358450617719723)[&rate=1.1560000505912924]:0.0027051528143266293)[&rate=0.46749735944418164]:0.007906990172877763,(((28[&rate=0.5740303672294702]:0.01118399912704784,36[&rate=2.6431330916301525]:0.01118399912704784)[&rate=2.2036864130719196]:9.76411318568321E-4,37[&rate=0.7426513808415873]:0.01216041044561616)[&rate=0.7669114455749932]:0.003926220897563238,(31[&rate=1.4465549481839906]:0.009476426592711019,32[&rate=0.4888695903901943]:0.009476426592711019)[&rate=0.7304999628372156]:0.00661020475046838)[&rate=1.4465549481839906]:0.0028839622617447165)[&rate=2.003993151224922]:0.0014749285612241717,7[&rate=1.2416846129181136]:0.020445522166148287)[&rate=1.1560000505912924]:0.003015410596771892,(29[&rate=2.6431330916301525]:0.02258405707109103,((33[&rate=0.7426513808415873]:0.0054595211541251555,34[&rate=1.0027687093661217]:0.0054595211541251555)[&rate=0.7669114455749932]:0.014426490241840628,35[&rate=0.6560220665974492]:0.019886011395965783)[&rate=0.8657320313117253]:0.002698045675125247)[&rate=0.7304999628372156]:8.768756918291487E-4)[&rate=1.0494678610130554]:6.422389138582701E-4,(((8[&rate=0.8280737725138644]:0.006120335996447338,11[&rate=0.8405164700960991]:0.006120335996447338)[&rate=1.2187923371612517]:0.005660748781057707,(9[&rate=0.7790539697137917]:0.008682931244857842,10[&rate=1.2187923371612517]:0.008682931244857842)[&rate=0.6299663601561456]:0.0030981535326472034)[&rate=0.7183100620963917]:0.00334459819348994,12[&rate=1.2416846129181136]:0.015125682970994985)[&rate=0.5886511166212631]:0.008977488705783463)[&rate=0.7426513808415873]:0.0036697391018411483)[&rate=0.5588332451976801]:0.02191174250840583,(((2[&rate=1.3775238317232454]:0.017680047106686494,38[&rate=1.1001396929120209]:0.017680047106686494)[&rate=0.6937339464326594]:0.011484260541763384,(21[&rate=0.7669114455749932]:0.007296932180264483,22[&rate=0.7790539697137917]:0.007296932180264483)[&rate=0.7304999628372156]:0.021867375468185395)[&rate=0.4432288479036957]:0.006847184928392959,(((13[&rate=0.46749735944418164]:0.013731874547367863,16[&rate=0.6431097924950794]:0.013731874547367863)[&rate=0.9179232305217291]:0.002208736229929944,(14[&rate=2.6431330916301525]:0.01203115542782859,15[&rate=2.003993151224922]:0.01203115542782859)[&rate=0.9733927481858453]:0.003909455349469217)[&rate=0.8785355976648501]:0.011201286828460378,((17[&rate=2.003993151224922]:0.011855124772959781,(18[&rate=0.6687418523872969]:0.005763088034112764,19[&rate=0.3141599152737083]:0.005763088034112764)[&rate=1.0335094167098877]:0.006092036738847017)[&rate=1.3181123955854497]:0.004989977028517667,20[&rate=1.065865139521364]:0.016845101801477448)[&rate=0.7912262004118042]:0.010296795804280737)[&rate=0.6560220665974492]:0.008869594971084652)[&rate=0.8034435436177085]:0.01367316071018259)[&rate=0.6299663601561456]:0.015643676388520614,((23[&rate=0.8914908318171522]:0.011993909764633605,24[&rate=0.7547827548388153]:0.011993909764633605)[&rate=1.2657599651037288]:0.03073350526594007,((25[&rate=1.2911737277426336]:0.004459583405682892,26[&rate=1.4106258268731344]:0.004459583405682892)[&rate=0.8280737725138644]:0.01845566967808203,27[&rate=0.8280737725138644]:0.022915253083764922)[&rate=2.2036864130719196]:0.01981216194680875)[&rate=0.8280737725138644]:0.022600914644972367)[&rate=1.0]:0.0;
tree STATE_1520000 = (((((1[&rate=0.7837322327389863]:0.015086544398249899,6[&rate=0.7589638990940037]:0.015086544398249899)[&rate=0.40284161106396915]:0.015913193734151277,30[&rate=0.6719433594437594]:0.030999738132401176)[&rate=1.45801877494393]:7.124109400600508E-4,(((((3[&rate=0.886092607306834]:0.014614372015112832,(4[&rate=0.563352784776731]:0.011402526993294602,5[&rate=0.6463044873317955]:0.011402526993294602)[&rate=1.1186275190772659]:0.003211845021818229)[&rate=0.563352784776731]:0.007589530624549343,(((28[&rate=0.531974537109952]:0.011660768494939439,36[&rate=2.7108227826022953]:0.011660768494939439)[&rate=0.8087062837579783]:0.002166378065513253,37[&rate=0.6970800976419027]:0.013827146560452691)[&rate=1.1998623864255504]:0.00243506577857845,(31[&rate=1.1377767047283074]:0.011619861733165718,32[&rate=0.40284161106396915]:0.011619861733165718)[&rate=1.1377767047283074]:0.004642350605865424)[&rate=0.6719433594437594]:0.005941690300631033)[&rate=1.9024385460595872]:0.0013864543124044483,7[&rate=1.0480351615128383]:0.023590356952066623)[&rate=1.0316422578809394]:0.0036752270070894155,(29[&rate=2.7108227826022953]:0.02579766125861515,((33[&rate=0.6332201507632242]:0.007136413451278369,34[&rate=0.7713301472179377]:0.007136413451278369)[&rate=0.7589638990940037]:0.01510852269822386,35[&rate=0.531974537109952]:0.02224493614950223)[&rate=0.5480138939069423]:0.0035527251091129197)[&rate=0.7219157623002662]:0.0014679227005408892)[&rate=1.45801877494393]:5.596674857553871E-4,(((8[&rate=1.1001336976372376]:0.005260309993534979,11[&rate=1.0316422578809394]:0.005260309993534979)[&rate=0.8728470453321074]:0.009235376784683391,(9[&rate=0.7713301472179377]:0.008564279121838169,10[&rate=1.2708854003356884]:0.008564279121838169)[&rate=0.3653342344956664]:0.0059314076563802)[&rate=1.0480351615128383]:0.002943576143310561,12[&rate=0.9553560806804091]:0.01743926292152893)[&rate=0.43175057550358015]:0.010385988523382496)[&rate=0.886092607306834]:0.0038868976275498006)[&rate=0.5480138939069423]:0.019335993985902127,(((2[&rate=1.0000853316504397]:0.021832031817968417,38[&rate=0.7837322327389863]:0.021832031817968417)[&rate=1.0648863396354997]:0.00746520158227211,(21[&rate=0.8340087474672135]:0.007080482232072326,22[&rate=0.7837322327389863]:0.007080482232072326)[&rate=0.6845609516674238]:0.0222167511681682)[&rate=0.3029998649830311]:0.007827703255999754,(((13[&rate=0.47755804361484416]:0.01299953137292971,16[&rate=0.563352784776731]:0.01299953137292971)[&rate=1.1998623864255504]:0.002610652237360225,(14[&rate=2.7108227826022953]:0.011999355859807723,15[&rate=1.9024385460595872]:0.011999355859807723)[&rate=0.7466173783109276]:0.0036108277504822116)[&rate=0.7589638990940037]:0.014987015512090194,((17[&rate=1.9024385460595872]:0.01164597492091828,(18[&rate=0.6063268996316157]:0.005063088513689768,19[&rate=0.3029998649830311]:0.005063088513689768)[&rate=1.1783135681250962]:0.006582886407228513)[&rate=1.1377767047283074]:0.0064533044414123875,20[&rate=0.9269673737803747]:0.01809927936233067)[&rate=0.6063268996316157]:0.01249791976004946)[&rate=0.9269673737803747]:0.006527737533860153)[&rate=0.8468213000852726]:0.013923206402123071)[&rate=1.1998623864255504]:0.00874043102973976,((23[&rate=0.9553560806804091]:0.0107746764674614,24[&rate=0.9553560806804091]:0.0107746764674614)[&rate=1.1186275190772659]:0.03546848624361622,((25[&rate=0.8995158234926219]:0.0060569541397238824,26[&rate=1.1186275190772659]:0.0060569541397238824)[&rate=0.9269673737803747]:0.018551894090677132,27[&rate=0.7589638990940037]:0.024608848230401013)[&rate=1.9024385460595872]:0.021634314480676604)[&rate=1.2460219077693355]:0.013545411377025494)[&rate=1.0]:0.0;
tree STATE_1560000 = (((((1[&rate=0.7756755295522818]:0.014998325306722944,6[&rate=0.8361339944392749]:0.014998325306722944)[&rate=0.49259915047511876]:0.013611407069433057,30[&rate=0.7181645504638791]:0.028609732376156)[&rate=0.6901514078269485]:0.002829205734370968,(((((3[&rate=0.7041108407935689]:0.0179340034677065,(4[&rate=0.49259915047511876]:0.012321599453275827,5[&rate=0.5795816393613554]:0.012321599453275827)[&rate=0.6073328888160762]:0.005612404014430672)[&rate=1.093197382909138]:0.0033827632816541345,(((28[&rate=0.5514143536569016]:0.010678729939415191,36[&rate=3.341590543027237]:0.010678729939415191)[&rate=0.851855751614926]:0.0026315959705691585,37[&rate=0.7041108407935689]:0.01331032590998435)[&rate=0.8361339944392749]:0.0034501660414946386,(31[&rate=1.3407246357710896]:0.010577796775387789,32[&rate=0.4269207757953569]:0.010577796775387789)[&rate=0.7041108407935689]:0.006182695176091199)[&rate=1.11601198442145]:0.004556274797881645)[&rate=1.3071769861406068]:0.0021122174032161788,7[&rate=0.917853718085132]:0.023428984152576812)[&rate=1.093197382909138]:0.003626024283599528,(29[&rate=2.65025970312332]:0.025576861337596665,((33[&rate=0.5514143536569016]:0.00806485448817982,34[&rate=0.621123970369242]:0.00806485448817982)[&rate=0.8361339944392749]:0.013710764218745394,35[&rate=0.5225475950503504]:0.021775618706925213)[&rate=0.5077379486759752]:0.0038012426306714524)[&rate=0.9713914418561521]:0.0014781470985796748)[&rate=0.3430901146207801]:0.0018298708205047205,(((8[&rate=0.9008363906891691]:0.006959417908937975,11[&rate=0.851855751614926]:0.006959417908937975)[&rate=1.164442754964575]:0.005060620338409964,(9[&rate=0.7181645504638791]:0.009381197404151685,10[&rate=1.11601198442145]:0.009381197404151685)[&rate=0.8841822164656553]:0.002638840843196254)[&rate=0.3148593207748501]:0.009622542912871746,12[&rate=0.8678638455678255]:0.021642581160219686)[&rate=0.6348915009463827]:0.007242298096461375)[&rate=0.9713914418561521]:0.0025540588538459086)[&rate=0.5370893622369642]:0.017629383490694706,(((2[&rate=0.9713914418561521]:0.024442290848042558,38[&rate=0.761067862666097]:0.024442290848042558)[&rate=1.1397302317286457]:0.0067231632773876795,(21[&rate=1.164442754964575]:0.005460393698709703,22[&rate=0.9713914418561521]:0.005460393698709703)[&rate=0.5795816393613554]:0.025705060426720536)[&rate=0.4269207757953569]:0.0067774917030442375,(((13[&rate=0.49259915047511876]:0.0111078687435438,16[&rate=0.7323302020125995]:0.0111078687435438)[&rate=0.4770562635956042]:0.005670961407791473,(14[&rate=2.348016271667735]:0.013410081559654063,15[&rate=1.7316908672066562]:0.013410081559654063)[&rate=0.990181695623315]:0.0033687485916812088)[&rate=0.9530980162443944]:0.00972118222634797,((17[&rate=2.0132508637017135]:0.012322884724584867,(18[&rate=1.093197382909138]:0.0031756273657517755,19[&rate=0.36721444992020374]:0.0031756273657517755)[&rate=0.7181645504638791]:0.00914725735883309)[&rate=0.990181695623315]:0.007871920235018839,20[&rate=0.8841822164656553]:0.020194804959603706)[&rate=1.217281036610364]:0.0063052074180795364)[&rate=0.5514143536569016]:0.011442933450791233)[&rate=1.217281036610364]:0.0111253757727472)[&rate=0.6486577155580935]:0.01587596943997476,((23[&rate=0.6348915009463827]:0.013276491015489974,24[&rate=0.7904667453475164]:0.013276491015489974)[&rate=1.3071769861406068]:0.028677041505917752,((25[&rate=0.990181695623315]:0.005464440749189116,26[&rate=1.3071769861406068]:0.005464440749189116)[&rate=1.0712066947648302]:0.015288879552727131,27[&rate=0.8678638455678255]:0.020753320301916248)[&rate=1.9017366601688674]:0.021200212219491477)[&rate=0.7323302020125995]:0.022990758519788712)[&rate=1.0]:0.0;
tree STATE_1600000 = (((((1[&rate=0.7575345214786763]:0.0171032444554035,6[&rate=0.7066734234361709]:0.0171032444554035)[&rate=0.7320773044172604]:0.0098136913686542,30[&rate=0.7961133208580484]:0.0269169358240577)[&rate=0.602241196334722]:0.0036034284511978626,(((((3[&rate=0.8091416186827842]:0.01546721379914454,(4[&rate=0.6423731703087641]:0.009564166087067052,5[&rate=0.7066734234361709]:0.009564166087067052)[&rate=0.6158228744207462]:0.005903047712077487)[&rate=1.1392373056693355]:0.004711484624982092,(((28[&rate=0.5128959481281891]:0.011865712982932675,36[&rate=2.8340545291715253]:0.011865712982932675)[&rate=1.1818819670678984]:0.0018525423168493475,37[&rate=0.7066734234361709]:0.013718255299782023)[&rate=1.7579191189974686]:0.001396919189572467,(31[&rate=1.6856673870003636]:0.008273300123740923,32[&rate=0.5446990224096702]:0.008273300123740923)[&rate=0.783179896779134]:0.006841874365613567)[&rate=0.8489547125321265]:0.005063523934772142)[&rate=0.7320773044172604]:0.0026335280571396294,7[&rate=1.1818819670678984]:0.02281222648126626)[&rate=1.1392373056693355]:0.00331251657267646,(29[&rate=2.8340545291715253]:0.02531972819490672,((33[&rate=0.5742376743300922]:0.00588888353456488,34[&rate=0.8762677613902132]:0.00588888353456488)[&rate=0.9483058578028485]:0.011028337744099871,35[&rate=0.7447905992842198]:0.01691722127866475)[&rate=0.28406959662095604]:0.008402506916241968)[&rate=0.8489547125321265]:8.050148590360018E-4)[&rate=0.5128959481281891]:0.0014603460315227718,(((8[&rate=0.8902074846883611]:0.006846191650221449,11[&rate=0.783179896779134]:0.006846191650221449)[&rate=1.3682400927383702]:0.0046138532430785514,(9[&rate=0.8222805891889268]:0.008405541343604241,10[&rate=1.1818819670678984]:0.008405541343604241)[&rate=0.9043607706639121]:0.0030545035496957595)[&rate=0.5128959481281891]:0.005875790638836085,12[&rate=1.1601315722851075]:0.017335835532136086)[&rate=0.49579280860307706]:0.010249253553329406)[&rate=1.1818819670678984]:0.00293527518979007)[&rate=0.8625228177013018]:0.014228453402793335,(((2[&rate=1.2532726522755977]:0.019551912165789855,38[&rate=0.9187473993409208]:0.019551912165789855)[&rate=1.2532726522755977]:0.006781369203491341,(21[&rate=1.4019782450581026]:0.005377385362208411,22[&rate=1.1191185189583446]:0.005377385362208411)[&rate=0.6939460541685004]:0.020955896007072785)[&rate=0.4119675861791068]:0.006633308958931307,(((13[&rate=0.49579280860307706]:0.01279464534251942,16[&rate=0.6683391420221868]:0.01279464534251942)[&rate=0.8222805891889268]:0.0029981233925588,(14[&rate=2.101673630904684]:0.014027865603504603,15[&rate=1.5696531232926338]:0.014027865603504603)[&rate=1.5214631149561235]:0.0017649031315736165)[&rate=1.0627485666687344]:0.009234509695736231,((17[&rate=1.8448719658628836]:0.01231859804702731,(18[&rate=1.4383984248768222]:0.0024562036424205075,19[&rate=0.5883972638839279]:0.0024562036424205075)[&rate=0.7193775397916679]:0.009862394404606801)[&rate=1.6238007347703844]:0.00407218715804546,20[&rate=1.0627485666687344]:0.01639078520507277)[&rate=0.8625228177013018]:0.00863649322574168)[&rate=0.7961133208580484]:0.007939311897398053)[&rate=1.0279486618776017]:0.011782227349836395)[&rate=1.1191185189583446]:0.010326921570636506,((23[&rate=0.6554139180261891]:0.014913409298144288,24[&rate=0.6683391420221868]:0.014913409298144288)[&rate=1.5696531232926338]:0.02365508137529524,((25[&rate=0.8625228177013018]:0.0065692610285313716,26[&rate=1.0451018937670666]:0.0065692610285313716)[&rate=1.5696531232926338]:0.010561475222231616,27[&rate=1.0997045285325304]:0.017130736250762987)[&rate=1.9542040536983856]:0.021437754422676543)[&rate=0.9043607706639121]:0.016507248575245874)[&rate=1.0]:0.0;
tree STATE_1640000 = (((((1[&rate=0.7726915792752865]:0.015525313441345017,6[&rate=0.911926793373667]:0.015525313441345017)[&rate=0.4624782913657626]:0.01363534081443944,30[&rate=0.7334225825677322]:0.029160654255784457)[&rate=0.3967054455931945]:0.0034822614489965417,(((((3[&rate=0.911926793373667]:0.014218665595408636,(4[&rate=0.6020830517434407]:0.00922971911455549,5[&rate=0.7334225825677322]:0.00922971911455549)[&rate=0.7074689774082802]:0.0049889464808531465)[&rate=0.799289696050365]:0.005575319968693775,(((28[&rate=0.4980000793707937]:0.011685311557420312,36[&rate=2.935301266721089]:0.011685311557420312)[&rate=0.6685196128096595]:0.003680010086143517,37[&rate=0.6554507933409958]:0.015365321643563828)[&rate=1.2079359744979747]:0.00169126050222268,(31[&rate=1.1191198739063746]:0.01232796532932206,32[&rate=0.3967054455931945]:0.01232796532932206)[&rate=1.060676980677614]:0.004728616816464448)[&rate=1.4936205329084176]:0.002737403418315902)[&rate=0.6290432096703455]:0.004092272662020353,7[&rate=0.9270125167148584]:0.023886258226122763)[&rate=0.9423924497212566]:0.004343097281961233,(29[&rate=2.935301266721089]:0.023310215216161632,((33[&rate=0.7726915792752865]:0.0046341231365284565,34[&rate=0.9905577373287404]:0.0046341231365284565)[&rate=0.7464502456572794]:0.014618219475750618,35[&rate=0.6554507933409958]:0.019252342612279073)[&rate=0.6156484514168432]:0.004057872603882559)[&rate=0.330705558243131]:0.004919140291922364)[&rate=0.5143790226659123]:0.0016228611600718548,(((8[&rate=0.8825460484695978]:0.005456531965500598,11[&rate=0.8971119344568687]:0.005456531965500598)[&rate=1.345794782370525]:0.005757932445190221,(9[&rate=0.9270125167148584]:0.008799727316014777,10[&rate=1.0795176090950378]:0.008799727316014777)[&rate=0.9423924497212566]:0.0024147370946760414)[&rate=0.330705558243131]:0.009723962040825585,12[&rate=0.9580916184682663]:0.020938426451516404)[&rate=0.5742801690534444]:0.008913790216639447)[&rate=1.2326663562824525]:0.002790699036625148)[&rate=1.0795176090950378]:0.009747696739433494,(((2[&rate=1.1843221614131623]:0.01913456543319323,38[&rate=0.9741369840634382]:0.01913456543319323)[&rate=0.9741369840634382]:0.006331119173249661,(21[&rate=2.152309728226465]:0.0032031798330888705,22[&rate=1.6467969388005304]:0.0032031798330888705)[&rate=0.799289696050365]:0.022262504773354022)[&rate=0.5300828258219804]:0.004933785081716841,(((13[&rate=0.4624782913657626]:0.012035886578820838,16[&rate=0.7074689774082802]:0.012035886578820838)[&rate=0.8825460484695978]:0.003596964535194716,(14[&rate=2.935301266721089]:0.011487690673449508,15[&rate=1.8800423047858945]:0.011487690673449508)[&rate=0.8682084993476065]:0.004145160440566046)[&rate=1.4139654122418683]:0.007211687400197151,((17[&rate=2.152309728226465]:0.01023475387004785,(18[&rate=1.2586457982826718]:0.0025310678972609696,19[&rate=0.367857182638037]:0.0025310678972609696)[&rate=0.9741369840634382]:0.007703685972786881)[&rate=1.0073856347441126]:0.006301628646622226,20[&rate=1.060676980677614]:0.016536382516670077)[&rate=1.345794782370525]:0.006308155997542628)[&rate=0.9905577373287404]:0.007554931173947028)[&rate=0.8825460484695978]:0.01199114275605476)[&rate=1.4139654122418683]:0.008780848111391633,((23[&rate=0.9423924497212566]:0.010112712158304416,24[&rate=1.0073856347441126]:0.010112712158304416)[&rate=1.345794782370525]:0.02809216395284149,((25[&rate=0.5300828258219804]:0.00817721166414133,26[&rate=0.8401410612150066]:0.00817721166414133)[&rate=1.6467969388005304]:0.008908620307849497,27[&rate=1.0795176090950378]:0.017085831971990827)[&rate=1.8800423047858945]:0.021119044139155076)[&rate=1.1191198739063746]:0.012966584444460222)[&rate=1.0]:0.0;
tree STATE_1680000 = (((((1[&rate=1.177996651194751]:0.011028982102594898,6[&rate=1.1185632535532488]:0.011028982102594898)[&rate=0.4044961819403328]:0.017017929957190675,30[&rate=0.7724535334650102]:0.028046912059785573)[&rate=0.4044961819403328]:0.0043373212636433,(((((3[&rate=0.7107994213102945]:0.01679188503832873,(4[&rate=0.4791875879935943]:0.012220363175057885,5[&rate=0.6213645919091102]:0.012220363175057885)[&rate=0.7601192686341444]:0.004571521863270844)[&rate=0.8222949089630491]:0.005285099453613516,(((28[&rate=0.6346517570084474]:0.011058713263109575,36[&rate=2.700920351723526]:0.011058713263109575)[&rate=1.2701525998180627]:0.0023334180512310926,37[&rate=0.698382951759248]:0.013392131314340668)[&rate=0.6078050419961128]:0.004826865355000641,(31[&rate=1.1001451287679622]:0.012778715479379976,32[&rate=0.4334016295216141]:0.012778715479379976)[&rate=0.7601192686341444]:0.005440281189961333)[&rate=1.0823206467350752]:0.0038579878226009355)[&rate=1.5419069356132868]:0.0020839139103236877,7[&rate=0.9559147601766037]:0.024160898402265932)[&rate=0.9853104803595439]:0.003679126951462792,(29[&rate=2.700920351723526]:0.025493811042838637,((33[&rate=0.8349579090275133]:0.004675778570397525,34[&rate=1.0482529900819693]:0.004675778570397525)[&rate=0.6346517570084474]:0.017482943375906085,35[&rate=0.5495759851290373]:0.02215872194630361)[&rate=0.7107994213102945]:0.003335089096535026)[&rate=0.3045972006908372]:0.0023462143108900872)[&rate=0.7724535334650102]:8.315891055569076E-4,(((8[&rate=1.5923273264103552]:0.004014268435058674,11[&rate=1.177996651194751]:0.004014268435058674)[&rate=0.7107994213102945]:0.008239904767251307,(9[&rate=0.7601192686341444]:0.009377274492949764,10[&rate=1.1994512097669363]:0.009377274492949764)[&rate=0.6605832789835709]:0.0028768987093602174)[&rate=0.8736785599311349]:0.0029869155827207568,12[&rate=1.1376327545082912]:0.015241088785030738)[&rate=0.36698067992960254]:0.013430525674254894)[&rate=1.0004838525163096]:0.0037126188641432405)[&rate=1.7168490984263496]:0.006155983078322352,(((2[&rate=1.177996651194751]:0.019113523882352757,38[&rate=1.0319228824057347]:0.019113523882352757)[&rate=1.177996651194751]:0.006351655046478295,(21[&rate=2.0338703185713998]:0.0035755571274032442,22[&rate=1.4969591115425755]:0.0035755571274032442)[&rate=0.7601192686341444]:0.021889621801427808)[&rate=0.9138365773425717]:0.003948742975395648,(((13[&rate=0.5495759851290373]:0.010007453807028433,16[&rate=0.7972424998522619]:0.010007453807028433)[&rate=0.7972424998522619]:0.004490041895887923,(14[&rate=2.700920351723526]:0.011773833701690833,15[&rate=2.0338703185713998]:0.011773833701690833)[&rate=0.9138365773425717]:0.002723662001225523)[&rate=1.1574190323725078]:0.007810140006906167,((17[&rate=1.7973178904856089]:0.01266775161013843,(18[&rate=0.9853104803595439]:0.00303829997992454,19[&rate=0.4044961819403328]:0.00303829997992454)[&rate=0.7107994213102945]:0.00962945163021389)[&rate=1.456363719130863]:0.004646751221732397,20[&rate=1.1185632535532488]:0.017314502831870828)[&rate=1.3240097506943858]:0.004993132877951695)[&rate=0.8736785599311349]:0.007106286194404177)[&rate=1.3240097506943858]:0.009126294497524525)[&rate=1.4969591115425755]:0.012244063400745013,((23[&rate=0.8477324452855587]:0.010801279600713065,24[&rate=0.9559147601766037]:0.010801279600713065)[&rate=1.4969591115425755]:0.025354322068567373,((25[&rate=0.6078050419961128]:0.008316062319278198,26[&rate=0.8222949089630491]:0.008316062319278198)[&rate=1.7973178904856089]:0.00861701872411578,27[&rate=1.1001451287679622]:0.01693308104339398)[&rate=2.0338703185713998]:0.01922252062588646)[&rate=0.6213645919091102]:0.014628678133215799)[&rate=1.0]:0.0;
tree STATE_1720000 = (((((1[&rate=0.8950010905571533]:0.014122996617601847,6[&rate=1.0415768922024937]:0.014122996617601847)[&rate=0.3636053853598759]:0.014884468106641943,30[&rate=0.7171021881788912]:0.02900746472424379)[&rate=0.4582222046646495]:0.0041686180222286935,(((((3[&rate=0.7040635537792893]:0.01854012110521665,(4[&rate=0.49379691264200437]:0.012834401907855019,5[&rate=0.5558960864018658]:0.012834401907855019)[&rate=0.5981807832403585]:0.005705719197361632)[&rate=1.1620970810821853]:0.002942577055277819,(((28[&rate=0.5702776763983033]:0.010798289293229287,36[&rate=2.9647132524188344]:0.010798289293229287)[&rate=0.7432716005109957]:0.0033286349506254868,37[&rate=0.5843549245264573]:0.014126924243854774)[&rate=1.2601132992349375]:0.0031558947143079125,(31[&rate=1.2601132992349375]:0.010395724197504721,32[&rate=0.41684847527007013]:0.010395724197504721)[&rate=0.6385670796497833]:0.006887094760657965)[&rate=1.1620970810821853]:0.004199879202331783)[&rate=0.9251466673791736]:0.0035550493448843062,7[&rate=1.0062276025861339]:0.025037747505378776)[&rate=0.9251466673791736]:0.003818999776480172,(29[&rate=2.4129714117424967]:0.027729208416253245,((33[&rate=0.5843549245264573]:0.005748009360612087,34[&rate=0.9099360525156889]:0.005748009360612087)[&rate=0.5981807832403585]:0.018452655513933505,35[&rate=0.49379691264200437]:0.024200664874545592)[&rate=0.6779872634339915]:0.003528543541707653)[&rate=1.098709546331758]:0.0011275388656057025)[&rate=0.7964522640791799]:0.0014053041076675585,(((8[&rate=1.3483021820788437]:0.004793943464580123,11[&rate=1.098709546331758]:0.004793943464580123)[&rate=0.6117999874259795]:0.010254357665616606,(9[&rate=0.6117999874259795]:0.0115221337898416,10[&rate=0.8950010905571533]:0.0115221337898416)[&rate=0.6385670796497833]:0.003526167340355128)[&rate=0.6252509360276542]:0.0058547146512621,12[&rate=0.9251466673791736]:0.02090301578145883)[&rate=0.3924281708885898]:0.009359035608067678)[&rate=0.9406565773364988]:0.002914031356945977)[&rate=1.719443125686492]:0.005854408907964348,(((2[&rate=1.1401605699541293]:0.021162718078270658,38[&rate=0.8950010905571533]:0.021162718078270658)[&rate=0.97267766403877]:0.007006425457938725,(21[&rate=1.4173278767750932]:0.0037029720392217575,22[&rate=1.1401605699541293]:0.0037029720392217575)[&rate=0.6385670796497833]:0.024466171496987626)[&rate=1.2601132992349375]:0.0023920519233671805,(((13[&rate=0.7040635537792893]:0.009218511354470308,16[&rate=0.851634716557459]:0.009218511354470308)[&rate=0.5558960864018658]:0.005775944027360603,(14[&rate=2.4129714117424967]:0.013190161058170363,15[&rate=1.7968013195051022]:0.013190161058170363)[&rate=0.97267766403877]:0.0018042943236605477)[&rate=1.2601132992349375]:0.008251359823710815,((17[&rate=1.8901041183779779]:0.010783348202322568,(18[&rate=1.0415768922024937]:0.003065986565262442,19[&rate=0.326521489651043]:0.003065986565262442)[&rate=0.8950010905571533]:0.007717361637060126)[&rate=1.0236584207669965]:0.008392556785812131,20[&rate=0.9564911355343518]:0.0191759049881347)[&rate=2.0077228861105954]:0.004069910217407026)[&rate=0.8803196198979685]:0.007315380254034838)[&rate=1.4173278767750932]:0.008469296194860268)[&rate=0.7171021881788912]:0.013352829412314186,((23[&rate=0.8100186207382016]:0.010898064818499855,24[&rate=0.97267766403877]:0.010898064818499855)[&rate=1.4173278767750932]:0.02767869542240531,((25[&rate=0.6910316323947586]:0.008891829189672386,26[&rate=0.6779872634339915]:0.008891829189672386)[&rate=1.7968013195051022]:0.00866119826952853,27[&rate=1.0790523249786448]:0.017553027459200916)[&rate=1.8901041183779779]:0.02102373278170425)[&rate=1.3483021820788437]:0.013806560825845852)[&rate=1.0]:0.0;
tree STATE_1760000 = (((((1[&rate=0.9732498218436042]:0.013414567223605631,6[&rate=0.8525905986002094]:0.013414567223605631)[&rate=0.3281489577365174]:0.01891983167094055,30[&rate=0.6267300122347071]:0.03233439889454618)[&rate=0.8525905986002094]:0.002031443362211338,(((((3[&rate=0.7053926725221314]:0.01650414842929689,(4[&rate=0.47819366543428027]:0.011762405712123518,5[&rate=0.6793701193626313]:0.011762405712123518)[&rate=0.5718380229185152]:0.004741742717173371)[&rate=0.7576463662495567]:0.005241875105696198,(((28[&rate=0.39409303135780355]:0.012746353521552505,36[&rate=2.4055969966322155]:0.012746353521552505)[&rate=0.7841541265207588]:0.0025835313179374784,37[&rate=0.5427412917404763]:0.015329884839489983)[&rate=0.7053926725221314]:0.00451357359315506,(31[&rate=1.6507833629750315]:0.009389112522003081,32[&rate=0.49543443437687823]:0.009389112522003081)[&rate=0.3652598527795514]:0.010454345910641961)[&rate=2.161185088292162]:0.0019025651023480451)[&rate=1.0988180351432055]:0.003208254703807603,7[&rate=0.9413364423743972]:0.02495427823880069)[&rate=0.8525905986002094]:0.0028709752164332338,(29[&rate=2.9532092999868143]:0.02382756290473663,((33[&rate=0.5427412917404763]:0.00562646102949044,34[&rate=0.8667849074032707]:0.00562646102949044)[&rate=0.8110909752684335]:0.014438986754060936,35[&rate=0.640023485895467]:0.020065447783551377)[&rate=0.49543443437687823]:0.0037621151211852527)[&rate=0.4185154564226682]:0.003997690550497295)[&rate=0.26730044063672737]:0.0029433118868676077,(((8[&rate=0.8958269393553535]:0.006679978575152241,11[&rate=0.7445126782968733]:0.006679978575152241)[&rate=0.9107151502485648]:0.007851746506019521,(9[&rate=0.5858964062414844]:0.01201970984002888,10[&rate=0.838588746429295]:0.01201970984002888)[&rate=1.1401035738381784]:0.002512015241142883)[&rate=0.5718380229185152]:0.006844954783241857,12[&rate=0.9258771425288904]:0.02137667986441362)[&rate=0.47819366543428027]:0.009391885477687913)[&rate=1.0240504459040902]:0.0035972769146559863)[&rate=1.0602830149041307]:0.009908936769666102,(((2[&rate=1.006682386129177]:0.021792861006111296,38[&rate=0.838588746429295]:0.021792861006111296)[&rate=1.28712393038896]:0.0057376564655491485,(21[&rate=0.9897605166919267]:0.005246775175196845,22[&rate=1.1190846998119208]:0.005246775175196845)[&rate=0.7184029765911868]:0.0222837422964636)[&rate=1.0602830149041307]:0.0031752278564991174,(((13[&rate=0.47819366543428027]:0.013760831461238493,16[&rate=0.640023485895467]:0.013760831461238493)[&rate=1.2084830360051573]:0.002688340303909152,(14[&rate=2.161185088292162]:0.013328097270453405,15[&rate=1.8861768067694293]:0.013328097270453405)[&rate=0.9732498218436042]:0.00312107449469424)[&rate=1.1847102233314446]:0.00743005811428599,((17[&rate=2.161185088292162]:0.011445421754618035,(18[&rate=0.9897605166919267]:0.003927993034456791,19[&rate=0.26730044063672737]:0.003927993034456791)[&rate=0.7053926725221314]:0.0075174287201612445)[&rate=1.006682386129177]:0.00738650898800243,20[&rate=0.9413364423743972]:0.018831930742620465)[&rate=1.4544575089312062]:0.00504729913681317)[&rate=0.9571182751393896]:0.006826515448725926)[&rate=0.8667849074032707]:0.013569033698264059)[&rate=1.0988180351432055]:0.01316235070983101,((23[&rate=1.0419031653072617]:0.01026327503134585,24[&rate=1.1619500544409411]:0.01026327503134585)[&rate=1.4160189905202123]:0.02790219072953752,((25[&rate=0.6923880998999493]:0.008099501696539214,26[&rate=0.8247613358589302]:0.008099501696539214)[&rate=2.161185088292162]:0.006991601902609567,27[&rate=1.3163097734001945]:0.01509110359914878)[&rate=1.8861768067694293]:0.023074362161734592)[&rate=0.6663183381326409]:0.019271663975371257)[&rate=1.0]:0.0;
tree STATE_1800000 = (((((1[&rate=0.9555108353748443]:0.01375193565926633,6[&rate=0.9717824687127252]:0.01375193565926633)[&rate=0.38985390739768105]:0.016192506177125657,30[&rate=0.7150815202759774]:0.029944441836391986)[&rate=0.7150815202759774]:0.001799543386682187,(((((3[&rate=0.8360418266246844]:0.016001234112832195,(4[&rate=0.6229563709115266]:0.01054715241062527,5[&rate=0.5819648865307288]:0.01054715241062527)[&rate=0.5819648865307288]:0.005454081702206924)[&rate=0.6094721198941725]:0.006475153940415052,(((28[&rate=0.5234551879012398]:0.011863091953344193,36[&rate=2.982642922483149]:0.011863091953344193)[&rate=0.7947279743730842]:0.00294260758663001,37[&rate=0.6363072655264523]:0.014805699539974203)[&rate=0.864446575587442]:0.004852495280994386,(31[&rate=1.3498073068430954]:0.01134598960268104,32[&rate=0.4739927317448039]:0.01134598960268104)[&rate=0.5534500970364743]:0.008312205218287549)[&rate=1.6572837589168412]:0.002818193232278658)[&rate=1.802031344683742]:0.001362107442950268,7[&rate=1.0596182582907303]:0.023838495496197515)[&rate=1.2345300748929358]:0.002996315039260334,(29[&rate=2.4244488738890144]:0.025464917901336426,((33[&rate=0.5678588524344029]:0.007417750724013811,34[&rate=0.6758403690861079]:0.007417750724013811)[&rate=0.7150815202759774]:0.015875137233239474,35[&rate=0.5234551879012398]:0.023292887957253285)[&rate=0.9087206524376242]:0.0021720299440831405)[&rate=0.9884394176321258]:0.001369892634121423)[&rate=0.7413428845898196]:9.335461102339543E-4,(((8[&rate=0.7545564673470698]:0.007456606318838882,11[&rate=0.6229563709115266]:0.007456606318838882)[&rate=1.3498073068430954]:0.00568662472422686,(9[&rate=0.4739927317448039]:0.011663694102287717,10[&rate=0.9555108353748443]:0.011663694102287717)[&rate=1.2093529418605884]:0.001479536940778025)[&rate=0.7413428845898196]:0.005004857092962384,12[&rate=1.0410625183919722]:0.018148088136028126)[&rate=0.5076927030969379]:0.009620268509663677)[&rate=0.7150815202759774]:0.0039756285773823695)[&rate=1.4193519169507356]:0.007818598230311342,(((2[&rate=1.3184166887879967]:0.017531090241990798,38[&rate=1.1190046320311902]:0.017531090241990798)[&rate=1.0410625183919722]:0.007188575222585689,(21[&rate=0.9240064739982192]:0.007037991431378545,22[&rate=0.8221156967384102]:0.007037991431378545)[&rate=0.9240064739982192]:0.017681674033197942)[&rate=0.7281902218622514]:0.004738468605955115,(((13[&rate=0.6627240515574028]:0.010565993343202719,16[&rate=0.7678475753215825]:0.010565993343202719)[&rate=0.32400784550478856]:0.007466449930598883,(14[&rate=2.4244488738890144]:0.01437638439824809,15[&rate=1.3833375191699302]:0.01437638439824809)[&rate=1.0410625183919722]:0.003656058875553512)[&rate=1.5990283460114698]:0.0060676225267148505,((17[&rate=2.014961095064718]:0.011805357977884446,(18[&rate=1.6572837589168412]:0.002382196449575507,19[&rate=0.5958210805776644]:0.002382196449575507)[&rate=0.7545564673470698]:0.00942316152830894)[&rate=0.9555108353748443]:0.007193442470112086,20[&rate=0.9395946843194665]:0.018998800447996532)[&rate=1.5990283460114698]:0.00510126535251992)[&rate=0.9240064739982192]:0.00535806827001515)[&rate=1.1853205784809966]:0.010104449382853913)[&rate=1.0055141513570618]:0.01676511691428173,((23[&rate=1.0596182582907303]:0.008818771945903185,24[&rate=1.2093529418605884]:0.008818771945903185)[&rate=1.5472754510227829]:0.025835624011851785,((25[&rate=0.8360418266246844]:0.006447312933440121,26[&rate=0.9884394176321258]:0.006447312933440121)[&rate=1.2609879164023419]:0.011593627047364101,27[&rate=1.0055141513570618]:0.01804093998080422)[&rate=2.4244488738890144]:0.01661345597695075)[&rate=0.4359194186509297]:0.021673304409912275)[&rate=1.0]:0.0;
tree STATE_1840000 = (((((1[&rate=0.7350085520024691]:0.016239361907292027,6[&rate=0.8197464470281951]:0.016239361907292027)[&rate=0.4655671981069054]:0.012064359688277404,30[&rate=0.6671800030819534]:0.02830372159556943)[&rate=0.8344689230607717]:0.001917275179023105,(((((3[&rate=0.9620624455054556]:0.012914939930831629,(4[&rate=0.626686621583157]:0.010861303937204777,5[&rate=0.6671800030819534]:0.010861303937204777)[&rate=1.400810231341386]:0.0020536359936268525)[&rate=0.5856229343216688]:0.00725229618758713,(((28[&rate=0.4297501387486511]:0.013822765835191368,36[&rate=2.2680050105507417]:0.013822765835191368)[&rate=2.0901313118020663]:0.0010376224815114611,37[&rate=0.626686621583157]:0.01486038831670283)[&rate=1.2693683216610543]:0.002034334237640243,(31[&rate=1.2410489039946004]:0.010915013516122575,32[&rate=0.482153751769165]:0.010915013516122575)[&rate=0.7213210793911422]:0.005979709038220498)[&rate=1.3309677842616288]:0.0032725135640756867)[&rate=0.7077122119536778]:0.004384497616904171,7[&rate=0.9796179551926464]:0.02455173373532293)[&rate=3.1725740376801133]:0.0010550542679073661,(29[&rate=2.2680050105507417]:0.024882769256064873,((33[&rate=0.9976334521366811]:0.0038483044874483307,34[&rate=1.2141363475833402]:0.0038483044874483307)[&rate=0.5716765009683736]:0.01882448362818,35[&rate=0.482153751769165]:0.022672788115628333)[&rate=0.8957758564083658]:0.0022099811404365406)[&rate=1.2141363475833402]:7.240187471654232E-4)[&rate=1.4816980190714186]:4.987013815118124E-4,(((8[&rate=0.6537051633954244]:0.00924203915373553,11[&rate=0.5135209712200082]:0.00924203915373553)[&rate=1.2693683216610543]:0.006201377626716841,(9[&rate=0.482153751769165]:0.012308013034628187,10[&rate=0.8494122724618804]:0.012308013034628187)[&rate=0.5994186185556059]:0.003135403745824184)[&rate=1.1404463597432695]:0.0027374062770564936,12[&rate=1.0961134284565914]:0.018180823057508864)[&rate=0.5994186185556059]:0.007924666327233244)[&rate=0.8344689230607717]:0.004115507389850427)[&rate=1.63431403436975]:0.005731224169073949,(((2[&rate=1.2992711883622747]:0.018462128910470207,38[&rate=0.9976334521366811]:0.018462128910470207)[&rate=1.8559417814269303]:0.003925817621919091,(21[&rate=1.0961134284565914]:0.005881507799782394,22[&rate=0.9976334521366811]:0.005881507799782394)[&rate=1.0961134284565914]:0.016506438732606904)[&rate=0.4099713759465646]:0.006901587397014904,(((13[&rate=0.7908873372648474]:0.008304953201375836,16[&rate=0.9976334521366811]:0.008304953201375836)[&rate=0.4481742059888581]:0.006202169465266036,(14[&rate=2.544855531854466]:0.012926721281697539,15[&rate=1.7705241655624844]:0.012926721281697539)[&rate=1.5780920567690533]:0.0015804013849443337)[&rate=0.9976334521366811]:0.009481935391807738,((17[&rate=2.2680050105507417]:0.01044758425798225,(18[&rate=0.8645967737752893]:0.00428614177505759,19[&rate=0.36403598257771674]:0.00428614177505759)[&rate=1.117860709831149]:0.006161442482924659)[&rate=0.8800437717178811]:0.008910635803089591,20[&rate=0.8645967737752893]:0.01935822006107184)[&rate=1.4396460974788463]:0.004630837997377769)[&rate=1.0548464859096707]:0.005300475870954592)[&rate=1.959310518076408]:0.006662687014262283)[&rate=0.626686621583157]:0.028622736908297378,((23[&rate=1.075130530400003]:0.008568066698532653,24[&rate=1.3309677842616288]:0.008568066698532653)[&rate=1.3309677842616288]:0.028091101061426926,((25[&rate=1.075130530400003]:0.005003844596397426,26[&rate=1.3309677842616288]:0.005003844596397426)[&rate=1.5275792387106055]:0.010424733694359777,27[&rate=1.1639544069932044]:0.015428578290757201)[&rate=1.959310518076408]:0.02123058946920238)[&rate=0.3883422248737422]:0.027915790092004282)[&rate=1.0]:0.0;
tree STATE_1880000 = (((((1[&rate=0.9153747228571911]:0.01308648694462445,6[&rate=1.0263445423300401]:0.01308648694462445)[&rate=0.3381569339962717]:0.017166234288195147,30[&rate=0.6877528278268077]:0.030252721232819597)[&rate=1.773009375344]:8.847901475764891E-4,(((((3[&rate=0.817551579900584]:0.013652007161300687,(4[&rate=0.5813360962801452]:0.009828190889109968,5[&rate=0.6748597698490234]:0.009828190889109968)[&rate=1.0802686271267843]:0.0038238162721907186)[&rate=0.48826509753571934]:0.008678799964538035,(((28[&rate=0.404299324028253]:0.01464866536810103,36[&rate=2.126859589522952]:0.01464866536810103)[&rate=1.5797521720627852]:0.00116386933569642,37[&rate=0.5524605136233877]:0.01581253470379745)[&rate=0.8722726918898082]:0.0029447192704881546,(31[&rate=1.1191624805516738]:0.012463856466303084,32[&rate=0.37541564921717296]:0.012463856466303084)[&rate=0.8042440635614616]:0.0062933975079825216)[&rate=1.2559981745252566]:0.0035735531515531174)[&rate=1.282821216431669]:0.0019799392843822435,7[&rate=1.0993851917974393]:0.024310746410220966)[&rate=0.7779613381894623]:0.00414331076861061,(29[&rate=2.361200653668489]:0.027377517073528992,((33[&rate=0.9302389526211855]:0.003476549670147637,34[&rate=1.3111910139480079]:0.003476549670147637)[&rate=0.5054314136830289]:0.020025966350972747,35[&rate=0.5054314136830289]:0.023502516021120384)[&rate=0.6089550379012817]:0.003875001052408608)[&rate=0.9928035651997199]:0.0010765401053025835)[&rate=1.282821216431669]:6.225189496386063E-4,(((8[&rate=0.5670861137851644]:0.010535446098805632,11[&rate=0.5217466103414765]:0.010535446098805632)[&rate=1.0802686271267843]:0.00668234714054282,(9[&rate=0.4287239834935094]:0.015324200106330593,10[&rate=0.7134409770428889]:0.015324200106330593)[&rate=1.0617559387926745]:0.0018935931330178596)[&rate=1.3413243204491831]:0.002505101152388802,12[&rate=1.0263445423300401]:0.019722894391737255)[&rate=0.4287239834935094]:0.009353681736732927)[&rate=1.5303527761722293]:0.0020609352519259036)[&rate=1.5797521720627852]:0.006413159256052129,(((2[&rate=1.2559981745252566]:0.01770777838509756,38[&rate=1.0437964084403284]:0.01770777838509756)[&rate=0.7649541300756212]:0.009481889798135898,(21[&rate=0.7910526589588857]:0.008632732282515872,22[&rate=0.8583347013632087]:0.008632732282515872)[&rate=0.8445801366441921]:0.018556935900717584)[&rate=0.404299324028253]:0.005228840082288855,(((13[&rate=0.45033962295862767]:0.013204402812267056,16[&rate=0.6488658174979881]:0.013204402812267056)[&rate=1.1831441275172714]:0.002301971373499327,(14[&rate=2.361200653668489]:0.013085856334919403,15[&rate=1.5797521720627852]:0.013085856334919403)[&rate=1.4452731985454383]:0.00242051785084698)[&rate=0.9453885296984033]:0.011296541401609789,((17[&rate=2.8842179328864526]:0.008377303027614545,(18[&rate=0.9007730136199575]:0.003758486219572408,19[&rate=0.2768363529296316]:0.003758486219572408)[&rate=1.3111910139480079]:0.004618816808042137)[&rate=0.6357145971938459]:0.010842391137608855,20[&rate=0.9302389526211855]:0.0192196941652234)[&rate=0.9928035651997199]:0.007583221422152772)[&rate=1.282821216431669]:0.005615592678146139)[&rate=1.9749139465262417]:0.005132162370925904)[&rate=0.5524605136233877]:0.02782046203241078,((23[&rate=1.773009375344]:0.005868450083231435,24[&rate=1.8624019283647502]:0.005868450083231435)[&rate=1.2305415882028718]:0.031074411367566425,((25[&rate=0.8042440635614616]:0.00605593577659192,26[&rate=1.0437964084403284]:0.00605593577659192)[&rate=1.5303527761722293]:0.010635969763012312,27[&rate=1.0617559387926745]:0.016691905539604233)[&rate=1.9749139465262417]:0.020250955911193625)[&rate=0.48826509753571934]:0.028428271218061137)[&rate=1.0]:0.0;
tree STATE_1920000 = (((((1[&rate=0.7404897348796372]:0.01590493032833886,6[&rate=0.7958049364564794]:0.01590493032833886)[&rate=0.48920238884662026]:0.012897228223233321,30[&rate=0.6732496565253304]:0.02880215855157218)[&rate=0.8389011444286363]:0.00191470331803981,(((((3[&rate=0.9152959503303767]:0.01393823087660597,(4[&rate=0.4552847635152741]:0.00958736390858633,5[&rate=0.7000131586734848]:0.00958736390858633)[&rate=0.8536692598483621]:0.00435086696801964)[&rate=0.5204767289115642]:0.00930154879123612,(((28[&rate=0.37110579845602476]:0.013197273833948994,36[&rate=2.5108909055362014]:0.013197273833948994)[&rate=0.4170997012338902]:0.003491938871491339,37[&rate=0.5500119151958083]:0.016689212705440333)[&rate=1.0369391823478256]:0.002775420910029535,(31[&rate=0.9314558690880347]:0.01424440500343687,32[&rate=0.34247055592402953]:0.01424440500343687)[&rate=0.8686712288785782]:0.005220228612032998)[&rate=1.096897695006335]:0.003775146052372221)[&rate=1.327582891106078]:0.0018498029468290676,7[&rate=0.8994617193542166]:0.025089582614671157)[&rate=1.7575745206669575]:0.0023777559705105665,(29[&rate=2.5108909055362014]:0.025543559552163756,((33[&rate=0.883927997954192]:0.003863196934197843,34[&rate=1.1877157077238931]:0.003863196934197843)[&rate=0.5783765558949918]:0.01843882787978097,35[&rate=0.48920238884662026]:0.022302024813978815)[&rate=0.5783765558949918]:0.003241534738184941)[&rate=1.1636126070560202]:0.0019237790330179673)[&rate=0.6330534857326683]:0.0013949545240088193,(((8[&rate=0.5354207452022327]:0.01140624046118661,11[&rate=0.4726512606887612]:0.01140624046118661)[&rate=1.1877157077238931]:0.00557806621577849,(9[&rate=0.48920238884662026]:0.01089317414891943,10[&rate=0.8536692598483621]:0.01089317414891943)[&rate=0.30580493104262396]:0.006091132528045669)[&rate=0.9999275335318478]:0.0029444037961029006,12[&rate=1.0181696543936056]:0.019928710473068)[&rate=0.5354207452022327]:0.008933582636122542)[&rate=1.6865111283200005]:0.001854568760421449)[&rate=0.9314558690880347]:0.011636101433189973,(((2[&rate=1.1636126070560202]:0.019928776137962914,38[&rate=0.9479685223064834]:0.019928776137962914)[&rate=0.7134433187692628]:0.010324563381787322,(21[&rate=0.8686712288785782]:0.00811028624594356,22[&rate=0.824346966619927]:0.00811028624594356)[&rate=0.6598783955819435]:0.022143053273806675)[&rate=0.48920238884662026]:0.005617269359156431,(((13[&rate=0.4170997012338902]:0.015055257150560789,16[&rate=0.619553677211073]:0.015055257150560789)[&rate=1.5695810930796397]:0.0014235237476572134,(14[&rate=2.0690671593320236]:0.015738914237088508,15[&rate=1.520171358086614]:0.015738914237088508)[&rate=1.840909542614317]:7.398666611294936E-4)[&rate=0.8389011444286363]:0.01212572598067961,((17[&rate=3.118658411247826]:0.007988561091533102,(18[&rate=0.9479685223064834]:0.003181109938538465,19[&rate=0.50510280708716]:0.003181109938538465)[&rate=1.327582891106078]:0.004807451152994637)[&rate=1.1405023571581425]:0.007161496705743892,20[&rate=1.2964918144662525]:0.015150057797276994)[&rate=0.5354207452022327]:0.013454449081620619)[&rate=0.883927997954192]:0.007266102000009055)[&rate=1.6865111283200005]:0.0064823544238952965)[&rate=1.360668094729468]:0.008837153963674925,((23[&rate=1.6245441070105815]:0.005155116669140654,24[&rate=2.0690671593320236]:0.005155116669140654)[&rate=1.2671485203082375]:0.030584172419107873,((25[&rate=0.6866214381136413]:0.008368238438442806,26[&rate=0.8536692598483621]:0.008368238438442806)[&rate=1.9416721160402926]:0.008676601866536602,27[&rate=1.1182913576548787]:0.01704484030497941)[&rate=2.242069593840881]:0.01869444878326912)[&rate=1.0369391823478256]:0.015450828178228362)[&rate=1.0]:0.0;
tree STATE_1960000 = (((((1[&rate=0.6901983913042572]:0.020668731467902785,6[&rate=0.6901983913042572]:0.020668731467902785)[&rate=0.5401679513141455]:0.010073620322655723,30[&rate=0.7032470115080338]:0.03074235179055851)[&rate=0.7032470115080338]:0.002480675085589752,(((((3[&rate=1.0413745363178475]:0.01221046391492685,(4[&rate=0.650898141409204]:0.008910154850829485,5[&rate=0.7293844075738574]:0.008910154850829485)[&rate=1.0413745363178475]:0.003300309064097366)[&rate=0.3914082326500137]:0.012362729809191574,(((28[&rate=0.41582699246800586]:0.013457351246420309,36[&rate=2.417507920652141]:0.013457351246420309)[&rate=0.6108787284388191]:0.0027228533383408127,37[&rate=0.47553428085663507]:0.01618020458476112)[&rate=0.8230897742296734]:0.004221479206418237,(31[&rate=1.0986408152217846]:0.01272972179501234,32[&rate=0.3914082326500137]:0.01272972179501234)[&rate=0.6901983913042572]:0.007671961996167018)[&rate=1.1401934088695675]:0.004171509932939067)[&rate=1.5454435190720506]:0.001254730408132107,7[&rate=1.0234157330863034]:0.025827924132250532)[&rate=0.9246964781057914]:0.004212814642078004,(29[&rate=2.1703716769399004]:0.02765485206286558,((33[&rate=0.7823077225405164]:0.0054644761358661415,34[&rate=0.7823077225405164]:0.0054644761358661415)[&rate=0.5834089310966121]:0.017310599300041987,35[&rate=0.5249623745160449]:0.022775075435908128)[&rate=0.4374743419110247]:0.004879776626957454)[&rate=0.47553428085663507]:0.0023858867114629548)[&rate=0.5549278092548371]:0.0012876232995773645,(((8[&rate=0.9889277945459335]:0.005565718036652532,11[&rate=0.7957705920671645]:0.005565718036652532)[&rate=0.7556932007960078]:0.009960197576678171,(9[&rate=0.5401679513141455]:0.011652677582264705,10[&rate=1.0413745363178475]:0.011652677582264705)[&rate=0.7163029496757116]:0.003873238031065998)[&rate=0.3255251616156878]:0.008371493364431732,12[&rate=0.7957705920671645]:0.023897408977762435)[&rate=0.5834089310966121]:0.007430953096143465)[&rate=1.260460611338659]:0.0018946648022423601)[&rate=1.1190373278514851]:0.00960829798104055,(((2[&rate=1.3822794735121755]:0.01750536852218173,38[&rate=1.1190373278514851]:0.01750536852218173)[&rate=0.5092128226400772]:0.014818967982682493,(21[&rate=0.7689540341580126]:0.008707041287679023,22[&rate=0.597246861440379]:0.008707041287679023)[&rate=0.7163029496757116]:0.023617295217185197)[&rate=0.9889277945459335]:0.0034500167337745483,((((13[&rate=0.5092128226400772]:0.01098317452754551,16[&rate=0.6108787284388191]:0.01098317452754551)[&rate=0.4374743419110247]:0.005750488616023905,15[&rate=1.6548957420269494]:0.016733663143569416)[&rate=1.0234157330863034]:0.0019589966667300784,14[&rate=1.8925170102757154]:0.018692659810299495)[&rate=0.6771379155472003]:0.01116222845182388,((17[&rate=2.9717963765336886]:0.008103012719473503,(18[&rate=1.4181297881506971]:0.0021778127520839796,19[&rate=0.6901983913042572]:0.0021778127520839796)[&rate=0.9889277945459335]:0.0059251999673895234)[&rate=0.8369797379888688]:0.00920417854090043,20[&rate=1.1190373278514851]:0.017307191260373934)[&rate=0.597246861440379]:0.012547697001749441)[&rate=0.9094560694170702]:0.005919464976515396)[&rate=1.596938315983196]:0.00705697161855004)[&rate=0.7957705920671645]:0.012788649240818357,((23[&rate=1.596938315983196]:0.006328549479816889,24[&rate=1.6548957420269494]:0.006328549479816889)[&rate=1.3488988848666983]:0.02929065278340147,((25[&rate=0.7032470115080338]:0.0064889357454576795,26[&rate=0.940237404633514]:0.0064889357454576795)[&rate=1.4181297881506971]:0.01038726950731237,27[&rate=1.1621851893222441]:0.01687620525277005)[&rate=2.1703716769399004]:0.01874299701044831)[&rate=0.9094560694170702]:0.020000771834788808)[&rate=1.0]:0.0;
tree STATE_2000000 = (((((1[&rate=0.6130020209645091]:0.02021514250109696,6[&rate=0.7212386041044844]:0.02021514250109696)[&rate=0.557442199431105]:0.012690490611413745,30[&rate=0.5993227003526796]:0.032905633112510706)[&rate=0.7908148763113356]:0.0017388466160088503,(((((3[&rate=0.9117655410196743]:0.01444423341342267,(4[&rate=0.6536145424480561]:0.008850448268386157,5[&rate=0.8344035145271488]:0.008850448268386157)[&rate=0.5715783377392958]:0.005593785145036513)[&rate=0.3882384915170657]:0.00995995247564554,(((28[&rate=0.4654636698438965]:0.01293715007670401,36[&rate=2.545356374493731]:0.01293715007670401)[&rate=0.5993227003526796]:0.0039952452893056295,37[&rate=0.5430733833834206]:0.01693239536600964)[&rate=0.5855258591554857]:0.005828916107728139,(31[&rate=0.9795799365983328]:0.013609667358526579,32[&rate=0.29888953054869655]:0.013609667358526579)[&rate=0.6130020209645091]:0.009151644115211199)[&rate=2.545356374493731]:0.0016428744153304323)[&rate=1.400879503819169]:0.0020437527950495082,7[&rate=0.8799863389001858]:0.026447938684117718)[&rate=0.8493494129456768]:0.0038044665410872196,(29[&rate=2.2683868921268844]:0.028374713040461925,((33[&rate=0.6536145424480561]:0.006418975064763816,34[&rate=0.8493494129456768]:0.006418975064763816)[&rate=0.5284198798167287]:0.019663129074356227,35[&rate=0.4979947803550239]:0.026082104139120044)[&rate=0.7626112330507758]:0.002292608901341881)[&rate=0.5430733833834206]:0.0018776921847430128)[&rate=1.3647699665148683]:4.0925429030497923E-4,(((8[&rate=0.7626112330507758]:0.007372707392392964,11[&rate=0.7212386041044844]:0.007372707392392964)[&rate=0.8957213135793644]:0.007063956141715151,(9[&rate=0.5430733833834206]:0.01243433284517847,10[&rate=0.8957213135793644]:0.01243433284517847)[&rate=1.214153534918469]:0.0020023306889296443)[&rate=0.5284198798167287]:0.0069535921011072074,12[&rate=0.8196785917445145]:0.02139025563521532)[&rate=0.4979947803550239]:0.009271403880294595)[&rate=0.6805723707169135]:0.003982820213009639)[&rate=0.8051552595872407]:0.012829892064838845,(((2[&rate=1.2410731870908636]:0.018392382987395296,38[&rate=1.1178537427991078]:0.018392382987395296)[&rate=0.48205069960758445]:0.016330982711122106,(21[&rate=0.8196785917445145]:0.007067059317849267,22[&rate=0.7626112330507758]:0.007067059317849267)[&rate=0.6265932190385218]:0.027656306380668134)[&rate=1.0548248076601163]:0.002314270217307117,(((13[&rate=0.4654636698438965]:0.011054245932458132,16[&rate=0.7076279665066073]:0.011054245932458132)[&rate=0.4979947803550239]:0.004501022278289402,(14[&rate=2.545356374493731]:0.012697685842095035,15[&rate=1.9595696678059087]:0.012697685842095035)[&rate=0.9281447380886226]:0.0028575823686525)[&rate=0.9448865455360428]:0.01094008401916495,((17[&rate=2.090441108419131]:0.010578578962087023,(18[&rate=0.6536145424480561]:0.005351602480103418,19[&rate=0.29888953054869655]:0.005351602480103418)[&rate=1.214153534918469]:0.0052269764819836044)[&rate=1.0961012826638485]:0.006318137003691687,20[&rate=1.0161173407062056]:0.01689671596577871)[&rate=0.7908148763113356]:0.009598636264133775)[&rate=0.5855258591554857]:0.010542283685912035)[&rate=1.0351768521637277]:0.010436735877533881)[&rate=0.8493494129456768]:0.01577700860482597,((23[&rate=1.299311311286662]:0.006187313676647388,24[&rate=1.5782165080786734]:0.006187313676647388)[&rate=1.299311311286662]:0.02983887303924866,((25[&rate=0.7076279665066073]:0.007068885044648908,26[&rate=1.0161173407062056]:0.007068885044648908)[&rate=1.7707140707788713]:0.009383145013041107,27[&rate=1.0961012826638485]:0.016452030057690015)[&rate=2.090441108419131]:0.01957415665820603)[&rate=0.5134192006694217]:0.027225193682288325)[&rate=1.0]:0.0;
tree STATE_2040000 = (((((1[&rate=0.6611794375312868]:0.020798695980133602,6[&rate=0.6059955792003827]:0.020798695980133602)[&rate=0.5782137469459545]:0.011169782937577307,30[&rate=0.6059955792003827]:0.03196847891771091)[&rate=0.9524533590591028]:0.001805903389147795,(((((3[&rate=0.9345711991277712]:0.012869068464894974,(4[&rate=0.6889302415918447]:0.00847165993166592,5[&rate=0.9707969805727993]:0.00847165993166592)[&rate=0.6611794375312868]:0.004397408533229055)[&rate=0.42547199294087346]:0.010164543871807454,(((28[&rate=0.5211312620759376]:0.011855266448496566,36[&rate=2.6576656319074794]:0.011855266448496566)[&rate=0.5921411067966553]:0.004481106800705688,37[&rate=0.5063124036196304]:0.016336373249202254)[&rate=0.6473738693227594]:0.005188447621151133,(31[&rate=1.2759635564474732]:0.01183598717224748,32[&rate=0.4070418963725333]:0.01183598717224748)[&rate=0.564184323739925]:0.009688833698105907)[&rate=2.6576656319074794]:0.0015087914663490416)[&rate=0.7455030712950362]:0.003625255723009733,7[&rate=0.9171157384023698]:0.02665886805971216)[&rate=1.665759291050209]:0.0023625729775211997,(29[&rate=2.353611234200671]:0.02760305414583965,((33[&rate=0.475616346849719]:0.00907774764160859,34[&rate=0.5921411067966553]:0.00907774764160859)[&rate=0.7029126920515286]:0.015879157029436482,35[&rate=0.49116570369598933]:0.024956904671045072)[&rate=0.9345711991277712]:0.002646149474794579)[&rate=0.9896400126941927]:0.0014183868913937095)[&rate=0.564184323739925]:0.0016591033693712266,(((8[&rate=0.564184323739925]:0.010759186526134387,11[&rate=0.5211312620759376]:0.010759186526134387)[&rate=0.867001433450016]:0.007998382411522294,(9[&rate=0.475616346849719]:0.012898786162835598,10[&rate=0.7311814352596856]:0.012898786162835598)[&rate=0.3657814173328124]:0.005858782774821082)[&rate=0.867001433450016]:0.0035175926730166805,12[&rate=0.867001433450016]:0.02227516161067336)[&rate=0.6198034725516843]:0.008405382795931227)[&rate=0.867001433450016]:0.0030938379002541164)[&rate=0.6473738693227594]:0.01589000307181876,(((2[&rate=1.502099318800634]:0.014799311886982768,38[&rate=1.3413687195842445]:0.014799311886982768)[&rate=0.4070418963725333]:0.01894902975642168,(21[&rate=0.7894312061280555]:0.008391113348709482,22[&rate=0.6473738693227594]:0.008391113348709482)[&rate=0.6335888230655767]:0.025357228294694965)[&rate=0.564184323739925]:0.006569360484111823,(((13[&rate=0.3657814173328124]:0.014017646975740351,16[&rate=0.6198034725516843]:0.014017646975740351)[&rate=1.1158539226426987]:0.0022599018924540012,(14[&rate=2.159318232918941]:0.013421031493356798,15[&rate=1.8125398773809467]:0.013421031493356798)[&rate=1.1644455237866767]:0.0028565173748375545)[&rate=0.5921411067966553]:0.015512176055048808,((17[&rate=2.6576656319074794]:0.009163365898706425,(18[&rate=0.8351976451136436]:0.003923574990830574,19[&rate=0.38730495451417296]:0.003923574990830574)[&rate=1.665759291050209]:0.005239790907875851)[&rate=0.8509555353376628]:0.007085256932881222,20[&rate=1.245952460438348]:0.016248622831587647)[&rate=0.5356834605747458]:0.015541102091655514)[&rate=0.7029126920515286]:0.008527977204273111)[&rate=1.1396500598823933]:0.00934668325116119)[&rate=0.7599731804941002]:0.016482456676233055,((23[&rate=1.8125398773809467]:0.005606112748903565,24[&rate=1.9049063543879385]:0.005606112748903565)[&rate=1.1644455237866767]:0.031077991872288917,((25[&rate=1.1644455237866767]:0.005048510782187677,26[&rate=1.1396500598823933]:0.005048510782187677)[&rate=1.4571629366880763]:0.011767240100046183,27[&rate=1.0289950064773352]:0.01681575088223386)[&rate=2.0169960363751827]:0.019868353738958622)[&rate=0.6335888230655767]:0.029462737433718036)[&rate=1.0]:0.0;
tree STATE_2080000 = (((((1[&rate=0.6334884892444987]:0.020933262929247947,6[&rate=0.5926995712009044]:0.020933262929247947)[&rate=0.5647765495573687]:0.009878532411785622,30[&rate=0.7408631394855641]:0.03081179534103357)[&rate=1.0183049106204585]:0.0015937474026549749,(((((3[&rate=0.8841911711436168]:0.013804577345666496,(4[&rate=0.5647765495573687]:0.010696989294312993,5[&rate=0.6870281791059815]:0.010696989294312993)[&rate=1.0370548438895912]:0.0031075880513535027)[&rate=0.48968570498427677]:0.009631289806631376,(((28[&rate=0.39594331814879025]:0.013147445976547722,36[&rate=2.5085829121123706]:0.013147445976547722)[&rate=0.9155312366145527]:0.002687266997721094,37[&rate=0.5504801027088573]:0.015834712974268816)[&rate=1.163586017289623]:0.002556844069492775,(31[&rate=1.47482645123674]:0.010174089032233189,32[&rate=0.5788349493218679]:0.010174089032233189)[&rate=0.5647765495573687]:0.008217468011528402)[&rate=0.9823429760823823]:0.00504431010853628)[&rate=1.187660175358452]:0.001978487159535681,7[&rate=0.9481734307012304]:0.025414354311833552)[&rate=0.9481734307012304]:0.002781977930559277,(29[&rate=2.5085829121123706]:0.026293378144794707,((33[&rate=0.6736639240727754]:0.005376139397504213,34[&rate=0.8539581052735767]:0.005376139397504213)[&rate=0.6199949866707458]:0.017791797546652253,35[&rate=0.5358933121190954]:0.023167936944156465)[&rate=0.6736639240727754]:0.0031254412006382418)[&rate=0.6736639240727754]:0.0019029540975981224)[&rate=0.6199949866707458]:0.0012666765211715204,(((8[&rate=0.6199949866707458]:0.008437818098046812,11[&rate=0.6334884892444987]:0.008437818098046812)[&rate=0.8539581052735767]:0.007312830120266721,(9[&rate=0.6870281791059815]:0.010428564732233615,10[&rate=1.0183049106204585]:0.010428564732233615)[&rate=0.520953300517814]:0.005322083486079918)[&rate=0.7138340535467964]:0.006355195750404382,12[&rate=0.8689474997460238]:0.022105843968717915)[&rate=0.6602998798940674]:0.007357164794846435)[&rate=1.2392289034278523]:0.0029425339801241943)[&rate=0.520953300517814]:0.01772070507920903,(((2[&rate=1.3603888264569504]:0.01707718837852748,38[&rate=1.0969481449980525]:0.01707718837852748)[&rate=0.47313721203739395]:0.014343095453648265,(21[&rate=1.0563770920321551]:0.006414560709231571,22[&rate=0.9650517857332013]:0.006414560709231571)[&rate=0.5926995712009044]:0.025005723122944176)[&rate=0.5788349493218679]:0.00427997571168854,(((13[&rate=0.4557727528898438]:0.014177911931127872,16[&rate=0.5358933121190954]:0.014177911931127872)[&rate=0.6199949866707458]:0.0041544511784756665,(14[&rate=1.839883114082187]:0.016390065641476367,15[&rate=1.6238750364915944]:0.016390065641476367)[&rate=1.6857429554338659]:0.0019422974681271715)[&rate=0.9823429760823823]:0.009265933323075931,((17[&rate=2.5085829121123706]:0.00903624370577402,(18[&rate=1.0563770920321551]:0.0029230417477814777,19[&rate=0.41758941183936205]:0.0029230417477814777)[&rate=1.163586017289623]:0.0061132019579925425)[&rate=1.2962987401965271]:0.0053928193106669905,20[&rate=1.3957193069866647]:0.01442906301644101)[&rate=0.6870281791059815]:0.01316923341623846)[&rate=0.8246594978600367]:0.008101963111184815)[&rate=0.8539581052735767]:0.01442598827903329)[&rate=1.2392289034278523]:0.008729087852814767,((23[&rate=1.839883114082187]:0.005723301705766521,24[&rate=1.839883114082187]:0.005723301705766521)[&rate=1.163586017289623]:0.03221153771055822,((25[&rate=1.3957193069866647]:0.0036864413503157616,26[&rate=1.9404689313989905]:0.0036864413503157616)[&rate=1.0183049106204585]:0.015083708912065903,27[&rate=0.9481734307012304]:0.018770150262381664)[&rate=2.2403044748366763]:0.01916468915394308)[&rate=0.7545045687687153]:0.0209204962593876)[&rate=1.0]:0.0;
tree STATE_2120000 = (((((1[&rate=0.6250086656227484]:0.019294780425898262,6[&rate=0.7430681516015506]:0.019294780425898262)[&rate=0.5841024967550823]:0.012726744783467778,30[&rate=0.6908093500631587]:0.03202152520936604)[&rate=0.32625544969268155]:0.00394791753626475,(((((3[&rate=0.8948655042678912]:0.01433466395093188,(4[&rate=0.5099433294216057]:0.011075522738576506,5[&rate=0.6250086656227484]:0.011075522738576506)[&rate=0.9250266811364]:0.003259141212355373)[&rate=0.611554176031124]:0.00845154306407014,(((28[&rate=0.457950974371977]:0.013549741075746625,36[&rate=2.167806751591371]:0.013549741075746625)[&rate=1.79735331371733]:0.0013692822103037686,37[&rate=0.6515432326550901]:0.014919023286050393)[&rate=0.9891610623675703]:0.003229664712623698,(31[&rate=1.208883319281952]:0.012026398992573229,32[&rate=0.457950974371977]:0.012026398992573229)[&rate=0.8657207324502095]:0.006122289006100862)[&rate=0.9098081127369536]:0.004637519016327928)[&rate=0.756238417055296]:0.0032161614226115173,7[&rate=0.9098081127369536]:0.026002368437613537)[&rate=1.5959343622271243]:0.0021948408868489137,(29[&rate=2.414181116329861]:0.02598967959932273,((33[&rate=0.7430681516015506]:0.005623117046415426,34[&rate=0.8948655042678912]:0.005623117046415426)[&rate=0.5979315849391477]:0.018964001031022887,35[&rate=0.457950974371977]:0.02458711807743831)[&rate=1.544563288319008]:0.0014025615218844177)[&rate=0.5099433294216057]:0.0022075297251397223)[&rate=0.9891610623675703]:0.0011557958605065456,(((8[&rate=1.0986913665602291]:0.005374016921865118,11[&rate=0.7168889915042403]:0.005374016921865118)[&rate=0.6777606766666845]:0.009160532229451157,(9[&rate=0.5099433294216057]:0.012447684372851384,10[&rate=0.9725835807282599]:0.012447684372851384)[&rate=0.9725835807282599]:0.0020868647784648905)[&rate=0.7038457336596683]:0.004047217625297117,12[&rate=1.1401694920252117]:0.01858176677661339)[&rate=0.457950974371977]:0.010771238408355605)[&rate=0.43822198993183054]:0.006616437560661794)[&rate=0.9098081127369536]:0.012788614198311121,(((2[&rate=0.956388055478032]:0.021428609098675094,38[&rate=0.9098081127369536]:0.021428609098675094)[&rate=0.7694846637963949]:0.009945185801139806,(21[&rate=1.2602061204431252]:0.005614682515552865,22[&rate=0.756238417055296]:0.005614682515552865)[&rate=0.611554176031124]:0.025759112384262033)[&rate=0.6908093500631587]:0.004709629986760264,(((13[&rate=0.5256865806905513]:0.011384333825258516,16[&rate=0.6908093500631587]:0.011384333825258516)[&rate=0.4935289097031711]:0.00766169675609517,(14[&rate=2.414181116329861]:0.013382356176392492,15[&rate=1.6537489668777345]:0.013382356176392492)[&rate=0.7299573140427542]:0.0056636744049611935)[&rate=1.0061527284491316]:0.009844447814393892,((17[&rate=2.167806751591371]:0.010079980579939776,(18[&rate=1.119051672946031]:0.003217567815895968,19[&rate=0.32625544969268155]:0.003217567815895968)[&rate=1.0235938190916136]:0.006862412764043807)[&rate=1.7199215414443187]:0.0038650624012480164,20[&rate=1.348461528795759]:0.013945042981187792)[&rate=0.4762752760685536]:0.014945435414559786)[&rate=0.7430681516015506]:0.007192946490827586)[&rate=0.9725835807282599]:0.012674632057366748)[&rate=1.0061527284491316]:0.008240794632901421,((23[&rate=1.4175419578326238]:0.007043424022473606,24[&rate=1.544563288319008]:0.007043424022473606)[&rate=1.208883319281952]:0.030441537612306904,((25[&rate=1.6537489668777345]:0.003078469372889351,26[&rate=2.414181116329861]:0.003078469372889351)[&rate=0.8948655042678912]:0.01705253230184117,27[&rate=0.8657207324502095]:0.02013100167473052)[&rate=2.414181116329861]:0.01735395996004999)[&rate=0.9725835807282599]:0.019513889942062823)[&rate=1.0]:0.0;
tree STATE_2160000 = (((((1[&rate=0.5673093424081808]:0.02116187418946578,6[&rate=0.6091696221938664]:0.02116187418946578)[&rate=0.5673093424081808]:0.010046598067997587,30[&rate=0.6490706075545869]:0.031208472257463368)[&rate=0.6091696221938664]:0.0023377563031124794,(((((3[&rate=0.8865320223026285]:0.014270415073911195,(4[&rate=0.70079645746802]:0.009241860179734433,5[&rate=0.7781251165098734]:0.009241860179734433)[&rate=0.8311346328711623]:0.0050285548941767615)[&rate=0.739305136997304]:0.006510590662972524,(((28[&rate=0.6621066796403396]:0.012175679027628016,36[&rate=2.8826372439449544]:0.012175679027628016)[&rate=0.6091696221938664]:0.0017692020911398258,37[&rate=0.7781251165098734]:0.013944881118767842)[&rate=1.3733220171945644]:0.0021359093133611687,(31[&rate=1.3733220171945644]:0.00916545752068297,32[&rate=0.48849962592974416]:0.00916545752068297)[&rate=0.6359227760081254]:0.00691533291144604)[&rate=0.8865320223026285]:0.004700215304754708)[&rate=0.915481205528137]:0.0030715152277908456,7[&rate=1.1191624103679554]:0.023852520964674565)[&rate=1.0263959290821345]:0.0032234595155436682,(29[&rate=2.360180016005294]:0.026125849740048526,((33[&rate=0.9008861855073089]:0.0051027645117655025,34[&rate=0.960932706104788]:0.0051027645117655025)[&rate=0.5219771754923052]:0.01897588005060262,35[&rate=0.48849962592974416]:0.02407864456236812)[&rate=1.0993964724189056]:0.002047205177680405)[&rate=1.341183611674131]:9.501307401697072E-4)[&rate=0.3383913288334971]:0.0018807448988506711,(((8[&rate=1.1831059684618588]:0.004798417214125791,11[&rate=1.1831059684618588]:0.004798417214125791)[&rate=0.8865320223026285]:0.00732963534810439,(9[&rate=0.6359227760081254]:0.009285663581666994,10[&rate=1.0802906836899306]:0.009285663581666994)[&rate=0.7264571716744409]:0.0028423889805631875)[&rate=1.1831059684618588]:0.0020566278264296765,12[&rate=1.341183611674131]:0.014184680388659858)[&rate=0.2770603389586767]:0.014772044990409046)[&rate=0.5954922539691367]:0.004589503181506943)[&rate=0.7912115482684663]:0.013538605996757054,(((2[&rate=0.960932706104788]:0.022439769208227708,38[&rate=0.9303384873606224]:0.022439769208227708)[&rate=0.7521880715506231]:0.009587503135915321,(21[&rate=0.8447177527912187]:0.007919440006934389,22[&rate=0.7521880715506231]:0.007919440006934389)[&rate=0.6359227760081254]:0.02410783233720864)[&rate=1.5300754312658045]:0.002203954636304753,(((13[&rate=0.5376086739997276]:0.009869432519665879,16[&rate=0.9008861855073089]:0.009869432519665879)[&rate=0.40453771905014857]:0.00710419254794495,(14[&rate=2.12606891350505]:0.013937290109256243,15[&rate=1.57943682054085]:0.013937290109256243)[&rate=0.9454808416932775]:0.0030363349583545866)[&rate=0.7912115482684663]:0.012176276462895281,((17[&rate=2.360180016005294]:0.01086575076347714,(18[&rate=2.12606891350505]:0.0016174485955236764,19[&rate=1.0094196092690249]:0.0016174485955236764)[&rate=0.6621066796403396]:0.009248302167953464)[&rate=0.9767203925254502]:0.007104552735658246,20[&rate=0.960932706104788]:0.017970303499135386)[&rate=0.6490706075545869]:0.011179598031370724)[&rate=1.0617882443361035]:0.005081325449941672)[&rate=0.8311346328711623]:0.012853607576885119)[&rate=1.772536993600897]:0.010443341502734169,((23[&rate=1.57943682054085]:0.0062824228407369915,24[&rate=1.485586990180706]:0.0062824228407369915)[&rate=0.9767203925254502]:0.04033152518897925,((25[&rate=1.4078112102156322]:0.0039423154392364225,26[&rate=1.772536993600897]:0.0039423154392364225)[&rate=0.7136269450291068]:0.021707660477905084,27[&rate=0.7264571716744409]:0.025649975917141507)[&rate=1.8618527019489517]:0.02096397211257473)[&rate=0.9008861855073089]:0.010914228030350831)[&rate=1.0]:0.0;
tree STATE_2200000 = (((((1[&rate=0.47087393876285766]:0.027352338313662395,6[&rate=0.4874344811213426]:0.027352338313662395)[&rate=0.7120116212132834]:0.008330490122749588,30[&rate=0.604323554544938]:0.03568282843641198)[&rate=1.3972466276574103]:8.850012033085608E-4,(((((3[&rate=0.8232005885648305]:0.014770026614158428,(4[&rate=0.78051703066208]:0.008513251602855942,5[&rate=0.8985455030392497]:0.008513251602855942)[&rate=0.6179378584700114]:0.006256775011302486)[&rate=0.604323554544938]:0.006826218294293113,(((28[&rate=0.6179378584700114]:0.01069563629286604,36[&rate=3.132070954270394]:0.01069563629286604)[&rate=0.5766986987765443]:0.004513183199743883,37[&rate=0.5187330817224974]:0.015208819492609923)[&rate=0.9472153746148552]:0.0036478787251799857,(31[&rate=1.29719535052487]:0.009869978074929961,32[&rate=0.5766986987765443]:0.009869978074929961)[&rate=0.658334691758607]:0.008986720142859948)[&rate=1.6893229077205882]:0.002739546690661631)[&rate=0.604323554544938]:0.004796687845426098,7[&rate=0.9144317611301416]:0.02639293275387764)[&rate=0.9144317611301416]:0.0040437371973702126,(29[&rate=2.5193559686835454]:0.02922094032725849,((33[&rate=0.5336915578337688]:0.00624064325387405,34[&rate=0.7391212188904502]:0.00624064325387405)[&rate=0.548298567628842]:0.021080623962044933,35[&rate=0.43508730713385485]:0.027321267215918984)[&rate=0.8088005590917414]:0.0018996731113395046)[&rate=1.0176712156282752]:0.0012157296239893624)[&rate=0.9472153746148552]:0.0012579150964817584,(((8[&rate=1.3284377547479693]:0.004731221556119842,11[&rate=0.9993608520325111]:0.004731221556119842)[&rate=0.7391212188904502]:0.00918094375773433,(9[&rate=0.5187330817224974]:0.012518691642437794,10[&rate=0.9472153746148552]:0.012518691642437794)[&rate=1.3284377547479693]:0.0013934736714163783)[&rate=1.1181917855689198]:0.0028660958154723797,12[&rate=1.1637064462185425]:0.016778261129326552)[&rate=0.34071358828270587]:0.014916323918403057)[&rate=0.6717322261108196]:0.004873244591990934)[&rate=0.5626168764599682]:0.01875378388557669,(((2[&rate=1.075977275853058]:0.02228055099337588,38[&rate=0.852609380356916]:0.02228055099337588)[&rate=0.5766986987765443]:0.011957191049174237,(21[&rate=0.7255290023160548]:0.008621001110660434,22[&rate=0.6985517085471652]:0.008621001110660434)[&rate=0.6449181922039994]:0.025616740931889682)[&rate=0.9306459873946675]:0.002659454317829532,(((13[&rate=0.7665982943104771]:0.007538472453942099,16[&rate=1.0365124217633073]:0.007538472453942099)[&rate=0.47087393876285766]:0.006726132306099804,(14[&rate=2.5193559686835454]:0.012710453788678064,15[&rate=1.8446687896287033]:0.012710453788678064)[&rate=1.5717154904723942]:0.001554150971363839)[&rate=0.6179378584700114]:0.01678962090991886,((17[&rate=2.0743272333458194]:0.01159436904334069,(18[&rate=3.132070954270394]:0.001242642503412965,19[&rate=1.1637064462185425]:0.001242642503412965)[&rate=0.8088005590917414]:0.010351726539927726)[&rate=1.3284377547479693]:0.005765144213568619,20[&rate=1.0176712156282752]:0.01735951325690931)[&rate=0.5626168764599682]:0.013694712413051455)[&rate=1.0967095423216786]:0.005842970690418885)[&rate=0.658334691758607]:0.018424417164917585)[&rate=1.4768834908790864]:0.011909123276468904,((23[&rate=1.1404966068166555]:0.008261644247655433,24[&rate=1.1637064462185425]:0.008261644247655433)[&rate=1.0176712156282752]:0.03864348779561719,((25[&rate=1.5220306147726195]:0.0035994693266552815,26[&rate=1.4768834908790864]:0.0035994693266552815)[&rate=0.7120116212132834]:0.024645314837118744,27[&rate=0.6449181922039994]:0.028244784163774024)[&rate=2.0743272333458194]:0.018660347879498593)[&rate=0.5033461989089092]:0.020325604758493522)[&rate=1.0]:0.0;
tree STATE_2240000 = (((((1[&rate=0.6109942841400987]:0.01859148556698722,6[&rate=0.7016868446876968]:0.01859148556698722)[&rate=0.4460944981519025]:0.013437602990868137,30[&rate=0.6244454453462547]:0.032029088557855356)[&rate=0.9819999923227323]:0.0017428747052796942,(((((3[&rate=0.7644053073277755]:0.015938769301519173,(4[&rate=0.5688129007622622]:0.008988154604353631,5[&rate=0.8152147253057009]:0.008988154604353631)[&rate=0.4676281209588598]:0.006950614697165541)[&rate=0.6507205742597433]:0.006001275402988237,(((28[&rate=0.5832371320237288]:0.01077351941185064,36[&rate=2.7723012297560246]:0.01077351941185064)[&rate=1.4681293718748056]:0.001425794191452865,37[&rate=0.7142505331835345]:0.012199313603303504)[&rate=1.5569569172031452]:0.0015662552153025405,(31[&rate=1.9284239733200765]:0.007517290407889227,32[&rate=0.7518460218086401]:0.007517290407889227)[&rate=0.637674661776373]:0.006248278410716818)[&rate=0.5539237561741431]:0.008174475885901365)[&rate=0.7016868446876968]:0.0032029851261439306,7[&rate=1.0135052370759832]:0.02514302983065134)[&rate=0.7644053073277755]:0.004423462915938606,(29[&rate=2.288547268902412]:0.02734792405951556,((33[&rate=0.8281382307294467]:0.005720218004958509,34[&rate=0.8411813682392368]:0.005720218004958509)[&rate=0.637674661776373]:0.0171808830011936,35[&rate=0.5223212840592497]:0.02290110100615211)[&rate=0.39278981080130226]:0.004446823053363448)[&rate=0.6890748114676759]:0.0022185686870743876)[&rate=0.7142505331835345]:0.0012068826137166498,(((8[&rate=0.9667733581887776]:0.006018634994563378,11[&rate=0.9975675254314382]:0.006018634994563378)[&rate=0.7644053073277755]:0.008371622022541762,(9[&rate=0.5832371320237288]:0.012366547952909205,10[&rate=0.9087653574467265]:0.012366547952909205)[&rate=1.0466221418283885]:0.0020237090641959353)[&rate=1.3309972897095168]:0.002531560753273765,12[&rate=1.1189425565761975]:0.016921817770378905)[&rate=0.39278981080130226]:0.01385155758992769)[&rate=1.2753082174428172]:0.002998587902828455)[&rate=0.7896641400136153]:0.013097777572197232,(((2[&rate=1.0298450885770958]:0.02219802516499421,38[&rate=0.8543600594476668]:0.02219802516499421)[&rate=0.9975675254314382]:0.007875496751144743,(21[&rate=1.0298450885770958]:0.005723898848383456,22[&rate=1.0298450885770958]:0.005723898848383456)[&rate=0.6636167408639051]:0.024349623067755496)[&rate=0.4871902016415272]:0.004953199101980433,(((13[&rate=0.5832371320237288]:0.009539974472810525,16[&rate=0.8811898915434168]:0.009539974472810525)[&rate=0.42170795814074846]:0.006265674252023833,(14[&rate=2.7723012297560246]:0.0110536745740409,15[&rate=2.288547268902412]:0.0110536745740409)[&rate=0.5223212840592497]:0.004751974150793458)[&rate=0.7016868446876968]:0.01510271816171722,((17[&rate=2.0703992666191136]:0.01084241001870124,(18[&rate=1.0298450885770958]:0.0032672995386858112,19[&rate=0.5053071140777027]:0.0032672995386858112)[&rate=0.9087653574467265]:0.00757511048001543)[&rate=1.1189425565761975]:0.00614106836397167,20[&rate=1.0638750521780007]:0.01698347838267291)[&rate=0.5972760360691461]:0.013924888503878668)[&rate=1.4296998804504464]:0.004118354131567806)[&rate=0.9975675254314382]:0.011843019817212898)[&rate=1.4681293718748056]:0.009631660860267434,((23[&rate=0.9518606672042018]:0.010207956981766351,24[&rate=0.9087653574467265]:0.010207956981766351)[&rate=1.0816466572000583]:0.03619790462208295,((25[&rate=1.7390565275479293]:0.0034573367181838354,26[&rate=2.0703992666191136]:0.0034573367181838354)[&rate=0.6636167408639051]:0.023192020220629224,27[&rate=0.7393118779530327]:0.026649356938813058)[&rate=2.0703992666191136]:0.019756504665036246)[&rate=1.3309972897095168]:0.010095540091750413)[&rate=1.0]:0.0;
tree STATE_2280000 = (((((1[&rate=0.8763955059401943]:0.013797172048212288,6[&rate=0.972108852883342]:0.013797172048212288)[&rate=0.4099699056650603]:0.017584337452025988,30[&rate=0.6523412003919319]:0.031381509500238276)[&rate=0.9161256223475495]:0.0014269237851490951,(((((3[&rate=0.8763955059401943]:0.013005064541451929,(4[&rate=0.7639094489034721]:0.007948743690673239,5[&rate=0.9026988319416205]:0.007948743690673239)[&rate=0.7026637824976624]:0.00505632085077869)[&rate=0.5219346931802592]:0.009394115929904079,(((28[&rate=0.5219346931802592]:0.011272684916205634,36[&rate=2.668584228742924]:0.011272684916205634)[&rate=0.5846563707444838]:0.0033753293120929884,37[&rate=0.5988608955155106]:0.014648014228298622)[&rate=1.4509069111642119]:0.0022755330034997887,(31[&rate=1.4144813442327917]:0.009135579106471413,32[&rate=0.639362637425604]:0.009135579106471413)[&rate=0.5846563707444838]:0.007787968125326998)[&rate=1.0017711079992841]:0.0054756332395575966)[&rate=0.8634847552607514]:0.0028371455479351236,7[&rate=0.9577303179547084]:0.02523632601929113)[&rate=1.118326523025723]:0.0031425416225280556,(29[&rate=2.220494794340296]:0.02748795564894421,((33[&rate=0.8255234380402134]:0.004993838596554112,34[&rate=0.9436213714009585]:0.004993838596554112)[&rate=0.5846563707444838]:0.019886295356049646,35[&rate=0.4631584120683521]:0.02488013395260376)[&rate=0.8894612845219784]:0.0026078216963404503)[&rate=1.1566438029961392]:8.909119928749779E-4)[&rate=0.8130754117371942]:5.289871418898313E-4,(((8[&rate=0.8380642261430928]:0.0067418439701525425,11[&rate=0.5988608955155106]:0.0067418439701525425)[&rate=1.0171080286858125]:0.005939421870709484,(9[&rate=0.7272542863182507]:0.0077767503021406986,10[&rate=1.2677192989007338]:0.0077767503021406986)[&rate=0.4099699056650603]:0.004904515538721328)[&rate=1.1371339361801016]:0.0035458482828300206,12[&rate=1.1769292082556915]:0.016227114123692047)[&rate=0.30989673111966404]:0.012680740660016971)[&rate=0.9436213714009585]:0.0039005785016783534)[&rate=0.6126719923972085]:0.01926120278070924,(((2[&rate=1.0171080286858125]:0.02316667012392435,38[&rate=0.8255234380402134]:0.02316667012392435)[&rate=0.6902624573483659]:0.01116269095242614,(21[&rate=0.972108852883342]:0.00740365445078921,22[&rate=0.9161256223475495]:0.00740365445078921)[&rate=0.6523412003919319]:0.02692570662556128)[&rate=0.6777596099923758]:0.004293514779379663,(((13[&rate=0.4099699056650603]:0.013699403108527835,16[&rate=0.6523412003919319]:0.013699403108527835)[&rate=0.7516974326804159]:0.0028141729399593016,(14[&rate=2.220494794340296]:0.013131729361055115,15[&rate=1.7855349436746886]:0.013131729361055115)[&rate=0.5699783513618717]:0.003381846687432022)[&rate=0.8380642261430928]:0.012023043861941071,((17[&rate=2.668584228742924]:0.009003355644857975,(18[&rate=1.88439603906612]:0.0017560484682808198,19[&rate=0.6523412003919319]:0.0017560484682808198)[&rate=1.082570100935381]:0.007247307176577155)[&rate=1.0655141949105613]:0.006469517911039514,20[&rate=1.1371339361801016]:0.01547287355589749)[&rate=0.5699783513618717]:0.013063746354530718)[&rate=0.5547260279061236]:0.010086255945301947)[&rate=0.8763955059401943]:0.013446760210366455)[&rate=1.88439603906612]:0.005805367810540141,((23[&rate=1.1001574479987826]:0.009123269684024733,24[&rate=0.972108852883342]:0.009123269684024733)[&rate=1.1001574479987826]:0.03592486060474202,((25[&rate=1.3498014263213953]:0.0042737124960024395,26[&rate=1.5349531741780342]:0.0042737124960024395)[&rate=0.739484857219917]:0.020736602029865724,27[&rate=0.8007051344706231]:0.025010314525868164)[&rate=2.220494794340296]:0.02003781576289859)[&rate=1.320736863120853]:0.012826873587869998)[&rate=1.0]:0.0;
tree STATE_2320000 = (((((1[&rate=0.8029131497188136]:0.015873442835665733,6[&rate=0.8872847031515838]:0.015873442835665733)[&rate=0.4858746423128446]:0.01137585308778629,30[&rate=0.7439828910867765]:0.027249295923452023)[&rate=0.7557921726638495]:0.0021769537646132535,(((((3[&rate=1.0066905459189799]:0.01378049168383403,(4[&rate=0.8029131497188136]:0.007191775178140394,5[&rate=0.9648473374223898]:0.007191775178140394)[&rate=0.5604519390070215]:0.006588716505693636)[&rate=0.6838222988398698]:0.006200133282497029,(((28[&rate=0.6054223717567785]:0.012236987392595863,36[&rate=2.539220118852328]:0.012236987392595863)[&rate=2.539220118852328]:8.561452598905197E-4,37[&rate=0.7202057109193012]:0.013093132652486383)[&rate=0.9252201183206813]:0.002502212826007575,(31[&rate=1.828145948498513]:0.007280367682530984,32[&rate=0.5262192171287097]:0.007280367682530984)[&rate=0.6327807201599948]:0.008314977795962974)[&rate=1.0212378927766501]:0.004385279487837101)[&rate=1.5520844373026]:0.0015162089407075897,7[&rate=1.134677125955998]:0.02149683390703865)[&rate=0.619302559455215]:0.005073464719547116,(29[&rate=2.539220118852328]:0.025224303671481235,((33[&rate=0.6459220362728239]:0.005801460297104775,34[&rate=0.9924597924166235]:0.005801460297104775)[&rate=0.6714009087268611]:0.016329205170225434,35[&rate=0.5262192171287097]:0.02213066546733021)[&rate=0.5761132872135134]:0.003093638204151025)[&rate=0.6838222988398698]:0.0013459949551045298)[&rate=1.0831947988840802]:0.0010664398220506244,(((8[&rate=0.874936724056288]:0.005182424212814065,11[&rate=1.1721378431465506]:0.005182424212814065)[&rate=1.5520844373026]:0.004067581329308123,(9[&rate=1.0212378927766501]:0.006226893452391786,10[&rate=1.828145948498513]:0.006226893452391786)[&rate=0.8147438398572328]:0.0030231120897304016)[&rate=0.5604519390070215]:0.006369086963026231,12[&rate=1.2814291816458505]:0.015619092505148419)[&rate=0.43301045224911644]:0.01201764594348797)[&rate=1.6648639016120454]:0.001789511239428887)[&rate=0.874936724056288]:0.014363558238453849,(((2[&rate=1.1169477525063498]:0.021729993110029062,38[&rate=0.8147438398572328]:0.021729993110029062)[&rate=1.0513968651708048]:0.006936115511497993,(21[&rate=1.3631146129306846]:0.004779820527084676,22[&rate=1.2127670534229826]:0.004779820527084676)[&rate=0.7321272435009872]:0.02388628809444238)[&rate=0.7439828910867765]:0.004658865433861618,(((13[&rate=0.5604519390070215]:0.010324870712544293,16[&rate=0.7202057109193012]:0.010324870712544293)[&rate=0.7202057109193012]:0.0035138904738730124,(14[&rate=2.539220118852328]:0.01209618236366706,15[&rate=1.9495611808767837]:0.01209618236366706)[&rate=1.5520844373026]:0.0017425788227502445)[&rate=0.8385698783414607]:0.013021454011499014,((17[&rate=2.539220118852328]:0.009478885864450769,(18[&rate=2.1346029509683846]:0.0015672478630285945,19[&rate=0.9514199508007947]:0.0015672478630285945)[&rate=0.7911178910742506]:0.007911638001422175)[&rate=1.1920133801938249]:0.006316891618263777,20[&rate=1.134677125955998]:0.015795777482714546)[&rate=0.6838222988398698]:0.011064437715201773)[&rate=0.9252201183206813]:0.0064647588574723545)[&rate=1.0513968651708048]:0.010464833871130452)[&rate=2.539220118852328]:0.008474907054762636,((23[&rate=0.9514199508007947]:0.009678469692197926,24[&rate=1.0066905459189799]:0.009678469692197926)[&rate=1.1169477525063498]:0.034565414414124716,((25[&rate=1.3340804195256326]:0.004769639127525443,26[&rate=1.3069384867095846]:0.004769639127525443)[&rate=1.099804346328878]:0.01451385309603688,27[&rate=0.9648473374223898]:0.019283492223562324)[&rate=1.7374447956376935]:0.024960391882760318)[&rate=0.9648473374223898]:0.008020830874959119)[&rate=1.0]:0.0;
tree STATE_2360000 = (((((1[&rate=0.5957782798345624]:0.019996699611429223,6[&rate=0.7242080540218384]:0.019996699611429223)[&rate=0.6876012128303376]:0.00950634817173977,30[&rate=0.7242080540218384]:0.029503047783168992)[&rate=0.9899034855099708]:0.0011153167278430756,(((((3[&rate=1.0194017829721425]:0.012518391490871278,(4[&rate=1.0829854038760258]:0.005927529981245382,5[&rate=1.1358952061672605]:0.005927529981245382)[&rate=0.47527521848199544]:0.006590861509625896)[&rate=0.5957782798345624]:0.007968736878468656,(((28[&rate=0.4510686528617839]:0.010983792503177364,36[&rate=2.5984017370200574]:0.010983792503177364)[&rate=1.8540677517407802]:0.0014899669741236347,37[&rate=0.8203947227302852]:0.012473759477300998)[&rate=0.9478770919294627]:0.0028598320503415466,(31[&rate=1.5670803712605652]:0.008528075388154801,32[&rate=0.5336751441915242]:0.008528075388154801)[&rate=0.6751676941309757]:0.006805516139487744)[&rate=1.1358952061672605]:0.005153536841697389)[&rate=1.194898253184245]:0.0020165310062082824,7[&rate=1.1744359648035974]:0.022503659375548216)[&rate=0.975623135159918]:0.003463059655551621,(29[&rate=2.5984017370200574]:0.024814757095374125,((33[&rate=0.6751676941309757]:0.006227206370286157,34[&rate=0.7722281760206674]:0.006227206370286157)[&rate=0.6876012128303376]:0.015123437441762822,35[&rate=0.49657269122675174]:0.02135064381204898)[&rate=0.7120965877710047]:0.003464113283325146)[&rate=1.3414217897097949]:0.0011519619357257121)[&rate=0.6098142066896802]:0.0011511786196824747,(((8[&rate=1.2870667371268545]:0.004875378296224554,11[&rate=1.0194017829721425]:0.004875378296224554)[&rate=1.6841680138030408]:0.004269753387847707,(9[&rate=1.1176666967975917]:0.0061783214982412205,10[&rate=1.8540677517407802]:0.0061783214982412205)[&rate=0.7962297650703979]:0.002966810185831041)[&rate=0.7120965877710047]:0.004928440326364535,12[&rate=1.2386727776846997]:0.014073572010436797)[&rate=0.3846811730545528]:0.013044325640345515)[&rate=0.8950566879725956]:0.003500466860229756)[&rate=0.6876012128303376]:0.014738350714581572,(((2[&rate=1.194898253184245]:0.019780130842286307,38[&rate=0.9899034855099708]:0.019780130842286307)[&rate=0.5661694065825463]:0.013720846971178587,(21[&rate=0.8448418005734616]:0.007094136212267404,22[&rate=0.9478770919294627]:0.007094136212267404)[&rate=0.6234518102416677]:0.026406841601197488)[&rate=1.3133940787144762]:0.0021556184597889133,(((13[&rate=0.5336751441915242]:0.012093943429946942,16[&rate=0.6625722006158408]:0.012093943429946942)[&rate=0.7962297650703979]:0.0038860087415984006,(14[&rate=2.174038922808393]:0.013829602039040215,15[&rate=1.621197366124781]:0.013829602039040215)[&rate=0.9079754793120994]:0.002150350132505127)[&rate=0.9343674588774147]:0.011209764134770525,((17[&rate=2.5984017370200574]:0.009566970503547698,(18[&rate=1.2870667371268545]:0.0020782777400689453,19[&rate=0.6876012128303376]:0.0020782777400689453)[&rate=0.9478770919294627]:0.007488692763478752)[&rate=1.2622199396758007]:0.0064997025601393615,20[&rate=1.1000481524953363]:0.01606667306368706)[&rate=0.6751676941309757]:0.011123043242628809)[&rate=0.6751676941309757]:0.00846687996693794)[&rate=1.2386727776846997]:0.009700118952339833)[&rate=1.1358952061672605]:0.011932752642639918,((23[&rate=1.1176666967975917]:0.008390859979257054,24[&rate=1.2622199396758007]:0.008390859979257054)[&rate=1.194898253184245]:0.032785600427993736,((25[&rate=1.621197366124781]:0.003670679744698334,26[&rate=1.438782074777104]:0.003670679744698334)[&rate=0.9899034855099708]:0.014272534723288911,27[&rate=1.0664303097329666]:0.017943214467987245)[&rate=1.621197366124781]:0.02323324593926355)[&rate=0.8448418005734616]:0.016113007460982764)[&rate=1.0]:0.0;
tree STATE_2400000 = (((((1[&rate=0.6839877699449082]:0.01805745441679545,6[&rate=0.7203605433439209]:0.01805745441679545)[&rate=0.5440975204290804]:0.010597263912068236,30[&rate=0.7083555097391356]:0.028654718328863685)[&rate=0.8267429913527576]:0.0011102555240962396,(((((3[&rate=1.1720925745595192]:0.010393927446618781,(4[&rate=0.8148666677225652]:0.0074459474990613735,5[&rate=0.8998597761931629]:0.0074459474990613735)[&rate=0.9252983399073637]:0.0029479799475574074)[&rate=0.4860786949188351]:0.008218992381998205,(((28[&rate=0.5440975204290804]:0.012752872616155956,36[&rate=2.538100318961181]:0.012752872616155956)[&rate=0.8628158089471135]:0.002437960185780734,37[&rate=0.6715697837997139]:0.01519083280193669)[&rate=1.60391301632665]:0.001784870382243819,(31[&rate=1.116932662064389]:0.011625293434526804,32[&rate=0.4332182841782127]:0.011625293434526804)[&rate=0.8750361524473541]:0.005350409749653706)[&rate=2.538100318961181]:0.0016372166444364768)[&rate=0.6194843818285801]:0.004154885970415814,7[&rate=1.116932662064389]:0.0227678057990328)[&rate=0.8507031837900991]:0.004052418066833666,(29[&rate=2.538100318961181]:0.024453968582532938,((33[&rate=0.576304119879776]:0.006472262046381856,34[&rate=0.7559356732379238]:0.006472262046381856)[&rate=0.7912492798660503]:0.015109441015930494,35[&rate=0.5264183501626473]:0.02158170306231235)[&rate=0.6839877699449082]:0.0028722655202205877)[&rate=0.4332182841782127]:0.002366255283333528)[&rate=1.1919569089961752]:5.370370940815695E-4,(((8[&rate=1.2813202192051973]:0.0044657240569340425,11[&rate=1.1346524924577874]:0.0044657240569340425)[&rate=1.1919569089961752]:0.0058692835988672495,(9[&rate=0.7441302508666386]:0.008506088108526159,10[&rate=1.2813202192051973]:0.008506088108526159)[&rate=1.1720925745595192]:0.0018289195472751332)[&rate=0.8750361524473541]:0.003498613046772063,12[&rate=1.5517976321473113]:0.013833620702573355)[&rate=0.3326618879290966]:0.01352364025737468)[&rate=1.60391301632665]:0.0024077128930118895)[&rate=0.8750361524473541]:0.013677319680589148,(((2[&rate=1.0212717285665005]:0.021289730483646806,38[&rate=0.9925074455433076]:0.021289730483646806)[&rate=0.7559356732379238]:0.008665297965459527,(21[&rate=0.8628158089471135]:0.006811121821343513,22[&rate=0.76771277956453]:0.006811121821343513)[&rate=0.6962399179651815]:0.02314390662776282)[&rate=0.8148666677225652]:0.0033463055633351814,(((13[&rate=0.3326618879290966]:0.013929760200788049,16[&rate=0.6194843818285801]:0.013929760200788049)[&rate=1.2572472202097755]:0.0028934189650272266,(14[&rate=2.1338544212446844]:0.014789211700373932,15[&rate=1.7370217059195634]:0.014789211700373932)[&rate=0.9382897938065268]:0.002033967465441343)[&rate=1.948969548828505]:0.005257743043712584,((17[&rate=2.1338544212446844]:0.010388436186359486,(18[&rate=1.067083743825973]:0.0026484835844539064,19[&rate=0.39568268362307973]:0.0026484835844539064)[&rate=0.8386837116447409]:0.00773995260190558)[&rate=0.9925074455433076]:0.006927656185851507,20[&rate=1.05141576788253]:0.017316092372210993)[&rate=1.5517976321473113]:0.004764829837316867)[&rate=0.5264183501626473]:0.011220411802913655)[&rate=1.2572472202097755]:0.010140959521107558)[&rate=0.507258362002586]:0.020309448000551414,((23[&rate=0.8507031837900991]:0.013307926061068289,24[&rate=0.8030403096954538]:0.013307926061068289)[&rate=1.1919569089961752]:0.030736499869955622,((25[&rate=1.5517976321473113]:0.003824549899478513,26[&rate=1.6644954664242]:0.003824549899478513)[&rate=1.2344215510272603]:0.01313129695101949,27[&rate=1.1720925745595192]:0.016955846850498002)[&rate=1.60391301632665]:0.027088579080525907)[&rate=0.9514865540460063]:0.019707315603076578)[&rate=1.0]:0.0;
tree STATE_2440000 = (((((1[&rate=0.5933655555861194]:0.02086136546368153,6[&rate=0.6470475700254196]:0.02086136546368153)[&rate=0.7740738403689843]:0.008346975366944447,30[&rate=0.7235307655757022]:0.029208340830625977)[&rate=1.119036463974443]:0.0016751263044186317,(((((3[&rate=1.063395470102767]:0.012439193293366188,(4[&rate=0.7487475273126901]:0.008134138375570652,5[&rate=0.8654279940296882]:0.008134138375570652)[&rate=0.7361338772197409]:0.004305054917795537)[&rate=0.5792725339715463]:0.007869469616829347,(((28[&rate=0.4174044712589309]:0.011678499034437642,36[&rate=2.7993203139526104]:0.011678499034437642)[&rate=0.7109203979758499]:0.003251998234958038,37[&rate=0.5792725339715463]:0.01493049726939568)[&rate=0.9807246612594835]:0.0032212819729166876,(31[&rate=1.0459690888153632]:0.012344760547750326,32[&rate=0.4418052822667362]:0.012344760547750326)[&rate=0.8125515766198504]:0.005807018694562042)[&rate=1.9397427800534892]:0.0021568836678831672)[&rate=1.6157276907911429]:0.00182046663512863,7[&rate=1.0813488925866306]:0.022129129545324165)[&rate=0.8790358643422962]:0.004255378155714553,(29[&rate=2.7993203139526104]:0.023750771730605913,((33[&rate=0.660008190820166]:0.0052878659818054,34[&rate=0.9964380511753665]:0.0052878659818054)[&rate=0.685601287752648]:0.0161039441916154,35[&rate=0.51816467098811]:0.0213918101734208)[&rate=0.7487475273126901]:0.0023589615571851137)[&rate=0.607140077572804]:0.002633735970432805)[&rate=0.6982839494498977]:0.0013314663280513707,(((8[&rate=1.4724847636900844]:0.004344210202405356,11[&rate=1.0998778001421434]:0.004344210202405356)[&rate=1.2267382749908395]:0.005873437791962656,(9[&rate=0.9355571059315424]:0.007028706684729561,10[&rate=1.4724847636900844]:0.007028706684729561)[&rate=0.7361338772197409]:0.00318894130963845)[&rate=1.2513103317191154]:0.002162269486721647,12[&rate=1.676459543237806]:0.012379917481089658)[&rate=0.35108456372719904]:0.01533605654800043)[&rate=1.0459690888153632]:0.00316749310595452)[&rate=1.063395470102767]:0.010361496567644107,(((2[&rate=1.0998778001421434]:0.02009197208528491,38[&rate=0.9653579176883637]:0.02009197208528491)[&rate=0.7361338772197409]:0.010823389909249484,(21[&rate=0.8387120410483115]:0.0070310998236128115,22[&rate=0.7868188933798264]:0.0070310998236128115)[&rate=0.7235307655757022]:0.023884262170921582)[&rate=0.5792725339715463]:0.004735677943031084,(((13[&rate=0.4174044712589309]:0.016413240847126524,16[&rate=0.6339392246283899]:0.016413240847126524)[&rate=1.1388860297043542]:0.0028164551979078627,(14[&rate=2.0841197768069493]:0.014307215657870985,15[&rate=1.6157276907911429]:0.014307215657870985)[&rate=0.51816467098811]:0.004922480387163402)[&rate=1.6157276907911429]:0.005675103975992021,((17[&rate=1.9397427800534892]:0.0117832323640434,(18[&rate=2.3061603759818894]:0.001429491185622653,19[&rate=0.6470475700254196]:0.001429491185622653)[&rate=0.7235307655757022]:0.010353741178420748)[&rate=1.1809448493607035]:0.006008379566208335,20[&rate=1.0459690888153632]:0.017791611930251736)[&rate=1.1809448493607035]:0.007113188090774672)[&rate=0.48295666468803367]:0.010746239916539072)[&rate=1.9397427800534892]:0.005593923765123236)[&rate=1.0813488925866306]:0.015967650083076684,((23[&rate=0.7109203979758499]:0.012318663094557163,24[&rate=0.8125515766198504]:0.012318663094557163)[&rate=1.433538254286666]:0.02789838797663493,((25[&rate=1.5625482685698848]:0.0034501228360880494,26[&rate=1.8326112022303325]:0.0034501228360880494)[&rate=1.1809448493607035]:0.013709141652667622,27[&rate=1.0459690888153632]:0.017159264488755672)[&rate=1.8326112022303325]:0.02305778658243642)[&rate=0.5647964447865005]:0.01699556271457331)[&rate=1.0]:0.0;
tree STATE_2480000 = (((((1[&rate=0.6409341788872157]:0.01931121198843835,6[&rate=0.7408140268759836]:0.01931121198843835)[&rate=0.7163816897160983]:0.007525156923551823,30[&rate=0.7529926679716367]:0.026836368911990174)[&rate=0.37426370090627126]:0.003307428377794134,(((((3[&rate=0.9726500510743505]:0.012968963071102606,(4[&rate=0.5716768110639283]:0.008742054302128979,5[&rate=0.8265949471670758]:0.008742054302128979)[&rate=0.728616526960126]:0.0042269087689736275)[&rate=0.6409341788872157]:0.007405126996790849,(((28[&rate=0.4649755628083074]:0.011648752629076166,36[&rate=2.6578812167590495]:0.011648752629076166)[&rate=1.4128659196006863]:0.001764725170701616,37[&rate=0.6277530961161042]:0.013413477799777782)[&rate=0.7773621527351888]:0.002918185513639763,(31[&rate=0.9726500510743505]:0.013992201810595283,32[&rate=0.4118059169083473]:0.013992201810595283)[&rate=1.63792268553187]:0.0023394615028222623)[&rate=1.2924995149975]:0.004042426754475911)[&rate=1.5326324703796779]:0.0021623998299031243,7[&rate=1.0656643270350301]:0.02253648989779658)[&rate=1.118238971325157]:0.0038296247060939023,(29[&rate=2.6578812167590495]:0.023921402070992165,((33[&rate=0.728616526960126]:0.005664021996252554,34[&rate=0.8265949471670758]:0.005664021996252554)[&rate=0.6792460220130524]:0.014480907826400956,35[&rate=0.6409341788872157]:0.02014492982265351)[&rate=0.6666445422761215]:0.0037764722483386547)[&rate=0.5057669221353049]:0.0024447125328983174)[&rate=0.7651698549605834]:0.0011405792890103253,(((8[&rate=0.8772953173110891]:0.005237274161899801,11[&rate=0.9168820250471293]:0.005237274161899801)[&rate=1.4490829421877844]:0.004481348458801732,(9[&rate=0.8644294357517428]:0.006963357742595064,10[&rate=1.5326324703796779]:0.006963357742595064)[&rate=0.8141868105734794]:0.002755264878106469)[&rate=0.8018553211784687]:0.004490170710331495,12[&rate=1.2669001192741212]:0.014208793331033028)[&rate=0.3116795100298671]:0.01329790056186778)[&rate=1.2426519124099038]:0.0026371033968835)[&rate=1.0826447356577074]:0.009755186751213556,(((2[&rate=1.0656643270350301]:0.019877890123671405,38[&rate=0.9872629682117738]:0.019877890123671405)[&rate=0.9726500510743505]:0.007488823496187895,(21[&rate=0.9304653843173535]:0.006742965102220703,22[&rate=0.8772953173110891]:0.006742965102220703)[&rate=0.7651698549605834]:0.020623748517638596)[&rate=0.37426370090627126]:0.005851086443612239,(((13[&rate=0.6538851032958214]:0.010221003982049677,16[&rate=0.8903148137690449]:0.010221003982049677)[&rate=0.523698885200428]:0.006768867495916462,(14[&rate=1.8797992925206157]:0.0158599395938366,15[&rate=1.581838607580772]:0.0158599395938366)[&rate=1.3485458217263029]:0.0011299318841295376)[&rate=0.9872629682117738]:0.008827435890186926,((17[&rate=1.703243956944071]:0.014103539464520995,(18[&rate=1.3485458217263029]:0.002344746425374892,19[&rate=0.6666445422761215]:0.002344746425374892)[&rate=0.6666445422761215]:0.011758793039146103)[&rate=1.0656643270350301]:0.005508841265733191,20[&rate=0.9442739508699486]:0.019612380730254186)[&rate=1.3196384382369206]:0.006204926637898879)[&rate=0.8772953173110891]:0.0074004926953184745)[&rate=1.781614307542802]:0.006681183977526324)[&rate=0.4118059169083473]:0.018969592973186344,((23[&rate=0.8018553211784687]:0.011621129735536027,24[&rate=0.7651698549605834]:0.011621129735536027)[&rate=1.3196384382369206]:0.030455543070108115,((25[&rate=0.8517010968559778]:0.005674852717290068,26[&rate=1.2924995149975]:0.005674852717290068)[&rate=1.2924995149975]:0.01276385017837349,27[&rate=1.0331129487792836]:0.01843870289566356)[&rate=1.703243956944071]:0.023637969909980586)[&rate=1.1976064214639555]:0.016791904208540064)[&rate=1.0]:0.0;
tree STATE_2520000 = (((((1[&rate=0.5525519437909021]:0.021050947653195116,6[&rate=0.6357988831296102]:0.021050947653195116)[&rate=1.5796244977811158]:0.004134781477902038,30[&rate=0.7911169941192308]:0.025185729131097154)[&rate=0.4043958332151468]:0.004757639272491045,(((((3[&rate=0.8310494123273234]:0.014507583579749822,(4[&rate=0.6878313259655785]:0.009047055715674799,5[&rate=0.8583880816299229]:0.009047055715674799)[&rate=0.5374728121684141]:0.005460527864075023)[&rate=0.7911169941192308]:0.005605734881841573,(((28[&rate=0.4883600453100031]:0.011368032387588175,36[&rate=2.8835778583077447]:0.011368032387588175)[&rate=0.7650223594922964]:0.0027217181992008847,37[&rate=0.6749397908076029]:0.01408975058678906)[&rate=1.1831286881159602]:0.002808851860923091,(31[&rate=1.2559641900042058]:0.01141678139031727,32[&rate=0.45043573389078456]:0.01141678139031727)[&rate=0.8864608424552141]:0.00548182105739488)[&rate=1.1396597062329918]:0.0032147160138792444)[&rate=1.1396597062329918]:0.002235567139085813,7[&rate=1.0617690283392733]:0.022348885600677208)[&rate=0.9454259128997928]:0.0029764899754631292,(29[&rate=2.8835778583077447]:0.02315611295425627,((33[&rate=0.6619868947921598]:0.004794656995410331,34[&rate=1.0993897691262633]:0.004794656995410331)[&rate=0.8723236448563803]:0.012600725363585474,35[&rate=0.5671764901582931]:0.017395382358995806)[&rate=0.4043958332151468]:0.0057607305952604645)[&rate=0.6357988831296102]:0.0021692626218840667)[&rate=1.9746509821989682]:3.8307744182638354E-4,(((8[&rate=0.9154178428660291]:0.005910723958829181,11[&rate=0.8723236448563803]:0.005910723958829181)[&rate=2.1265394409996254]:0.0034084962914360476,(9[&rate=0.7911169941192308]:0.007986503837407217,10[&rate=1.4451865353633526]:0.007986503837407217)[&rate=1.5796244977811158]:0.001332716412858011)[&rate=0.7135162732384522]:0.0048550865310547225,12[&rate=1.4451865353633526]:0.01417430678131995)[&rate=0.3755117887115646]:0.01153414623664677)[&rate=0.7263489725669336]:0.004234915385621478)[&rate=0.9608822500928987]:0.011974161844086017,(((2[&rate=1.2827801514472739]:0.018247045560209663,38[&rate=1.0802775672529208]:0.018247045560209663)[&rate=1.8621795525342748]:0.004176019094253441,(21[&rate=1.0263653570481934]:0.0063931218771560265,22[&rate=0.9928314330845005]:0.0063931218771560265)[&rate=1.0617690283392733]:0.016029942777307078)[&rate=0.276927022086405]:0.011143249886584449,(((13[&rate=0.521839955060554]:0.011784867521649856,16[&rate=0.7135162732384522]:0.011784867521649856)[&rate=0.5671764901582931]:0.006136141692672518,(14[&rate=2.1265394409996254]:0.015468761403081767,15[&rate=1.6986273828050444]:0.015468761403081767)[&rate=1.407922653903717]:0.002452247811240607)[&rate=1.0802775672529208]:0.008735126457186996,((17[&rate=2.3607873816336142]:0.010972392661719337,(18[&rate=1.530240491383603]:0.001864191923315177,19[&rate=0.6619868947921598]:0.001864191923315177)[&rate=0.6749397908076029]:0.00910820073840416)[&rate=1.230514199307818]:0.005977488106801092,20[&rate=1.0993897691262633]:0.01694988076852043)[&rate=0.8723236448563803]:0.009706254902988942)[&rate=0.900818841635189]:0.006910178869538184)[&rate=1.3111423172138972]:0.008351215706626662)[&rate=0.33825182033245477]:0.014383994267888237,((23[&rate=0.7780276524063974]:0.012172650056483702,24[&rate=0.6749397908076029]:0.012172650056483702)[&rate=1.530240491383603]:0.02677600880245439,((25[&rate=1.2062786069294815]:0.00416442742581023,26[&rate=1.6351473404188073]:0.00416442742581023)[&rate=1.3412673600671179]:0.011100049778542002,27[&rate=1.1609541454577796]:0.015264477204352232)[&rate=1.6986273828050444]:0.02368418165458586)[&rate=1.2827801514472739]:0.01735286565662436)[&rate=1.0]:0.0;
tree STATE_2560000 = (((((1[&rate=0.726810544340605]:0.01898683098329451,6[&rate=0.7677878638206603]:0.01898683098329451)[&rate=0.7133214845949479]:0.007976202506393214,30[&rate=0.726810544340605]:0.026963033489687725)[&rate=0.37095427106261997]:0.0045243510810082516,(((((3[&rate=0.8993838698697552]:0.014184535490479183,(4[&rate=0.8388072810875877]:0.006934805842302442,5[&rate=1.0968818853341076]:0.006934805842302442)[&rate=0.4724998153814037]:0.007249729648176741)[&rate=0.809886721050451]:0.005605263630004985,(((28[&rate=0.5921053479759807]:0.009205110535457845,36[&rate=3.1197983381336085]:0.009205110535457845)[&rate=0.9648042108557742]:0.002594571868720516,37[&rate=0.7540267732653113]:0.011799682404178361)[&rate=1.0968818853341076]:0.001978247162596024,(31[&rate=1.4342114770224053]:0.0098404227103886,32[&rate=0.549865982071677]:0.0098404227103886)[&rate=1.2965519229255908]:0.0039375068563857855)[&rate=0.8388072810875877]:0.006011869553709782)[&rate=1.1182830922667588]:0.0018514491495959448,7[&rate=1.140502081729578]:0.021641248270080113)[&rate=0.883845895415557]:0.0042216034350638365,(29[&rate=2.5116107546407274]:0.025319224057918786,((33[&rate=0.7403732967667032]:0.005653639569803985,34[&rate=0.9821176726437552]:0.005653639569803985)[&rate=0.619416101973865]:0.016049675702860658,35[&rate=0.5203281916436762]:0.02170331527266464)[&rate=0.6731204964821893]:0.003615908785254144)[&rate=1.056252325273117]:5.436276472251637E-4)[&rate=0.883845895415557]:8.950293706938735E-4,(((8[&rate=0.8535791592570569]:0.00736578978509967,11[&rate=0.7677878638206603]:0.00736578978509967)[&rate=1.9420472617532547]:0.0040599704164677244,(9[&rate=0.8242494875261981]:0.008291227534525606,10[&rate=1.2129461987137602]:0.008291227534525606)[&rate=0.5921053479759807]:0.0031345326670417888)[&rate=0.5782336671462571]:0.004188541252084474,12[&rate=1.2393854874718375]:0.015614301453651868)[&rate=0.41694710330462065]:0.011143579622185954)[&rate=0.7133214845949479]:0.004729503494858154)[&rate=1.360755078376429]:0.008049542248116014,(((2[&rate=1.140502081729578]:0.01962894128845386,38[&rate=1.056252325273117]:0.01962894128845386)[&rate=1.686750581360506]:0.004760254410079743,(21[&rate=1.1182830922667588]:0.006245494808214558,22[&rate=0.9648042108557742]:0.006245494808214558)[&rate=0.8535791592570569]:0.018143700890319043)[&rate=0.2460720996319433]:0.010182185386762625,(((13[&rate=0.6864946209073645]:0.008944538442010713,16[&rate=0.8993838698697552]:0.008944538442010713)[&rate=0.41694710330462065]:0.008293707464406287,(14[&rate=1.9420472617532547]:0.01661920339806406,15[&rate=1.5203298017303457]:0.01661920339806406)[&rate=1.056252325273117]:6.190425083529398E-4)[&rate=0.9821176726437552]:0.010484684062805793,((17[&rate=1.7578504382030962]:0.013333439631384735,(18[&rate=1.4754059838035958]:0.0024754845306100915,19[&rate=0.5782336671462571]:0.0024754845306100915)[&rate=0.619416101973865]:0.010857955100774645)[&rate=1.036903047213344]:0.006206806363382864,20[&rate=0.8993838698697552]:0.0195402459947676)[&rate=0.9648042108557742]:0.008182683974455193)[&rate=0.8685850457356453]:0.006848451116073434)[&rate=2.242620052403609]:0.004965545733515764)[&rate=0.726810544340605]:0.025274553790368443,((23[&rate=0.619416101973865]:0.01612087084598075,24[&rate=0.6463534896832506]:0.01612087084598075)[&rate=1.2671967221962077]:0.03302582174239359,((25[&rate=1.686750581360506]:0.0030828452905432018,26[&rate=1.9420472617532547]:0.0030828452905432018)[&rate=1.686750581360506]:0.009812790610115304,27[&rate=1.4342114770224053]:0.012895635900658505)[&rate=1.0968818853341076]:0.03625105668771583)[&rate=0.5641686293824101]:0.015664788020806092)[&rate=1.0]:0.0;
tree STATE_2600000 = (((((1[&rate=0.6203634406063037]:0.019809372980614175,6[&rate=0.7232849718557761]:0.019809372980614175)[&rate=0.5789738331383275]:0.008756120790833679,30[&rate=0.761160785361396]:0.028565493771447854)[&rate=0.8788726620952096]:0.0013479145358242552,(((((3[&rate=0.825376187764284]:0.014995088634793081,(4[&rate=0.7106689978033066]:0.007616905149862079,5[&rate=0.9354295483213062]:0.007616905149862079)[&rate=0.4630425259535189]:0.0073781834849310024)[&rate=1.515571286648915]:0.0023897415049705956,(((28[&rate=0.633657563141347]:0.010915469698112272,36[&rate=2.8013677547545024]:0.010915469698112272)[&rate=1.9405979964850173]:7.110983681847208E-4,37[&rate=0.7738522349737283]:0.011626568066296993)[&rate=1.7479747026510613]:0.0018488905157417728,(31[&rate=1.7479747026510613]:0.007640338708552079,32[&rate=0.6725834028291724]:0.007640338708552079)[&rate=0.7485134637685665]:0.005835119873486686)[&rate=1.0633582774946888]:0.003909371557724911)[&rate=1.0633582774946888]:0.002967797202238172,7[&rate=1.1810015510169518]:0.02035262734200185)[&rate=1.0289635194927602]:0.003623688865516214,(29[&rate=2.8013677547545024]:0.022673562406096543,((33[&rate=0.735893860627563]:0.005255588373560485,34[&rate=0.8518131427579002]:0.005255588373560485)[&rate=0.7866038069234909]:0.013939597255659452,35[&rate=0.5495516503078758]:0.019195185629219937)[&rate=0.8385251583122129]:0.0034783767768766065)[&rate=0.51785178405117]:0.0013027538014215197)[&rate=0.646770561874557]:0.001164633374261044,(((8[&rate=1.1810015510169518]:0.004363043838015562,11[&rate=1.119042497926794]:0.004363043838015562)[&rate=0.9963519104245618]:0.007171421321022466,(9[&rate=0.7866038069234909]:0.00901515324274399,10[&rate=1.2514277385670212]:0.00901515324274399)[&rate=0.8518131427579002]:0.0025193119162940387)[&rate=0.7994312366089401]:0.003707480661163415,12[&rate=1.2514277385670212]:0.015241945820201443)[&rate=0.5007941490280272]:0.009899003761577664)[&rate=0.6980271089172547]:0.004772458725493003)[&rate=0.8518131427579002]:0.010153735611935933,(((2[&rate=0.9806275412558282]:0.023108025861703938,38[&rate=0.8652566332450151]:0.023108025861703938)[&rate=1.1389080206400313]:0.005891412478231928,(21[&rate=1.3046974864078964]:0.005353274678495744,22[&rate=0.9806275412558282]:0.005353274678495744)[&rate=0.6725834028291724]:0.023646163661440123)[&rate=0.5644939008038452]:0.0039942024377790375,(((13[&rate=0.9501926901454724]:0.0059600819806183225,16[&rate=1.2514277385670212]:0.0059600819806183225)[&rate=0.28892551513263454]:0.011985965957626098,(14[&rate=2.307493143345177]:0.014572355665930561,15[&rate=1.6162062260298107]:0.014572355665930561)[&rate=0.7485134637685665]:0.0033736922723138583)[&rate=1.119042497926794]:0.008914641782573215,((17[&rate=1.7479747026510613]:0.013473930674630735,(18[&rate=1.3979675337503918]:0.0019270681464910273,19[&rate=0.7866038069234909]:0.0019270681464910273)[&rate=0.6597359903213569]:0.011546862528139707)[&rate=1.3647384496416473]:0.005240428151290659,20[&rate=0.9354295483213062]:0.018714358825921394)[&rate=0.9806275412558282]:0.00814633089489624)[&rate=0.9066939842377933]:0.006132951056897269)[&rate=1.7479747026510613]:0.0070735031414931385)[&rate=0.9963519104245618]:0.023308301814071244,((23[&rate=0.6597359903213569]:0.016083177375196343,24[&rate=0.646770561874557]:0.016083177375196343)[&rate=0.9806275412558282]:0.03579691062273423,((25[&rate=1.1389080206400313]:0.004825463571786988,26[&rate=1.515571286648915]:0.004825463571786988)[&rate=1.8333367404862062]:0.008578173471252884,27[&rate=1.3337516483205203]:0.013403637043039872)[&rate=1.119042497926794]:0.038476450954890704)[&rate=0.4170810353738545]:0.01149535773534871)[&rate=1.0]:0.0;
tree STATE_2640000 = (((((1[&rate=0.5670276856654424]:0.019475672272216228,6[&rate=0.68753235295855]:0.019475672272216228)[&rate=0.6360152224918755]:0.009118039860862015,30[&rate=0.7001759066198855]:0.028593712133078243)[&rate=1.2504407512237088]:0.00131630646248947,(((((3[&rate=0.893970843287267]:0.012226593424530861,(4[&rate=0.6748196487865467]:0.008201003079666173,5[&rate=0.8400864860251539]:0.008201003079666173)[&rate=0.7757049887300608]:0.004025590344864688)[&rate=0.8011728252037016]:0.005079889313754861,(((28[&rate=0.5204731187350945]:0.01076181810001606,36[&rate=2.7842734778052383]:0.01076181810001606)[&rate=1.1189874577963195]:0.0019863561768260485,37[&rate=0.6227589987530003]:0.01274817427684211)[&rate=2.0764860081077146]:0.0015285289442374464,(31[&rate=2.0764860081077146]:0.006617314266770164,32[&rate=0.8666877574838214]:0.006617314266770164)[&rate=0.6092817323617942]:0.0076593889543093915)[&rate=1.332138053948976]:0.0030297795172061666)[&rate=0.6092817323617942]:0.0044932352375445,7[&rate=1.0999403733155053]:0.021799717975830222)[&rate=1.431406969666009]:0.002818144748750206,(29[&rate=2.7842734778052383]:0.022781637642209886,((33[&rate=0.41979294182038684]:0.005517792657318789,34[&rate=0.9079125872501057]:0.005517792657318789)[&rate=0.6620139948937412]:0.01573260560423066,35[&rate=0.6092817323617942]:0.02125039826154945)[&rate=1.180522455070611]:0.0015312393806604374)[&rate=0.893970843287267]:0.0018362250823705413)[&rate=0.3908754396061398]:0.0023506286134064407,(((8[&rate=0.6092817323617942]:0.008363264136567796,11[&rate=0.6360152224918755]:0.008363264136567796)[&rate=0.9220799503947247]:0.00653406243080961,(9[&rate=0.7379012544185333]:0.009457002918336028,10[&rate=1.180522455070611]:0.009457002918336028)[&rate=0.44418622173371636]:0.005440323649041378)[&rate=0.6748196487865467]:0.005275946941362722,12[&rate=1.046335131328578]:0.02017327350874013)[&rate=0.7630666391838381]:0.00679521782924674)[&rate=1.27614458357633]:0.002941527257580845)[&rate=0.8400864860251539]:0.012648181992429789,(((2[&rate=0.8802353645230553]:0.022363707133761828,38[&rate=0.9079125872501057]:0.022363707133761828)[&rate=0.9364934190503462]:0.008412346748026392,(21[&rate=0.7253409103025344]:0.007040253885848658,22[&rate=0.7379012544185333]:0.007040253885848658)[&rate=0.6620139948937412]:0.023735799995939562)[&rate=0.5955382988595465]:0.005417249617821206,(((13[&rate=0.750470845892903]:0.006861473260140369,16[&rate=1.159204956327827]:0.006861473260140369)[&rate=0.29151137189831555]:0.014357078227626332,(14[&rate=1.5124582782390112]:0.018900393453998708,15[&rate=1.2027619271528278]:0.018900393453998708)[&rate=1.1189874577963195]:0.0023181580337679926)[&rate=1.1387194154548417]:0.008037987624705638,((17[&rate=2.0764860081077146]:0.011197798175528682,(18[&rate=1.8272682526872097]:0.0017758943355735456,19[&rate=0.7253409103025344]:0.0017758943355735456)[&rate=0.7127720580147505]:0.009421903839955136)[&rate=1.27614458357633]:0.006246014231749088,20[&rate=0.997068732691698]:0.01744381240727777)[&rate=0.6360152224918755]:0.011812726705194568)[&rate=1.0815175375525894]:0.006936764387137088)[&rate=1.8272682526872097]:0.006364897088388076)[&rate=0.6490890355747005]:0.028877857064534662,((23[&rate=0.5670276856654424]:0.0157684576815455,24[&rate=0.68753235295855]:0.0157684576815455)[&rate=0.9661474083405253]:0.04281264571202143,((25[&rate=1.0636651369311916]:0.005121752712880248,26[&rate=1.2504407512237088]:0.005121752712880248)[&rate=1.7427384802694874]:0.009922798216954501,27[&rate=1.159204956327827]:0.01504455092983475)[&rate=0.9661474083405253]:0.043536552463732184)[&rate=0.6748196487865467]:0.012854954258965233)[&rate=1.0]:0.0;
tree STATE_2680000 = (((((1[&rate=0.594320152454244]:0.02025571737268822,6[&rate=0.7401135052108866]:0.02025571737268822)[&rate=0.8210874894637671]:0.00756107474199481,30[&rate=0.7401135052108866]:0.02781679211468303)[&rate=0.454027818361678]:0.0034607991590816477,(((((3[&rate=1.0407300126933046]:0.012210145032337694,(4[&rate=0.8210874894637671]:0.007647543610389796,5[&rate=0.954882384367338]:0.007647543610389796)[&rate=0.7533577105980941]:0.004562601421947898)[&rate=0.700684314667078]:0.006571213001798332,(((28[&rate=0.634869076996791]:0.011286744603316367,36[&rate=2.99410446035791]:0.011286744603316367)[&rate=0.9879214250117859]:0.0020363928660620655,37[&rate=0.6481389275045413]:0.013323137469378432)[&rate=1.1855491393900766]:0.0024230996353596847,(31[&rate=2.1813635467636043]:0.0062553461013706855,32[&rate=0.7936278734961131]:0.0062553461013706855)[&rate=0.4342852888965404]:0.009490891003367433)[&rate=1.5023710251402715]:0.003035120929397908)[&rate=0.634869076996791]:0.004964486501580389,7[&rate=1.0593536993895956]:0.023745844535716414)[&rate=1.2349664019268598]:0.003055833574558204,(29[&rate=2.4317756347982775]:0.02453436695775883,((33[&rate=0.521869742289625]:0.007332748766265017,34[&rate=0.7401135052108866]:0.007332748766265017)[&rate=0.8210874894637671]:0.014479456356188799,35[&rate=0.5518951759993697]:0.021812205122453816)[&rate=0.7936278734961131]:0.0027221618353050134)[&rate=0.7137940626592013]:0.002267311152515789)[&rate=0.5804449482381866]:0.0014761082518091884,(((8[&rate=0.5371041567095056]:0.010446286083430257,11[&rate=0.521869742289625]:0.010446286083430257)[&rate=1.3844482489765173]:0.004059282721502468,(9[&rate=0.5060939150684384]:0.012959047477921084,10[&rate=0.7936278734961131]:0.012959047477921084)[&rate=1.078564087675939]:0.0015465213270116403)[&rate=0.700684314667078]:0.004277303573704431,12[&rate=0.971208048363238]:0.018782872378637155)[&rate=0.521869742289625]:0.009494913983446651)[&rate=1.1624507587787427]:0.0029998049116808714)[&rate=0.7936278734961131]:0.013073386489463296,(((2[&rate=1.2895614658783736]:0.018370736069581173,38[&rate=1.0593536993895956]:0.018370736069581173)[&rate=0.6481389275045413]:0.012941756781255469,(21[&rate=0.7269312863946601]:0.008530524272733002,22[&rate=0.700684314667078]:0.008530524272733002)[&rate=0.6613323342436194]:0.02278196857810364)[&rate=0.521869742289625]:0.006092734905425147,(((13[&rate=0.41263400272657386]:0.015322085862252503,16[&rate=0.5518951759993697]:0.015322085862252503)[&rate=0.322415427021248]:0.011790013962929639,(14[&rate=1.2349664019268598]:0.023189319600527534,15[&rate=0.8635365518180067]:0.023189319600527534)[&rate=0.8780947950309013]:0.003922780224654608)[&rate=1.3507602781161954]:0.0067455064968160484,((17[&rate=2.4317756347982775]:0.010166014093821917,(18[&rate=1.4597577954277592]:0.002254206095237532,19[&rate=0.5663209009747913]:0.002254206095237532)[&rate=0.8491951645699368]:0.007911807998584385)[&rate=0.7137940626592013]:0.009488782195980573,20[&rate=0.971208048363238]:0.01965479628980249)[&rate=0.5663209009747913]:0.0142028100321957)[&rate=1.6012278301684013]:0.003547621434263598)[&rate=1.7268589016032194]:0.006945750006966185)[&rate=0.8350515685408637]:0.024430992010672732,((23[&rate=0.7666805444902395]:0.0117807956171783,24[&rate=0.8491951645699368]:0.0117807956171783)[&rate=0.8491951645699368]:0.04645270886136986,((25[&rate=0.5371041567095056]:0.008005857101904082,26[&rate=0.8350515685408637]:0.008005857101904082)[&rate=2.019574994507782]:0.007851415650146227,27[&rate=1.2096819778007546]:0.01585727275205031)[&rate=0.971208048363238]:0.04237623172649785)[&rate=0.7666805444902395]:0.010548465295352548)[&rate=1.0]:0.0;
tree STATE_2720000 = (((((1[&rate=0.5430166192667202]:0.02399997689499345,6[&rate=0.5853365000490482]:0.02399997689499345)[&rate=0.6270299827347612]:0.008551961134269193,30[&rate=0.6827715604524147]:0.03255193802926264)[&rate=0.7841906353560298]:0.0019944277809747155,(((((3[&rate=0.9310394503729718]:0.012879063429391966,(4[&rate=0.7398323702341754]:0.007892984370921622,5[&rate=0.7692192440221154]:0.007892984370921622)[&rate=0.7253799977359929]:0.004986079058470344)[&rate=0.4839779467896638]:0.009027396489393266,(((28[&rate=0.6968674388871058]:0.00974124476752616,36[&rate=3.4143844235615224]:0.00974124476752616)[&rate=0.5713375441177292]:0.004139153525320925,37[&rate=0.5286247612919406]:0.013880398292847086)[&rate=0.8463876319456988]:0.00445404096862214,(31[&rate=1.675879057765194]:0.008851149756885534,32[&rate=0.6968674388871058]:0.008851149756885534)[&rate=0.5853365000490482]:0.009483289504583691)[&rate=1.047706317424582]:0.003572020657316006)[&rate=0.6968674388871058]:0.0044401469841463675,7[&rate=0.9310394503729718]:0.0263466069029316)[&rate=0.949160364620985]:0.0035700336652419833,(29[&rate=2.381890929260532]:0.027455676899821167,((33[&rate=0.45233288795872184]:0.008668221535951905,34[&rate=0.654810163218447]:0.008668221535951905)[&rate=0.6827715604524147]:0.017441578432659168,35[&rate=0.4683994422151781]:0.026109799968611073)[&rate=1.0267881825902205]:0.0013458769312100945)[&rate=0.7110642978843954]:0.002460963668352415)[&rate=0.45233288795872184]:0.002483642074378404,(((8[&rate=0.6131575800554799]:0.010603396662401439,11[&rate=0.4683994422151781]:0.010603396662401439)[&rate=1.3102254901620236]:0.005510692553551069,(9[&rate=0.5286247612919406]:0.011346558907714964,10[&rate=1.0267881825902205]:0.011346558907714964)[&rate=0.4991611212583178]:0.004767530308237544)[&rate=0.6968674388871058]:0.004419093373095071,12[&rate=0.9310394503729718]:0.02053318258904758)[&rate=0.39980398964204134]:0.011867100053504408)[&rate=1.3811544059062613]:0.0021460831676853726)[&rate=0.949160364620985]:0.011089671743770735,(((2[&rate=1.3102254901620236]:0.017106904986439818,38[&rate=1.1391858203395702]:0.017106904986439818)[&rate=0.41822166152595897]:0.01709721563215335,(21[&rate=0.5713375441177292]:0.010682287015764404,22[&rate=0.5992677593203405]:0.010682287015764404)[&rate=0.7110642978843954]:0.023521833602828765)[&rate=0.435659372164435]:0.006423248371671082,(((13[&rate=0.380096118326831]:0.016348243026704554,16[&rate=0.5430166192667202]:0.016348243026704554)[&rate=0.27089663458232505]:0.009654654708098159,(14[&rate=1.2473379296666616]:0.024408614302183305,15[&rate=0.8626217947574533]:0.024408614302183305)[&rate=2.1820592188015753]:0.0015942834326194075)[&rate=1.069336305756095]:0.009179234836111747,((17[&rate=1.8261759188126288]:0.012950042989133414,(18[&rate=1.091742830493001]:0.003399184533883343,19[&rate=0.41822166152595897]:0.003399184533883343)[&rate=0.8147855967037639]:0.009550858455250071)[&rate=0.8960791907505461]:0.007452978333479776,20[&rate=0.8626217947574533]:0.02040302132261319)[&rate=0.5713375441177292]:0.01477911124830127)[&rate=1.1643979366746695]:0.00544523641934979)[&rate=2.1820592188015753]:0.005008668563743844)[&rate=0.435659372164435]:0.02642509467228521,((23[&rate=0.6968674388871058]:0.014867154476426583,24[&rate=0.6968674388871058]:0.014867154476426583)[&rate=0.9868619534698255]:0.03873107517490647,((25[&rate=0.8791769288429439]:0.007126453560494512,26[&rate=0.7993727719233769]:0.007126453560494512)[&rate=1.675879057765194]:0.008777323197435568,27[&rate=1.1149986043908444]:0.01590377675793008)[&rate=1.091742830493001]:0.03769445289340297)[&rate=1.047706317424582]:0.01846290257496025)[&rate=1.0]:0.0;
tree STATE_2760000 = (((((1[&rate=0.5293587176110346]:0.024064664464368907,6[&rate=0.6138498574158209]:0.024064664464368907)[&rate=1.3099665074445546]:0.004890611109276195,30[&rate=0.6694121808842448]:0.028955275573645103)[&rate=0.27158965757629283]:0.0071552517156141145,(((((3[&rate=0.7847387705889293]:0.015269400266273943,(4[&rate=0.48472460442295384]:0.011860483286750522,5[&rate=0.5147620186260241]:0.011860483286750522)[&rate=0.9680757165952097]:0.0034089169795234204)[&rate=0.6694121808842448]:0.005948062817830991,(((28[&rate=0.6415812327378615]:0.009843400004495127,36[&rate=3.40800426468305]:0.009843400004495127)[&rate=0.9495071653253934]:0.003169438879578785,37[&rate=0.8153006216527316]:0.013012838884073912)[&rate=0.6138498574158209]:0.004541907261915048,(31[&rate=1.4621086595373336]:0.008969008879228225,32[&rate=0.5147620186260241]:0.008969008879228225)[&rate=0.6554742295805596]:0.008585737266760735)[&rate=1.1907053519773254]:0.0036627169381159737)[&rate=0.8796158069746289]:0.003984814995796636,7[&rate=0.9495071653253934]:0.02520227807990157)[&rate=0.5437450502099277]:0.006623306111848772,(29[&rate=2.1796854331244946]:0.030799127617230963,((33[&rate=0.5293587176110346]:0.006231736288911095,34[&rate=0.8796158069746289]:0.006231736288911095)[&rate=0.4691488714656696]:0.022463338341601156,35[&rate=0.43641163973062747]:0.02869507463051225)[&rate=0.9495071653253934]:0.0021040529867187123)[&rate=1.1150923675569222]:0.0010264565745193785)[&rate=1.2777034452292007]:8.283233236851748E-4,(((8[&rate=0.4189737064910426]:0.012445008389135929,11[&rate=0.4005544191528615]:0.012445008389135929)[&rate=1.824756576350743]:0.0032634300871633506,(9[&rate=0.6138498574158209]:0.011931271374624285,10[&rate=1.027022338782913]:0.011931271374624285)[&rate=0.5293587176110346]:0.0037771671016749945)[&rate=0.3353301808728422]:0.009136046889762856,12[&rate=0.8468663530071798]:0.024844485366062135)[&rate=0.57205317342196]:0.007809422149373382)[&rate=0.6694121808842448]:0.0034566197738237006)[&rate=1.2777034452292007]:0.00760735685193395,(((2[&rate=2.1796854331244946]:0.010996038940506814,38[&rate=1.824756576350743]:0.010996038940506814)[&rate=0.30724425033103303]:0.023938536684938293,(21[&rate=0.9314109840488709]:0.006114522353252837,22[&rate=0.8796158069746289]:0.006114522353252837)[&rate=0.5579641207479286]:0.02882005327219227)[&rate=1.0918748290030384]:0.002950117178777835,((((13[&rate=0.4189737064910426]:0.01609232429559473,16[&rate=0.43641163973062747]:0.01609232429559473)[&rate=0.30724425033103303]:0.008175728889258344,15[&rate=1.027022338782913]:0.024268053184853075)[&rate=0.49990423472823475]:0.004473644344367079,14[&rate=1.344222462812942]:0.028741697529220154)[&rate=1.4199072272007445]:0.006184466813799933,((17[&rate=1.824756576350743]:0.013813877134366196,(18[&rate=0.8964966922923073]:0.0038211347236644074,19[&rate=0.3808431755816984]:0.0038211347236644074)[&rate=0.627713396888417]:0.009992742410701787)[&rate=0.6694121808842448]:0.012103395977195503,20[&rate=0.6974983266315068]:0.0259172731115617)[&rate=0.7847387705889293]:0.009008891231458389)[&rate=2.0339042219955927]:0.0029585284612028556)[&rate=1.7445350369526407]:0.005833191336970224)[&rate=0.49990423472823475]:0.028822476388606466,((23[&rate=0.6834140754919777]:0.012811567031409775,24[&rate=0.8309472212072444]:0.012811567031409775)[&rate=0.9495071653253934]:0.04065913902631377,((25[&rate=0.7847387705889293]:0.007032703918232382,26[&rate=1.0695043265085864]:0.007032703918232382)[&rate=2.3789356830861106]:0.007491225330503866,27[&rate=1.2777034452292007]:0.014523929248736248)[&rate=1.006788637837932]:0.038946776808987296)[&rate=0.6694121808842448]:0.019069654472076092)[&rate=1.0]:0.0;
tree STATE_2800000 = (((((1[&rate=0.5162209473223798]:0.02418450149195766,6[&rate=0.5750219161367116]:0.02418450149195766)[&rate=0.8899225759334759]:0.00677141476988485,30[&rate=0.6827847100451871]:0.03095591626184251)[&rate=0.7896802693112827]:0.0019009378955208121,(((((3[&rate=0.8457759060268543]:0.014482148255817819,(4[&rate=0.6297309623690461]:0.010808673136921241,5[&rate=0.656356978350212]:0.010808673136921241)[&rate=0.8899225759334759]:0.0036734751188965773)[&rate=0.7224228456577809]:0.005612851449221887,(((28[&rate=0.5463511249290103]:0.00968650709588407,36[&rate=3.035377800387853]:0.00968650709588407)[&rate=0.7624963784143698]:0.002492310280168936,37[&rate=0.7224228456577809]:0.012178817376053006)[&rate=0.9860401001861577]:0.004203765140967274,(31[&rate=1.1628951652991433]:0.012549426643265277,32[&rate=0.5003997701656215]:0.012549426643265277)[&rate=1.0033838581195207]:0.0038331558737550037)[&rate=1.2108225843749798]:0.0037124171880194255)[&rate=1.3541334512919736]:0.0021378963866773744,7[&rate=1.0979592827631433]:0.02223289609171708)[&rate=0.8314927919083931]:0.00566807284695265,(((8[&rate=0.9364559975073302]:0.005824182140764033,11[&rate=0.8899225759334759]:0.005824182140764033)[&rate=0.6430805156055687]:0.010545783575682647,(9[&rate=0.8314927919083931]:0.00763419032752753,10[&rate=1.425194122127786]:0.00763419032752753)[&rate=0.25652701675792505]:0.00873577538891915)[&rate=0.5162209473223798]:0.006028449563500453,12[&rate=0.7896802693112827]:0.022398415279947133)[&rate=0.9051384919484409]:0.005502553658722598)[&rate=0.7357092697601758]:0.00110874237791974,(29[&rate=2.458094044732845]:0.027462834796748364,((33[&rate=0.6430805156055687]:0.005893135805140958,34[&rate=0.9206415154630878]:0.005893135805140958)[&rate=0.5162209473223798]:0.01697318599042449,35[&rate=0.46660444140117524]:0.02286632179556545)[&rate=0.6027037266809983]:0.004596513001182915)[&rate=0.8457759060268543]:0.0015468765198411068)[&rate=0.8034625758347251]:0.003847142840773851)[&rate=0.8749709614344428]:0.011370042844138672,(((2[&rate=1.914000666530323]:0.012022919839572592,38[&rate=1.6090719866591447]:0.012022919839572592)[&rate=0.5003997701656215]:0.016167657165828363,(21[&rate=1.0211935871563937]:0.005076243656493699,22[&rate=1.039509289653418]:0.005076243656493699)[&rate=0.656356978350212]:0.023114333348907258)[&rate=0.4068213901295385]:0.00815895715609179,(((13[&rate=0.4284758043484159]:0.013567015528214236,16[&rate=0.6297309623690461]:0.013567015528214236)[&rate=0.46660444140117524]:0.0061559182331107545,(14[&rate=1.7371632390347482]:0.01669101996888374,15[&rate=1.32207998906473]:0.01669101996888374)[&rate=1.140412783723873]:0.003031913792441252)[&rate=0.7896802693112827]:0.013254706986273814,((17[&rate=1.7371632390347482]:0.013346782855889578,(18[&rate=0.8899225759334759]:0.003702320191503745,19[&rate=0.3536768992735067]:0.003702320191503745)[&rate=0.7091851438307888]:0.009644462664385832)[&rate=0.7357092697601758]:0.008509402441300296,20[&rate=0.8602621795373648]:0.021856185297189874)[&rate=0.6827847100451871]:0.011121455450408931)[&rate=1.914000666530323]:0.0033718934138939408)[&rate=1.465001483635759]:0.007877362840009249)[&rate=0.8899225759334759]:0.019394089730328412,((23[&rate=1.0979592827631433]:0.008672762857400968,24[&rate=1.1187937022159253]:0.008672762857400968)[&rate=1.0583751542515607]:0.039217794204717674,((25[&rate=0.6430805156055687]:0.008385354965451324,26[&rate=0.7224228456577809]:0.008385354965451324)[&rate=1.914000666530323]:0.0071230953766016555,27[&rate=1.2108225843749798]:0.01550845034205298)[&rate=1.2919389368217067]:0.03238210672006567)[&rate=0.5608354569254109]:0.015730429669711762)[&rate=1.0]:0.0;
tree STATE_2840000 = (((((1[&rate=0.47691803245144143]:0.028393440591946928,6[&rate=0.5062997859059312]:0.028393440591946928)[&rate=1.1624026935181277]:0.004998622170257885,30[&rate=0.6352762867693097]:0.03339206276220481)[&rate=0.47691803245144143]:0.004112097769290793,(((((3[&rate=0.787800088630814]:0.014534618017048806,(4[&rate=0.4916971489625176]:0.012900579807058797,5[&rate=0.4916971489625176]:0.012900579807058797)[&rate=1.4434084961352471]:0.0016340382099900089)[&rate=0.5922108954488414]:0.007920407821616671,(((28[&rate=0.6497929574176101]:0.008268809434125085,36[&rate=3.7531631444957276]:0.008268809434125085)[&rate=0.9706870439757801]:0.0030545030476313937,37[&rate=0.8043157354063529]:0.011323312481756479)[&rate=0.36269132912511487]:0.008883494574513701,(31[&rate=1.0836033932594948]:0.012746628093413453,32[&rate=0.4916971489625176]:0.012746628093413453)[&rate=0.5351360360348296]:0.007460178962856726)[&rate=1.8979983383144186]:0.0022482187823952976)[&rate=0.5494374588482498]:0.006262590898612998,7[&rate=0.787800088630814]:0.028717616737278476)[&rate=0.892182163206367]:0.005235134842022975,(29[&rate=1.8071127771082067]:0.03344432315455559,((33[&rate=0.446626782022198]:0.007641840783864466,34[&rate=0.606505031117267]:0.007641840783864466)[&rate=0.5494374588482498]:0.018615398306538685,35[&rate=0.47691803245144143]:0.026257239090403152)[&rate=0.3432558512472878]:0.007187084064152437)[&rate=2.005464837668824]:5.084284247458618E-4)[&rate=0.7399206663751191]:8.686307042953256E-4,(((8[&rate=0.892182163206367]:0.006309328852302481,11[&rate=0.9303531733651058]:0.006309328852302481)[&rate=0.5062997859059312]:0.013795073760407908,(9[&rate=0.43098623014674114]:0.014292000987408633,10[&rate=0.8383230835331861]:0.014292000987408633)[&rate=0.38093225210996146]:0.005812401625301757)[&rate=0.4916971489625176]:0.007605131830506026,12[&rate=0.7399206663751191]:0.027709534443216416)[&rate=0.5207674084465022]:0.00711184784038036)[&rate=1.0360690168436657]:0.00268277824789883)[&rate=0.7244442898404622]:0.01522847617480444,(((2[&rate=1.490294114570261]:0.01570638924036948,38[&rate=1.3218713937072986]:0.01570638924036948)[&rate=0.606505031117267]:0.011319737037931703,(21[&rate=0.8383230835331861]:0.007936143839959893,22[&rate=0.8043157354063529]:0.007936143839959893)[&rate=0.8043157354063529]:0.01908998243834129)[&rate=0.23733349349706384]:0.013972826390002874,(((13[&rate=0.5062997859059312]:0.0121186296936903,16[&rate=0.7091755723667534]:0.0121186296936903)[&rate=0.892182163206367]:0.0038280237169918078,(14[&rate=2.5351584137364678]:0.01340267578516286,15[&rate=1.8071127771082067]:0.01340267578516286)[&rate=0.46191388214602064]:0.0025439776255192486)[&rate=0.46191388214602064]:0.022009747539710054,((17[&rate=2.1366353473173305]:0.011642782434891395,(18[&rate=0.6644224745738032]:0.005428340356713639,19[&rate=0.2987379300212473]:0.005428340356713639)[&rate=1.1087762012834241]:0.006214442078177756)[&rate=1.0593951998745679]:0.006544702568483163,20[&rate=1.0836033932594948]:0.018187485003374557)[&rate=0.41490442099553965]:0.019768915947017605)[&rate=2.005464837668824]:0.003042551717911894)[&rate=1.1087762012834241]:0.01173368403799599)[&rate=0.9706870439757801]:0.014186243740475904,((23[&rate=0.8383230835331861]:0.011648319490837939,24[&rate=0.9303531733651058]:0.011648319490837939)[&rate=1.0360690168436657]:0.036728157198189684,((25[&rate=0.8043157354063529]:0.006175331219435901,26[&rate=1.252895172898364]:0.006175331219435901)[&rate=1.7284482897467282]:0.009279273650918747,27[&rate=1.252895172898364]:0.015454604870354648)[&rate=1.2863785909489969]:0.032921871818672975)[&rate=0.8211482583770047]:0.01854240375774833)[&rate=1.0]:0.0;
tree STATE_2880000 = (((((1[&rate=0.4568740478176469]:0.026204138341142408,6[&rate=0.4568740478176469]:0.026204138341142408)[&rate=0.988617563044766]:0.005810313926987845,30[&rate=0.6449713417110136]:0.03201445226813025)[&rate=1.504512969891076]:0.0011816355754395158,(((((3[&rate=0.9332676245638938]:0.013664127754956906,(4[&rate=0.5896108943913827]:0.010092095758369418,5[&rate=0.7006687199070633]:0.010092095758369418)[&rate=1.0081052706412443]:0.0035720319965874877)[&rate=0.5330565503722383]:0.008267183433532112,(((28[&rate=0.7147912554617053]:0.008894503986400983,36[&rate=3.3760578651632107]:0.008894503986400983)[&rate=0.988617563044766]:0.002560429520981974,37[&rate=0.8653812416891974]:0.011454933507382957)[&rate=0.38461587103790035]:0.006442853480460647,(31[&rate=1.1644398399639933]:0.012539623004904358,32[&rate=0.4568740478176469]:0.012539623004904358)[&rate=1.0703339251424826]:0.0053581639829392465)[&rate=1.1394893607290824]:0.004033524200645414)[&rate=1.19050434106122]:0.0026831394978834647,7[&rate=0.9332676245638938]:0.024614450686372483)[&rate=1.4592240339428708]:0.0028219565151531636,(29[&rate=2.671560131725644]:0.02572920924259511,((33[&rate=1.1644398399639933]:0.0033004220553908424,34[&rate=1.8176108255391294]:0.0033004220553908424)[&rate=0.5756563791477324]:0.021038228060776272,35[&rate=0.4729281095721816]:0.024338650116167114)[&rate=1.4592240339428708]:0.001390559126427996)[&rate=0.5896108943913827]:0.0017071979589305362)[&rate=0.3108744923353713]:0.0025815730635327105,(((8[&rate=1.2178040640365706]:0.004924165247540187,11[&rate=0.9696760889389238]:0.004924165247540187)[&rate=0.4729281095721816]:0.015421304825111937,(9[&rate=0.4402071439802856]:0.013756787083836198,10[&rate=0.7579211143167132]:0.013756787083836198)[&rate=0.33903132893794236]:0.006588682988815927)[&rate=0.7579211143167132]:0.004436475202379005,12[&rate=0.7726113878169788]:0.02478194527503113)[&rate=0.8985856511885327]:0.005236034990027227)[&rate=0.9332676245638938]:0.003178107578511412)[&rate=0.7579211143167132]:0.014340962606129902,(((2[&rate=1.6695276119548286]:0.01380713899038105,38[&rate=1.3425627345137654]:0.01380713899038105)[&rate=0.4884889639124013]:0.011968655417775293,(21[&rate=0.849264978774309]:0.006854724753025704,22[&rate=0.7874889929866477]:0.006854724753025704)[&rate=0.8985856511885327]:0.01892106965513064)[&rate=0.275096926745999]:0.012585004827126402,(((13[&rate=0.5330565503722383]:0.011324210321311144,16[&rate=0.7579211143167132]:0.011324210321311144)[&rate=0.4402071439802856]:0.005358249008465698,(14[&rate=2.167758313537413]:0.013343667516607618,15[&rate=1.6086227382917546]:0.013343667516607618)[&rate=0.9332676245638938]:0.0033387918131692236)[&rate=0.5756563791477324]:0.016185759162572963,((17[&rate=2.3640986956948855]:0.010585376854786648,(18[&rate=1.0081052706412443]:0.003215156021281569,19[&rate=0.42276915745211874]:0.003215156021281569)[&rate=0.8653812416891974]:0.0073702208335050794)[&rate=1.5540162806556335]:0.004962466782484522,20[&rate=1.2178040640365706]:0.01554784363727117)[&rate=0.5184853865454838]:0.017320374855078632)[&rate=1.0281854684695924]:0.005492580742932941)[&rate=1.2464796509798053]:0.009176251214416925)[&rate=1.6086227382917546]:0.010022422875155007,((23[&rate=0.8178830597648433]:0.010986947090744607,24[&rate=0.9696760889389238]:0.010986947090744607)[&rate=1.048909364688556]:0.03687425450102255,((25[&rate=0.7726113878169788]:0.007375322807934613,26[&rate=0.849264978774309]:0.007375322807934613)[&rate=2.671560131725644]:0.005711447801495131,27[&rate=1.3086461722037728]:0.013086770609429744)[&rate=1.19050434106122]:0.034774430982337415)[&rate=1.1155476834978038]:0.009698271733087516)[&rate=1.0]:0.0;
tree STATE_2920000 = (((((1[&rate=0.42590685437279163]:0.02768902894482622,6[&rate=0.48788689393415063]:0.02768902894482622)[&rate=1.7129621224168605]:0.0034147085840048955,30[&rate=0.6596890500689161]:0.031103737528831117)[&rate=1.03982136036248]:0.0023442984129415367,(((((3[&rate=1.110933087893124]:0.011542099813457064,(4[&rate=0.5458919005136657]:0.009039081781812897,5[&rate=0.8288584392913728]:0.009039081781812897)[&rate=1.163308752859245]:0.0025030180316441674)[&rate=0.42590685437279163]:0.011199278079579563,(((28[&rate=0.6167890986323464]:0.009744300520034697,36[&rate=3.6491227887001636]:0.009744300520034697)[&rate=1.7129621224168605]:0.0011675833507676647,37[&rate=0.780018338892668]:0.010911883870802361)[&rate=0.30915288649206807]:0.008310335398952082,(31[&rate=1.03982136036248]:0.01262668764682119,32[&rate=0.44200061662625123]:0.01262668764682119)[&rate=0.7335084078000044]:0.0065955316229332536)[&rate=1.318716298832449]:0.003519158623282184)[&rate=1.1365598131469141]:0.0020808310561216126,7[&rate=1.0177733650643523]:0.02482220894915824)[&rate=1.5860106894045418]:0.00258102337568308,(29[&rate=2.838074595738538]:0.02611021501638415,((33[&rate=1.4368447101332638]:0.0031116626959966404,34[&rate=1.7129621224168605]:0.0031116626959966404)[&rate=0.6167890986323464]:0.018386468413023434,35[&rate=0.5601165263254871]:0.021498131109020074)[&rate=0.4729101315356051]:0.004612083907364076)[&rate=0.8457628823710401]:0.00129301730845717)[&rate=0.2816649750954741]:0.0029992381202359406,(((8[&rate=1.284169451924455]:0.00431423522836403,11[&rate=1.1912973245060638]:0.00431423522836403)[&rate=0.5884489860524865]:0.012986332914785329,(9[&rate=0.4092429677916929]:0.014131749432129992,10[&rate=0.7487881766152032]:0.014131749432129992)[&rate=0.7487881766152032]:0.003168818711019367)[&rate=0.3327949607197028]:0.008119450712383177,12[&rate=0.7335084078000044]:0.025420018855532536)[&rate=0.8122824517223028]:0.004982451589544724)[&rate=0.9964415288318692]:0.0030455654966953932)[&rate=0.5884489860524865]:0.0167974845148494,(((2[&rate=1.5860106894045418]:0.015268759354985935,38[&rate=1.318716298832449]:0.015268759354985935)[&rate=0.5315909898992623]:0.014853407858111319,(21[&rate=0.7642847155427481]:0.008899957316384476,22[&rate=0.7335084078000044]:0.008899957316384476)[&rate=0.7035211624654364]:0.02122220989671278)[&rate=0.44200061662625123]:0.007864321974868964,(((13[&rate=0.48788689393415063]:0.01051895800986205,16[&rate=0.917220622677]:0.01051895800986205)[&rate=0.7487881766152032]:0.004277615358881624,(14[&rate=2.838074595738538]:0.012172509126095429,15[&rate=2.106455281584227]:0.012172509126095429)[&rate=0.6453105789392931]:0.002624064242648246)[&rate=0.4729101315356051]:0.01963081096273144,((17[&rate=2.2675437730730033]:0.010535635352963299,(18[&rate=1.2515568988679824]:0.002361892089250877,19[&rate=0.6167890986323464]:0.002361892089250877)[&rate=0.7960101986161813]:0.008173743263712422)[&rate=1.7889581780128825]:0.004051472425326531,20[&rate=1.163308752859245]:0.01458710777828983)[&rate=0.4092429677916929]:0.019840276553185286)[&rate=1.5318150892926732]:0.0035591048564911007)[&rate=1.0177733650643523]:0.012259031268655837)[&rate=1.0863260661942142]:0.0122070238290279,((23[&rate=1.163308752859245]:0.0086799634526237,24[&rate=1.163308752859245]:0.0086799634526237)[&rate=0.9757691451829724]:0.03997411727702725,((25[&rate=0.6026067464631664]:0.008783012172609465,26[&rate=0.7487881766152032]:0.008783012172609465)[&rate=3.6491227887001636]:0.004085465470959174,27[&rate=1.5318150892926732]:0.012868477643568639)[&rate=1.1912973245060638]:0.035785603086082314)[&rate=1.03982136036248]:0.013798463555999)[&rate=1.0]:0.0;
tree STATE_2960000 = (((((1[&rate=0.36072169671315546]:0.029285808573732256,6[&rate=0.47051903374758897]:0.029285808573732256)[&rate=0.8972572059807632]:0.005661260055038125,30[&rate=0.6151142421701281]:0.03494706862877038)[&rate=0.40192711820178123]:0.0049300307457533915,(((((3[&rate=1.0921131572144434]:0.011979705991477503,(4[&rate=0.7270914757796132]:0.008334347971023795,5[&rate=0.7415057566127554]:0.008334347971023795)[&rate=1.139333050396832]:0.0036453580204537078)[&rate=0.3822099209833887]:0.010621721596568453,(((28[&rate=0.6566867275498436]:0.009099881276851927,36[&rate=3.396378344610667]:0.009099881276851927)[&rate=0.48608954627651]:0.005121103351220891,37[&rate=0.6151142421701281]:0.014220984628072818)[&rate=1.069808502624708]:0.0029267371318412623,(31[&rate=0.9501382947560577]:0.015455818583955026,32[&rate=0.3366704205870343]:0.015455818583955026)[&rate=2.6840876863034375]:0.0016919031759590544)[&rate=0.8639180361418493]:0.005453705828131875)[&rate=0.6986498825961673]:0.0036225893448462894,7[&rate=1.0072693698323836]:0.026224016932892245)[&rate=0.8804154529303333]:0.0046792447291800245,(29[&rate=2.3735438737798336]:0.02716309269195443,((33[&rate=0.8639180361418493]:0.0038640831930894667,34[&rate=1.3436232992851027]:0.0038640831930894667)[&rate=0.5450761184393736]:0.020375817266466503,35[&rate=0.5592838825020641]:0.024239900459555968)[&rate=0.6566867275498436]:0.002923192232398463)[&rate=0.40192711820178123]:0.003740168970117839)[&rate=1.5565299596613427]:5.669867383032677E-4,(((8[&rate=0.7560728495852991]:0.007696773089243231,11[&rate=0.6012480777415636]:0.007696773089243231)[&rate=0.5012625507053867]:0.013679866840833877,(9[&rate=0.36072169671315546]:0.019696407958387296,10[&rate=0.6012480777415636]:0.019696407958387296)[&rate=1.139333050396832]:0.0016802319716898127)[&rate=0.800874862978587]:0.0046979135806013705,12[&rate=0.7270914757796132]:0.02607455351067848)[&rate=1.0274474327861034]:0.005395694889697059)[&rate=0.4203491641035098]:0.008406850974148235)[&rate=0.6986498825961673]:0.014506689494797262,(((2[&rate=1.5565299596613427]:0.015044674380243149,38[&rate=1.2180944933246483]:0.015044674380243149)[&rate=0.40192711820178123]:0.014628685513294283,(21[&rate=0.8318538369373455]:0.0071515279371769346,22[&rate=0.8804154529303333]:0.0071515279371769346)[&rate=0.6566867275498436]:0.022521831956360497)[&rate=0.2728588102230253]:0.012059977807091362,(((13[&rate=0.5873389519999926]:0.010771553778735746,16[&rate=0.8804154529303333]:0.010771553778735746)[&rate=0.9876888562060155]:0.0030798989341683913,(14[&rate=2.3735438737798336]:0.012934637290327735,15[&rate=1.8221636198514732]:0.012934637290327735)[&rate=2.3735438737798336]:9.168154225764023E-4)[&rate=0.40192711820178123]:0.022070948007877747,((17[&rate=1.916164213463363]:0.011888631400431959,(18[&rate=1.1644226337706476]:0.0027133296699778744,19[&rate=0.8318538369373455]:0.0027133296699778744)[&rate=0.6706053926564148]:0.009175301730454085)[&rate=1.916164213463363]:0.0038895320251181725,20[&rate=1.0921131572144434]:0.01577816342555013)[&rate=0.3366704205870343]:0.020144237295231755)[&rate=1.0921131572144434]:0.005810936979846908)[&rate=0.800874862978587]:0.01265045116869224)[&rate=0.9501382947560577]:0.019534908756978997,((23[&rate=0.8162397222750535]:0.012634133388752883,24[&rate=0.8639180361418493]:0.012634133388752883)[&rate=0.9320873687050534]:0.041445786527522274,((25[&rate=0.8318538369373455]:0.006811453823184925,26[&rate=1.0072693698323836]:0.006811453823184925)[&rate=1.916164213463363]:0.009148765947706198,27[&rate=1.0921131572144434]:0.015960219770891123)[&rate=1.069808502624708]:0.03811970014538403)[&rate=0.3822099209833887]:0.019838777710024874)[&rate=1.0]:0.0;
tree STATE_3000000 = (((((1[&rate=0.3910810383680198]:0.030224615384266088,6[&rate=0.4924704894665344]:0.030224615384266088)[&rate=0.8508573064804562]:0.0061006122969439955,30[&rate=0.5690128229801602]:0.03632522768121008)[&rate=0.8651270992935708]:0.0013689988442242632,(((((3[&rate=1.0413092208655308]:0.012207025585363006,(4[&rate=0.8651270992935708]:0.006987190241716193,5[&rate=1.1851463874754418]:0.006987190241716193)[&rate=0.5831051933579284]:0.005219835343646813)[&rate=0.4154992631177713]:0.00940346625950123,(((28[&rate=0.4154992631177713]:0.01155834216430591,36[&rate=2.974074375743476]:0.01155834216430591)[&rate=0.9559797494862707]:0.0023594768278923824,37[&rate=0.6373856969534829]:0.013917818992198292)[&rate=0.8943288642524213]:0.0041866299363749245,(31[&rate=1.0233374711737184]:0.013513975688020733,32[&rate=0.3622671081916689]:0.013513975688020733)[&rate=1.140203606907372]:0.004590473240552484)[&rate=1.0986183992389982]:0.0035060429162910196)[&rate=0.6768650953285248]:0.00395631709550321,7[&rate=0.9093016572734874]:0.025566808940367447)[&rate=1.2883778907937635]:0.0029016910471520406,(29[&rate=2.4189662565622796]:0.02728505548325087,((33[&rate=0.9559797494862707]:0.003681287303187228,34[&rate=1.5973779586102617]:0.003681287303187228)[&rate=0.47520989433732375]:0.02094977023132626,35[&rate=0.4924704894665344]:0.024631057534513487)[&rate=0.9093016572734874]:0.002653997948737382)[&rate=0.5969469816607802]:0.0011834445042686187)[&rate=0.5246452822926767]:0.0019156412428304424,(((8[&rate=0.8796109983517387]:0.006049196205524503,11[&rate=0.8091470540851382]:0.006049196205524503)[&rate=0.6506155656699484]:0.011172776539300648,(9[&rate=0.4154992631177713]:0.016277593158760355,10[&rate=0.6373856969534829]:0.016277593158760355)[&rate=2.1714958033773266]:9.44379586064796E-4)[&rate=0.8943288642524213]:0.003135555789432882,12[&rate=0.8651270992935708]:0.020357528534258033)[&rate=0.5831051933579284]:0.010026612696091897)[&rate=0.5246452822926767]:0.007310085295084416)[&rate=0.8367826939078774]:0.011970624834203955,(((2[&rate=1.2883778907937635]:0.017593232362549296,38[&rate=1.0986183992389982]:0.017593232362549296)[&rate=0.6899307284894036]:0.010241578158425566,(21[&rate=0.9245516247534488]:0.006588387797910952,22[&rate=0.8651270992935708]:0.006588387797910952)[&rate=0.7422637660182256]:0.02124642272306391)[&rate=0.4924704894665344]:0.007506311950104545,(((13[&rate=0.4924704894665344]:0.013324138764861717,16[&rate=0.5546169549898375]:0.013324138764861717)[&rate=0.7687214895371577]:0.004259726212217976,(14[&rate=2.4189662565622796]:0.011939460922634489,15[&rate=1.893292178756219]:0.011939460922634489)[&rate=0.6240513218788045]:0.005644404054445204)[&rate=0.8091470540851382]:0.014056032196555109,((17[&rate=2.1714958033773266]:0.010665169103490111,(18[&rate=0.9093016572734874]:0.003699913703586208,19[&rate=0.2645063323082482]:0.003699913703586208)[&rate=0.8651270992935708]:0.0069652553999039035)[&rate=0.8508573064804562]:0.008564859691626618,20[&rate=0.8228851140022465]:0.01923002879511673)[&rate=0.7029846966124216]:0.012409868378518072)[&rate=1.4994159514828242]:0.003701225297444606)[&rate=0.8796109983517387]:0.014323728888558894)[&rate=0.6240513218788045]:0.013407727307099021,((23[&rate=0.7291333774113835]:0.011444603491252871,24[&rate=0.8228851140022465]:0.011444603491252871)[&rate=0.9888253733049592]:0.03789249130662285,((25[&rate=0.7160461773485328]:0.007795520409684201,26[&rate=0.8508573064804562]:0.007795520409684201)[&rate=2.1714958033773266]:0.007184410002338308,27[&rate=1.2342001223119072]:0.014979930412022509)[&rate=1.209103419359191]:0.03435716438585321)[&rate=1.457174919415831]:0.0137354838688616)[&rate=1.0]:0.0;
tree STATE_3040000 = (((((1[&rate=0.4430770270106432]:0.029176928611331136,6[&rate=0.45916199276680275]:0.029176928611331136)[&rate=1.3133386852806739]:0.004603465325405842,30[&rate=0.5195597187457436]:0.03378039393673698)[&rate=0.963706042848538]:0.001739815960155655,(((((3[&rate=0.8404024847547201]:0.015660331602295262,(4[&rate=0.8908433825902909]:0.006697965160212737,5[&rate=1.0451192561112697]:0.006697965160212737)[&rate=0.37091716372415373]:0.008962366442082524)[&rate=0.777358451051373]:0.005794954865268806,(((28[&rate=0.5049019281716973]:0.011651335910925213,36[&rate=2.7441325135166994]:0.011651335910925213)[&rate=0.6465737972016224]:0.0021381716306365095,37[&rate=0.6747946954690087]:0.013789507541561722)[&rate=0.792737667465739]:0.0034044440422348783,(31[&rate=1.248969649163653]:0.011047209403780033,32[&rate=0.42639749942282584]:0.011047209403780033)[&rate=0.792737667465739]:0.006146742180016568)[&rate=1.0451192561112697]:0.0042613348837674675)[&rate=0.5905944803031865]:0.0036400880493103333,7[&rate=1.003166533181154]:0.0250953745168744)[&rate=1.5683343429984258]:0.002594971492121064,(29[&rate=2.418676920417674]:0.026909236917625687,((33[&rate=0.7324617930720203]:0.006194897936882023,34[&rate=0.9083957427655523]:0.006194897936882023)[&rate=0.5483121226280443]:0.019658447957971947,35[&rate=0.42639749942282584]:0.02585334589485397)[&rate=2.418676920417674]:0.0010558910227717183)[&rate=0.963706042848538]:7.811090913697784E-4)[&rate=0.8404024847547201]:0.0012432978081017947,(((8[&rate=0.6465737972016224]:0.009900883953865415,11[&rate=0.5624864073576467]:0.009900883953865415)[&rate=0.963706042848538]:0.007565451509786545,(9[&rate=0.4089683070139793]:0.016776103309616278,10[&rate=0.6045834093956693]:0.016776103309616278)[&rate=2.2115553898797566]:6.902321540356825E-4)[&rate=1.090019160405836]:0.002583055786511374,12[&rate=0.8736792609301945]:0.020049391250163334)[&rate=0.5765708740304337]:0.008884252566933926)[&rate=0.4430770270106432]:0.006586566079795374)[&rate=0.6045834093956693]:0.01738067568599686,(((2[&rate=1.0238052159434592]:0.022838305036028017,38[&rate=0.8908433825902909]:0.022838305036028017)[&rate=0.792737667465739]:0.009872379603352695,(21[&rate=1.090019160405836]:0.0055907770661112275,22[&rate=1.1641839076965368]:0.0055907770661112275)[&rate=0.5765708740304337]:0.027119907573269486)[&rate=0.6465737972016224]:0.0032391867274634625,(((13[&rate=0.48999197303194203]:0.011281423244355814,16[&rate=0.703375516203212]:0.011281423244355814)[&rate=0.6890309579934707]:0.0037036925166607938,(14[&rate=2.418676920417674]:0.012046005480091207,15[&rate=2.0602942846762202]:0.012046005480091207)[&rate=0.6045834093956693]:0.002939110280925401)[&rate=0.5765708740304337]:0.016990331251139083,((17[&rate=1.8437337448057645]:0.013217533142676647,(18[&rate=0.9831496046169398]:0.003577339279936024,19[&rate=0.29773282912519655]:0.003577339279936024)[&rate=0.6606484990480871]:0.009640193862740622)[&rate=0.6465737972016224]:0.009859695356052809,20[&rate=0.703375516203212]:0.023077228498729455)[&rate=1.003166533181154]:0.008898218513426235)[&rate=1.516776249938812]:0.003974424354688484)[&rate=0.703375516203212]:0.01695101421604532)[&rate=0.8242378575966998]:0.01510950464322533,((23[&rate=0.8908433825902909]:0.010922273522403542,24[&rate=0.8736792609301945]:0.010922273522403542)[&rate=0.9263673936802436]:0.04244338886739078,((25[&rate=0.5765708740304337]:0.0093631293425633,26[&rate=0.6606484990480871]:0.0093631293425633)[&rate=2.2115553898797566]:0.006953075008367863,27[&rate=1.1641839076965368]:0.016316204350931163)[&rate=1.1137468381373568]:0.037049458038863156)[&rate=0.963706042848538]:0.014644727836320502)[&rate=1.0]:0.0;
tree STATE_3080000 = (((((1[&rate=0.4782080343358529]:0.026273947767081272,6[&rate=0.4782080343358529]:0.026273947767081272)[&rate=1.161948754960481]:0.004990110290652196,30[&rate=0.6400361684523188]:0.03126405805773347)[&rate=0.613313879766098]:0.0019582974088590763,(((((3[&rate=0.881198023732403]:0.013328021763698199,(4[&rate=0.731448239137891]:0.008667501587786664,5[&rate=0.881198023732403]:0.008667501587786664)[&rate=0.8667928551577506]:0.004660520175911535)[&rate=0.8385974091619798]:0.004355324042945542,(((28[&rate=0.4954487053244624]:0.010474366453638376,36[&rate=2.953109298364149]:0.010474366453638376)[&rate=0.7708649888254855]:0.003200194399154659,37[&rate=0.6532232567156903]:0.013674560852793035)[&rate=1.8861426214477426]:0.0014832676682974277,(31[&rate=1.454444418506078]:0.010232001277861965,32[&rate=0.5275747194132707]:0.010232001277861965)[&rate=1.0066863291676906]:0.004925827243228497)[&rate=1.793403133100754]:0.0025255172855532786)[&rate=0.32816315572670496]:0.008072719450169567,7[&rate=0.8958341170278132]:0.02575606525681331)[&rate=1.098818961091524]:0.00271922553302624,(29[&rate=2.405532856876814]:0.027271211843477042,((33[&rate=0.44017278599937737]:0.008925371273115842,34[&rate=0.5859098336040736]:0.008925371273115842)[&rate=0.6663305999779491]:0.015137170423312715,35[&rate=0.44017278599937737]:0.024062541696428557)[&rate=0.9258834886026974]:0.0032086701470484848)[&rate=0.9571237203683155]:0.0012040789463625065)[&rate=0.9571237203683155]:0.0014383777724201671,(((8[&rate=0.4782080343358529]:0.011664775226019443,11[&rate=0.4598942777125256]:0.011664775226019443)[&rate=1.0419059885459476]:0.00797818954203647,(9[&rate=0.4954487053244624]:0.013787389528057878,10[&rate=0.7841640743940949]:0.013787389528057878)[&rate=0.26731393042386065]:0.005855575239998035)[&rate=1.4962946943229034]:0.002467173044602953,12[&rate=0.8667928551577506]:0.022110137812658866)[&rate=0.6400361684523188]:0.00780353074960085)[&rate=0.8667928551577506]:0.003308686904332829)[&rate=0.5859098336040736]:0.01723195248781146,(((2[&rate=1.54226842636171]:0.01577638174189071,38[&rate=1.2084800187396787]:0.01577638174189071)[&rate=0.4598942777125256]:0.01446583215890479,(21[&rate=0.7184142988694013]:0.008199394177456808,22[&rate=0.731448239137891]:0.008199394177456808)[&rate=0.6923999086629602]:0.022042819723338693)[&rate=0.8111003032203027]:0.0040401657273890675,((((13[&rate=0.9413423472245583]:0.006927254601418217,16[&rate=1.0240538420609004]:0.006927254601418217)[&rate=0.32816315572670496]:0.006067582877105785,15[&rate=2.0030249488677123]:0.012994837478524002)[&rate=0.26731393042386065]:0.006159465899142928,14[&rate=1.5933178248997535]:0.01915430337766693)[&rate=0.6400361684523188]:0.01082533570833049,((17[&rate=1.793403133100754]:0.01180588413615523,(18[&rate=1.454444418506078]:0.002124076868373588,19[&rate=0.8111003032203027]:0.002124076868373588)[&rate=0.5997156663084958]:0.009681807267781643)[&rate=0.705404242306386]:0.011267245524458557,20[&rate=0.7841640743940949]:0.023073129660613787)[&rate=1.2333791314104157]:0.006906509425383633)[&rate=1.3473186627729659]:0.004302740542187149)[&rate=0.731448239137891]:0.016171928326219435)[&rate=0.8247703371233926]:0.014997754597503576,((23[&rate=0.8111003032203027]:0.011304920393539355,24[&rate=0.9413423472245583]:0.011304920393539355)[&rate=0.9107219202600653]:0.0418789783817687,((25[&rate=0.7184142988694013]:0.008827190884935552,26[&rate=0.613313879766098]:0.008827190884935552)[&rate=2.953109298364149]:0.005205887279688879,27[&rate=1.2595392179930138]:0.014033078164624431)[&rate=1.0602852370916518]:0.039150820610683625)[&rate=1.2871178682896116]:0.012268163776599526)[&rate=1.0]:0.0;
tree STATE_3120000 = (((((1[&rate=0.5635102191453574]:0.02239976169467978,6[&rate=0.5931960474554375]:0.02239976169467978)[&rate=0.7582747920323683]:0.006671986631391,30[&rate=0.6976711027568577]:0.02907174832607078)[&rate=0.31905438575340167]:0.005033349362522237,(((((3[&rate=1.2885606522074815]:0.009730482928777704,(4[&rate=0.7823519106575242]:0.007610856146353534,5[&rate=0.7823519106575242]:0.007610856146353534)[&rate=1.441599444174821]:0.00211962678242417)[&rate=0.6853225543870082]:0.00697552614127289,(((28[&rate=0.5130964210615917]:0.010614268329413007,36[&rate=2.6145091246977716]:0.010614268329413007)[&rate=1.3736354841235385]:0.002119345301733803,37[&rate=0.7582747920323683]:0.01273361363114681)[&rate=1.3736354841235385]:0.0015163474621467596,(31[&rate=1.2885606522074815]:0.009240540647751056,32[&rate=0.49377740047965757]:0.009240540647751056)[&rate=0.8937728700599553]:0.005009420445542513)[&rate=1.7656205025824934]:0.0024560479767570254)[&rate=0.5786424281708817]:0.005175743697545299,7[&rate=1.1000901145497977]:0.021881752767595894)[&rate=0.7099142929760521]:0.004728295658961712,(29[&rate=2.6145091246977716]:0.025520000353795227,((33[&rate=0.6976711027568577]:0.005967322438175446,34[&rate=0.8432820382812284]:0.005967322438175446)[&rate=0.6209510490390228]:0.018479397456605658,35[&rate=0.5130964210615917]:0.024446719894781106)[&rate=2.184730417754816]:0.0010732804590141212)[&rate=0.818708301545984]:0.0010900480727623792)[&rate=0.47245181034486633]:0.002196371882906705,(((8[&rate=0.6976711027568577]:0.008243485126831835,11[&rate=0.7099142929760521]:0.008243485126831835)[&rate=0.6072721711607229]:0.011360865098532767,(9[&rate=0.3818185511804995]:0.01596032851417982,10[&rate=0.7823519106575242]:0.01596032851417982)[&rate=0.44822159627871644]:0.003644021711184782)[&rate=0.9067659743176071]:0.0036496442320821734,12[&rate=0.8432820382812284]:0.023253994457446775)[&rate=0.7462368604990316]:0.005552425852017536)[&rate=0.6209510490390228]:0.005298677379128706)[&rate=0.8937728700599553]:0.011788904793777005,(((2[&rate=1.6893656980185705]:0.014078433296247151,38[&rate=1.4062308850595928]:0.014078433296247151)[&rate=0.5130964210615917]:0.017177627205501624,(21[&rate=1.0188862153369278]:0.005519978189502969,22[&rate=0.9067659743176071]:0.005519978189502969)[&rate=0.6209510490390228]:0.025736082312245806)[&rate=0.6976711027568577]:0.004223987472574672,((((13[&rate=0.6209510490390228]:0.008751462927030723,16[&rate=1.034261918219253]:0.008751462927030723)[&rate=0.49377740047965757]:0.005553987451695287,15[&rate=1.9890909610543428]:0.01430545037872601)[&rate=1.2885606522074815]:0.0011898786003839527,14[&rate=1.9890909610543428]:0.015495328979109962)[&rate=0.5786424281708817]:0.01591318114118811,((17[&rate=2.6145091246977716]:0.009220811684231604,(18[&rate=2.184730417754816]:0.0017052234282773084,19[&rate=0.6728425036678031]:0.0017052234282773084)[&rate=0.722075651911546]:0.007515588255954296)[&rate=0.722075651911546]:0.010578411159788397,20[&rate=0.9333138549743122]:0.01979922284402)[&rate=0.6602015467181545]:0.01160928727627807)[&rate=1.5231296506396563]:0.004071537854025378)[&rate=1.0829057493835172]:0.010413954508046573)[&rate=1.8610674044996312]:0.011812772810962546,((23[&rate=1.0829057493835172]:0.008776999331488369,24[&rate=1.2885606522074815]:0.008776999331488369)[&rate=0.9199403445358354]:0.042662565811298445,((25[&rate=0.5931960474554375]:0.008437017290164004,26[&rate=0.818708301545984]:0.008437017290164004)[&rate=2.6145091246977716]:0.006506040021181271,27[&rate=1.1552398985048418]:0.014943057311345275)[&rate=1.117836235360012]:0.03649650783144154)[&rate=0.49377740047965757]:0.006267210150545752)[&rate=1.0]:0.0;
tree STATE_3160000 = (((((1[&rate=0.5274039215191663]:0.023482331992984586,6[&rate=0.5752407437124557]:0.023482331992984586)[&rate=1.5277674156514918]:0.004501517972869386,30[&rate=0.7799216940997096]:0.02798384996585397)[&rate=0.4445370947133459]:0.004152379591641803,(((((3[&rate=0.9882608075607191]:0.013036688887652225,(4[&rate=0.8791704732800458]:0.006792911575069757,5[&rate=1.0337100215714847]:0.006792911575069757)[&rate=0.5095141704174034]:0.006243777312582468)[&rate=0.6442277216746982]:0.007977441100770958,(((28[&rate=0.5600604429055017]:0.01213995924735082,36[&rate=2.635585800784894]:0.01213995924735082)[&rate=1.2411847116852446]:0.0014864139155940231,37[&rate=0.5752407437124557]:0.013626373162944842)[&rate=1.1757875268015632]:0.0028415276627076005,(31[&rate=1.1966132104833318]:0.009441981112141987,32[&rate=0.5600604429055017]:0.009441981112141987)[&rate=0.6442277216746982]:0.007025919713510456)[&rate=0.8288316060008627]:0.00454622916277074)[&rate=1.0337100215714847]:0.002543665524021868,7[&rate=1.0496192598389515]:0.02355779551244505)[&rate=0.9319316766242359]:0.0030596966179355853,(29[&rate=2.635585800784894]:0.02597588058307849,((33[&rate=0.6698192021679218]:0.005607877115725567,34[&rate=0.7435942667640258]:0.005607877115725567)[&rate=0.5600604429055017]:0.018228767850805155,35[&rate=0.4901563031558786]:0.023836644966530724)[&rate=1.0337100215714847]:0.0021392356165477674)[&rate=1.7734140609612028]:6.416115473021448E-4)[&rate=0.7920675478569191]:0.0015114534445075448,(((8[&rate=1.2651713593667924]:0.004460823221974069,11[&rate=1.1001296923361705]:0.004460823221974069)[&rate=0.4901563031558786]:0.014743257110580266,(9[&rate=0.4445370947133459]:0.016046965454836862,10[&rate=0.8042578053564327]:0.016046965454836862)[&rate=0.6442277216746982]:0.003157114877717474)[&rate=0.6947686571070271]:0.003528369978855611,12[&rate=0.8042578053564327]:0.022732450311409948)[&rate=0.8537623119629445]:0.0053964952634782334)[&rate=0.9319316766242359]:0.004007283982607593)[&rate=0.617702990339872]:0.013965897963870974,(((2[&rate=1.4452546388814345]:0.015900515533769623,38[&rate=1.1966132104833318]:0.015900515533769623)[&rate=0.3781196835249258]:0.02108500904643667,(21[&rate=0.6947686571070271]:0.009657940057536006,22[&rate=0.589844075833775]:0.009657940057536006)[&rate=0.5752407437124557]:0.027327584522670284)[&rate=1.5277674156514918]:0.0015684743828290049,(((13[&rate=0.5095141704174034]:0.011556968297121438,16[&rate=0.8663990169754946]:0.011556968297121438)[&rate=1.1001296923361705]:0.0027123038354063232,(14[&rate=2.635585800784894]:0.012601251437602476,15[&rate=1.8701911791188779]:0.012601251437602476)[&rate=2.1986936664439205]:0.001668020694925285)[&rate=0.5095141704174034]:0.018717466212136123,((17[&rate=2.0000705681138]:0.01181633146683285,(18[&rate=1.3173258161946064]:0.0022066536275633934,19[&rate=0.4901563031558786]:0.0022066536275633934)[&rate=0.7192999920173524]:0.009609677839269457)[&rate=0.945629293284072]:0.007415441716517736,20[&rate=1.0030618370544708]:0.019231773183350585)[&rate=0.603971429915576]:0.013754965161313297)[&rate=1.0827872919048052]:0.005567260618371414)[&rate=1.5277674156514918]:0.007548128558331452)[&rate=0.8663990169754946]:0.01718045381292589,((23[&rate=1.1757875268015632]:0.008022277702249869,24[&rate=1.2183753789362852]:0.008022277702249869)[&rate=0.8288316060008627]:0.0466928091413829,((25[&rate=0.6823589574256401]:0.00868437906690761,26[&rate=0.7799216940997096]:0.00868437906690761)[&rate=2.1986936664439205]:0.007718770630473208,27[&rate=1.1558033679277124]:0.01640314969738082)[&rate=1.0182017002180168]:0.03831193714625195)[&rate=1.5763427600790418]:0.008567494490659869)[&rate=1.0]:0.0;
tree STATE_3200000 = (((((1[&rate=0.538436487639593]:0.02380363018735999,6[&rate=0.6092473760537275]:0.02380363018735999)[&rate=1.2610718330691042]:0.004942498253557019,30[&rate=0.7676706092828559]:0.02874612844091701)[&rate=0.7279992784098516]:0.0020020389581042013,(((((3[&rate=1.1623372022204608]:0.010738321889404039,(4[&rate=0.7945611842274767]:0.008134756761419611,5[&rate=1.0229821553990954]:0.008134756761419611)[&rate=1.2889892765848503]:0.0026035651279844273)[&rate=0.45540923449702425]:0.009289444151412012,(((28[&rate=0.5232144942198452]:0.010068481542047912,36[&rate=2.984379522973758]:0.010068481542047912)[&rate=0.6625129012650325]:0.002240745123351137,37[&rate=0.7810606530214697]:0.01230922666539905)[&rate=0.8788309272726319]:0.003253060981174255,(31[&rate=1.5475680092732722]:0.009828507424811521,32[&rate=0.5232144942198452]:0.009828507424811521)[&rate=0.9086028624196874]:0.005733780221761783)[&rate=0.8788309272726319]:0.004465478394242746)[&rate=1.3185395901481551]:0.0021187873614245158,7[&rate=1.140247542185665]:0.022146553402240567)[&rate=0.9086028624196874]:0.003998522154342241,(29[&rate=2.984379522973758]:0.02472498755500288,((33[&rate=0.567625415421352]:0.006350428495439671,34[&rate=0.8643086732407554]:0.006350428495439671)[&rate=0.7017998197495935]:0.01591653176115172,35[&rate=0.5817341981365296]:0.02226696025659139)[&rate=0.7017998197495935]:0.0024580272984114915)[&rate=0.7810606530214697]:0.001420088001579927)[&rate=0.7279992784098516]:9.855680035661153E-4,(((8[&rate=2.0156608286273725]:0.0027721340713825044,11[&rate=2.176576294446915]:0.0027721340713825044)[&rate=0.6756329686604678]:0.01182583233165992,(9[&rate=0.6625129012650325]:0.01193005400746263,10[&rate=0.9086028624196874]:0.01193005400746263)[&rate=0.6887217954580261]:0.0026679123955797943)[&rate=0.6756329686604678]:0.0038572148283292727,12[&rate=1.0054447519316096]:0.018455181231371697)[&rate=0.5232144942198452]:0.008675462328777226)[&rate=1.098515110595655]:0.0036175238388722886)[&rate=0.8500019406600996]:0.015498667611419915,(((2[&rate=1.5009395634034906]:0.015300208639467471,38[&rate=1.1623372022204608]:0.015300208639467471)[&rate=0.3608021168494194]:0.02313399505822934,(21[&rate=0.9238959312385208]:0.0071938232211349925,22[&rate=0.6887217954580261]:0.0071938232211349925)[&rate=0.538436487639593]:0.031240380476561816)[&rate=1.4585069038752978]:0.002385780624527205,(((13[&rate=0.636089038042519]:0.008835997416903158,16[&rate=0.8935886416262772]:0.008835997416903158)[&rate=0.6756329686604678]:0.004087757747357161,(14[&rate=2.984379522973758]:0.011355071420987179,15[&rate=2.176576294446915]:0.011355071420987179)[&rate=1.802536580767886]:0.0015686837432731405)[&rate=0.49101656603747607]:0.019649892894195737,((17[&rate=2.4255595022197616]:0.010376241359779347,(18[&rate=0.9086028624196874]:0.003433588705623995,19[&rate=0.4737466228071186]:0.003433588705623995)[&rate=0.9394916881950736]:0.006942652654155352)[&rate=0.636089038042519]:0.012034205180840071,20[&rate=0.7945611842274767]:0.022410446540619418)[&rate=0.7945611842274767]:0.010163201517836638)[&rate=0.7676706092828559]:0.008246336263767959)[&rate=2.0156608286273725]:0.005426850688217112)[&rate=1.2610718330691042]:0.013359325085155235,((23[&rate=0.7676706092828559]:0.012743806494641036,24[&rate=0.7945611842274767]:0.012743806494641036)[&rate=0.8788309272726319]:0.04290852901300406,((25[&rate=0.7017998197495935]:0.008333012041827102,26[&rate=0.7810606530214697]:0.008333012041827102)[&rate=1.8967937679256393]:0.008578511710137002,27[&rate=1.0595783770985039]:0.016911523751964103)[&rate=1.098515110595655]:0.03874081175568099)[&rate=2.4255595022197616]:0.003953824587951266)[&rate=1.0]:0.0;
tree STATE_3240000 = (((((1[&rate=0.5888490668589981]:0.02061823411428241,6[&rate=0.656250872008189]:0.02061823411428241)[&rate=1.322140287285683]:0.005167868434059968,30[&rate=0.7489697198092479]:0.025786102548342377)[&rate=0.5607186876792447]:0.0036091195087462023,(((((3[&rate=1.0211621029507663]:0.012238471872995059,(4[&rate=0.7090867453927403]:0.00799620921897896,5[&rate=1.0211621029507663]:0.00799620921897896)[&rate=0.8601919907008249]:0.004242262654016098)[&rate=0.7223265647529907]:0.006380572748003677,(((28[&rate=0.6296214422800047]:0.010715649715251359,36[&rate=3.0362631273316514]:0.010715649715251359)[&rate=1.3542048140119427]:0.0012655025384002393,37[&rate=0.6429726662755118]:0.011981152253651598)[&rate=0.6958781058688767]:0.0036310297236012475,(31[&rate=2.0364588858728925]:0.006971651783049243,32[&rate=0.7759434503740471]:0.006971651783049243)[&rate=0.4664818914386326]:0.008640530194203602)[&rate=1.7373828844747388]:0.0030068626437458907)[&rate=1.3884699966879306]:0.0017517820818957093,7[&rate=1.140414897097404]:0.020370826702894446)[&rate=0.6694800665740721]:0.005214037024318947,(29[&rate=3.0362631273316514]:0.023154665298712317,((33[&rate=1.1187894372000275]:0.0031382745491654335,34[&rate=1.4651128170983199]:0.0031382745491654335)[&rate=0.6694800665740721]:0.016750934234794367,35[&rate=0.6694800665740721]:0.019889208783959802)[&rate=0.8749039630580685]:0.003265456514752515)[&rate=0.5313864334125308]:0.0024301984285010764)[&rate=1.2919890405330283]:6.046063080852836E-4,(((8[&rate=1.3542048140119427]:0.004130847140525385,11[&rate=1.322140287285683]:0.004130847140525385)[&rate=0.516100803499684]:0.012495324687272184,(9[&rate=0.500278698961238]:0.014153278168484178,10[&rate=0.7223265647529907]:0.014153278168484178)[&rate=0.8749039630580685]:0.0024728936593133907)[&rate=0.5313864334125308]:0.006730619285544404,12[&rate=0.831416579195211]:0.023356791113341973)[&rate=1.6092389499639888]:0.0028326789219567036)[&rate=1.0778242313310107]:0.0032057520217899024)[&rate=0.6025910824318321]:0.014729133875586876,(((2[&rate=1.2365224913649457]:0.018964870069630005,38[&rate=1.0394827104934832]:0.018964870069630005)[&rate=0.500278698961238]:0.01672056168959011,(21[&rate=0.6958781058688767]:0.008299539403668432,22[&rate=0.6296214422800047]:0.008299539403668432)[&rate=0.5888490668589981]:0.02738589235555168)[&rate=0.831416579195211]:0.0034086509205446675,(((13[&rate=0.3823013957343675]:0.015769399187895678,16[&rate=0.5888490668589981]:0.015769399187895678)[&rate=0.516100803499684]:0.004397460903199989,(14[&rate=2.4586574664033263]:0.013424366996184616,15[&rate=1.8175244642659312]:0.013424366996184616)[&rate=0.3823013957343675]:0.006742493094911052)[&rate=0.6694800665740721]:0.013337562846122433,((17[&rate=2.2020366181575413]:0.01038724372794329,(18[&rate=1.556214717998984]:0.0021008609654709597,19[&rate=0.5749064442610935]:0.0021008609654709597)[&rate=0.831416579195211]:0.00828638276247233)[&rate=0.4664818914386326]:0.013477929408683507,20[&rate=0.8033807774348811]:0.023865173136626797)[&rate=0.8173152457652405]:0.009639249800591304)[&rate=0.9525590993912331]:0.005589659742546681)[&rate=2.2020366181575413]:0.005030273252910673)[&rate=1.2365224913649457]:0.011476465447483153,((23[&rate=0.9690810339160338]:0.00959604397474516,24[&rate=1.1629040404576747]:0.00959604397474516)[&rate=1.0394827104934832]:0.037510381844985646,((25[&rate=0.831416579195211]:0.006781750358540086,26[&rate=0.8898588957165222]:0.006781750358540086)[&rate=1.556214717998984]:0.010886834207746988,27[&rate=1.0394827104934832]:0.017668584566287074)[&rate=1.3542048140119427]:0.02943784125344373)[&rate=1.6689631231425446]:0.008494395560427803)[&rate=1.0]:0.0;
tree STATE_3280000 = (((((1[&rate=0.7143375838892327]:0.01776573501736825,6[&rate=0.7019995892449457]:0.01776573501736825)[&rate=0.7143375838892327]:0.007704021838469039,30[&rate=0.787843744101249]:0.02546975685583729)[&rate=0.6119158348580808]:0.002853920278771991,(((((3[&rate=0.9865546760141871]:0.012029898537606257,(4[&rate=0.8502517980202926]:0.007217213212873276,5[&rate=0.9574506467480122]:0.007217213212873276)[&rate=0.6119158348580808]:0.004812685324732981)[&rate=0.9157722523190133]:0.004487109009354092,(((28[&rate=0.6386310140273395]:0.010534564402300935,36[&rate=2.673581281360287]:0.010534564402300935)[&rate=1.8865387188322984]:0.0014548396225162984,37[&rate=0.7143375838892327]:0.011989404024817234)[&rate=0.8890627708149454]:0.0026600872444290623,(31[&rate=1.5856830128034176]:0.008567565220435933,32[&rate=0.5379583044166996]:0.008567565220435933)[&rate=0.8890627708149454]:0.006081926048810363)[&rate=2.673581281360287]:0.0018675162777140528)[&rate=0.8890627708149454]:0.003295271070609819,7[&rate=1.1770974523564512]:0.019812278617570168)[&rate=0.8375835097087085]:0.004998943814702148,(29[&rate=2.673581281360287]:0.02326357009116945,((33[&rate=0.8630438872876727]:0.004583570776956194,34[&rate=1.1982903393154913]:0.004583570776956194)[&rate=0.7755666400581502]:0.01517591122169728,35[&rate=0.6770673870488869]:0.019759481998653475)[&rate=0.5691881042250264]:0.0035040880925159765)[&rate=0.8375835097087085]:0.0015476523411028648)[&rate=1.5856830128034176]:8.765579943465704E-4,(((8[&rate=1.7873619040523259]:0.003559673664324592,11[&rate=1.491757201343582]:0.003559673664324592)[&rate=0.6119158348580808]:0.01121576968423127,(9[&rate=0.6895840690224767]:0.010338132271581358,10[&rate=0.9718555491202612]:0.010338132271581358)[&rate=0.5379583044166996]:0.0044373110769745025)[&rate=0.7510938191415508]:0.004398684586501424,12[&rate=1.0015736125870154]:0.019174127935057284)[&rate=0.7143375838892327]:0.006513652491561602)[&rate=1.2680993991938458]:0.002635896707990394)[&rate=0.7755666400581502]:0.013602686996355626,(((2[&rate=1.0654428457540994]:0.02183014099273594,38[&rate=0.9157722523190133]:0.02183014099273594)[&rate=0.7510938191415508]:0.010989260318580385,(21[&rate=0.9294303565293436]:0.0068272705659084805,22[&rate=1.0015736125870154]:0.0068272705659084805)[&rate=0.6119158348580808]:0.025992130745407845)[&rate=0.6516223638153357]:0.004396034449211751,(((13[&rate=0.37158274318293244]:0.015960775223076703,16[&rate=0.5691881042250264]:0.015960775223076703)[&rate=1.0654428457540994]:0.0022004708570398206,(14[&rate=1.7873619040523259]:0.01641366895878336,15[&rate=1.3815943795092245]:0.01641366895878336)[&rate=2.223789837432515]:0.0017475771213331624)[&rate=0.7755666400581502]:0.013819767281769167,((17[&rate=2.223789837432515]:0.01097968588607513,(18[&rate=1.3815943795092245]:0.0026434055520834446,19[&rate=0.4837310435416139]:0.0026434055520834446)[&rate=0.6254105860023881]:0.008336280333991685)[&rate=0.5980930006019785]:0.013613622188249158,20[&rate=0.8125571122095181]:0.024593308074324288)[&rate=1.1372139253602584]:0.007387705287561403)[&rate=1.2204426676894968]:0.0052344223986423855)[&rate=2.673581281360287]:0.00471092837043683)[&rate=1.3815943795092245]:0.011019595409844443,((23[&rate=1.0654428457540994]:0.009617672729983694,24[&rate=1.1372139253602584]:0.009617672729983694)[&rate=1.156766697835729]:0.03292448543638854,((25[&rate=1.2938957080154054]:0.003082045568196095,26[&rate=2.019769883269596]:0.003082045568196095)[&rate=1.118365821521127]:0.014394829604194305,27[&rate=1.1372139253602584]:0.0174768751723904)[&rate=1.7082259637620605]:0.025065282993981832)[&rate=1.5856830128034176]:0.010403801374437117)[&rate=1.0]:0.0;
tree STATE_3320000 = (((((1[&rate=0.7302307222190967]:0.019696349550704713,6[&rate=0.7174876528050443]:0.019696349550704713)[&rate=0.9323920175881617]:0.00531195403552398,30[&rate=0.8207784987693065]:0.025008303586228693)[&rate=0.2817481969378327]:0.006359420891344142,(((((3[&rate=0.9323920175881617]:0.01359692208996556,(4[&rate=0.6791633177586373]:0.008695252350989582,5[&rate=0.8611940639517732]:0.008695252350989582)[&rate=0.6919735306585793]:0.0049016697389759785)[&rate=0.9473837523562968]:0.004977696621008297,(((28[&rate=0.5573876008884872]:0.011359230344391645,36[&rate=2.8499577976007986]:0.011359230344391645)[&rate=0.8750008312525974]:0.002082496912904396,37[&rate=0.6662890813850869]:0.013441727257296041)[&rate=1.0807303993771076]:0.002619334472903025,(31[&rate=1.4805061467689122]:0.008856876505702984,32[&rate=0.7302307222190967]:0.008856876505702984)[&rate=0.6662890813850869]:0.0072041852244960815)[&rate=1.524301201274075]:0.0025135569807747914)[&rate=2.8499577976007986]:8.778202890414345E-4,7[&rate=1.229048446080171]:0.019452439000015292)[&rate=0.7557787174506826]:0.0067696673450918995,(29[&rate=2.8499577976007986]:0.023521975887410326,((33[&rate=0.6000188635102119]:0.0055213424684564865,34[&rate=0.7945048514379497]:0.0055213424684564865)[&rate=0.6402505164061733]:0.015158742666031441,35[&rate=0.5719552553752641]:0.02068008513448793)[&rate=0.6791633177586373]:0.0028418907529223977)[&rate=0.4339320777053713]:0.002700130457696865)[&rate=0.40951334325610556]:0.0020411605407804345,(((8[&rate=1.403904349643762]:0.003916132304401442,11[&rate=1.2805929336928283]:0.003916132304401442)[&rate=0.6533269484891928]:0.010128469228824592,(9[&rate=0.49338716907238445]:0.012960559149464474,10[&rate=0.8075854765629786]:0.012960559149464474)[&rate=1.850451976422306]:0.001084042383761561)[&rate=0.8611940639517732]:0.004272733455387518,12[&rate=1.0446947018947246]:0.018317334988613553)[&rate=0.40951334325610556]:0.009945931897274073)[&rate=0.8475662252237539]:0.003104457591685209)[&rate=0.6791633177586373]:0.014837104258471567,(((2[&rate=1.0446947018947246]:0.02206672210676664,38[&rate=0.8750008312525974]:0.02206672210676664)[&rate=0.7429886966127207]:0.010157825490243855,(21[&rate=0.8340999647054472]:0.007249669695757745,22[&rate=0.8207784987693065]:0.007249669695757745)[&rate=0.6402505164061733]:0.024974877901252752)[&rate=0.40951334325610556]:0.00670688808260856,(((13[&rate=0.5267793990792538]:0.012451807181930796,16[&rate=0.6136325264762316]:0.012451807181930796)[&rate=0.40951334325610556]:0.005025885699485564,(14[&rate=2.109679355261692]:0.015012923851884904,15[&rate=1.6898505914993163]:0.015012923851884904)[&rate=0.5861442249290889]:0.0024647690295314557)[&rate=0.7302307222190967]:0.015779934582352814,((17[&rate=1.6274652466796096]:0.01335734088463858,(18[&rate=1.524301201274075]:0.0023180841413208515,19[&rate=0.7047415672859818]:0.0023180841413208515)[&rate=0.5719552553752641]:0.011039256743317728)[&rate=0.6662890813850869]:0.010961311349854477,20[&rate=0.7174876528050443]:0.024318652234493057)[&rate=0.8475662252237539]:0.008938975229276117)[&rate=1.119141866321601]:0.005673808215849882)[&rate=1.403904349643762]:0.0072733930564253466)[&rate=0.5267793990792538]:0.014211532794674485,((23[&rate=0.6919735306585793]:0.0140755040503847,24[&rate=0.7945048514379497]:0.0140755040503847)[&rate=1.182293639581259]:0.03276734731273246,((25[&rate=1.1604063381712342]:0.004131336954651449,26[&rate=1.850451976422306]:0.004131336954651449)[&rate=1.119141866321601]:0.01670155194693613,27[&rate=0.8340999647054472]:0.020832888901587576)[&rate=1.6274652466796096]:0.026009962461529583)[&rate=1.524301201274075]:0.013573510167601728)[&rate=1.0]:0.0;
tree STATE_3360000 = (((((1[&rate=0.7841618322672304]:0.01844297933072464,6[&rate=0.6975931853236667]:0.01844297933072464)[&rate=0.5787200527353936]:0.008823045538445332,30[&rate=0.7594190071582714]:0.027266024869169972)[&rate=0.6597453219556961]:0.0022287668452161957,(((((3[&rate=1.4980926822433298]:0.00854368146051092,(4[&rate=0.873174768207172]:0.006183545094975816,5[&rate=1.082270461964176]:0.006183545094975816)[&rate=1.4201974785853007]:0.0023601363655351044)[&rate=0.532596781783596]:0.007623866603562629,(((28[&rate=0.5930097229486271]:0.011126383880441511,36[&rate=2.706919607138441]:0.011126383880441511)[&rate=2.245730513777814]:9.990029850607037E-4,37[&rate=0.7594190071582714]:0.012125386865502215)[&rate=1.1781892039559099]:0.002272383299151654,(31[&rate=1.9007778004525682]:0.006937800967442998,32[&rate=0.7966021178309874]:0.006937800967442998)[&rate=0.6468586045489332]:0.007459969197210871)[&rate=2.245730513777814]:0.0017697778994196795)[&rate=0.5787200527353936]:0.004227212909244549,7[&rate=1.1781892039559099]:0.020394760973318098)[&rate=0.941274060620305]:0.003580946563893579,(29[&rate=2.706919607138441]:0.02252017086898896,((33[&rate=0.886403906420634]:0.004418764523503767,34[&rate=1.0158048760602656]:0.004418764523503767)[&rate=0.7594190071582714]:0.013554901733938744,35[&rate=0.6337838249346273]:0.01797366625744251)[&rate=0.6069088471005832]:0.004546504611546449)[&rate=0.7594190071582714]:0.001455536668222717)[&rate=0.8998101552287915]:0.0010531751091693783,(((8[&rate=1.031753169247709]:0.005831415122590739,11[&rate=0.873174768207172]:0.005831415122590739)[&rate=0.84718035154554]:0.008369436309956166,(9[&rate=0.5787200527353936]:0.011492844753571433,10[&rate=1.082270461964176]:0.011492844753571433)[&rate=0.6724775273813053]:0.002708006678975472)[&rate=0.7100266055310882]:0.005082944591839625,12[&rate=1.0002426523663914]:0.01928379602438653)[&rate=0.7347530995024499]:0.005745086621994525)[&rate=0.6337838249346273]:0.0044659090680051125)[&rate=0.6850847229834403]:0.015788835749993443,(((2[&rate=1.0002426523663914]:0.0209901323052073,38[&rate=0.8091088939139891]:0.0209901323052073)[&rate=0.8091088939139891]:0.010110989749605705,(21[&rate=0.6069088471005832]:0.010388733909528504,22[&rate=0.5639599286222233]:0.010388733909528504)[&rate=0.8343827541310127]:0.020712388145284498)[&rate=0.532596781783596]:0.005021516238303596,((((13[&rate=0.532596781783596]:0.011802265843797722,16[&rate=0.7347530995024499]:0.011802265843797722)[&rate=0.84718035154554]:0.0028028653173755823,15[&rate=1.7994937615665743]:0.014605131161173304)[&rate=0.30362806399352477]:0.008235033366260833,14[&rate=1.4573673021583022]:0.022840164527434138)[&rate=0.886403906420634]:0.008579321694491018,((17[&rate=1.7994937615665743]:0.012808056979509415,(18[&rate=0.84718035154554]:0.003669222946211402,19[&rate=0.5639599286222233]:0.003669222946211402)[&rate=0.6069088471005832]:0.009138834033298012)[&rate=1.1001386275094989]:0.007581311517771467,20[&rate=0.8601057179151514]:0.02038936849728088)[&rate=0.6975931853236667]:0.011030117724644274)[&rate=1.1781892039559099]:0.004703152071191444)[&rate=1.4980926822433298]:0.009160989171263012)[&rate=1.2968093021091762]:0.014687318570479509,((23[&rate=0.7594190071582714]:0.012856288749212649,24[&rate=0.8998101552287915]:0.012856288749212649)[&rate=1.2221921569663545]:0.03137193360801969,((25[&rate=1.0481213518454804]:0.006351729255036572,26[&rate=0.886403906420634]:0.006351729255036572)[&rate=1.1001386275094989]:0.01390002317622201,27[&rate=0.941274060620305]:0.020251752431258582)[&rate=1.651477231509101]:0.023976469925973756)[&rate=0.7100266055310882]:0.01574272367762678)[&rate=1.0]:0.0;
tree STATE_3400000 = (((((1[&rate=0.9556937132486416]:0.013790144367083972,6[&rate=0.8939533260074035]:0.013790144367083972)[&rate=0.663130448449775]:0.00996019473398679,30[&rate=0.8647118266628914]:0.02375033910107076)[&rate=0.8939533260074035]:0.001999252724045348,(((((3[&rate=1.5001898517107666]:0.007538927344747863,(4[&rate=1.0985663788438478]:0.005230613288772387,5[&rate=1.4189763310255576]:0.005230613288772387)[&rate=1.3830124260502212]:0.0023083140559754757)[&rate=0.49173199904025483]:0.008970994790474713,(((28[&rate=0.7285576653192857]:0.011014534431438282,36[&rate=2.9793028679723657]:0.011014534431438282)[&rate=0.9719495467479081]:0.002162890170613668,37[&rate=0.7023831659971597]:0.01317742460205195)[&rate=1.4189763310255576]:0.0018012265729494825,(31[&rate=2.0136146168394986]:0.006731775120845699,32[&rate=0.8647118266628914]:0.006731775120845699)[&rate=0.7023831659971597]:0.008246876054155734)[&rate=2.4223122565500073]:0.0015312709602211434)[&rate=1.2608261233006388]:0.0021413469727146334,7[&rate=1.2886887402694005]:0.01865126910793721)[&rate=1.0056474824565507]:0.003747816237188749,(29[&rate=2.9793028679723657]:0.02102748647188829,((33[&rate=0.5962595716335736]:0.006369870480446046,34[&rate=0.8224155437094448]:0.006369870480446046)[&rate=0.9242190310224847]:0.010522383540163462,35[&rate=0.7815634986537524]:0.01689225402060951)[&rate=0.6233828362815946]:0.004135232451278781)[&rate=0.8224155437094448]:0.0013715988732376679)[&rate=0.9242190310224847]:8.715398772513351E-4,(((8[&rate=0.9719495467479081]:0.006120727404652107,11[&rate=0.85042326377064]:0.006120727404652107)[&rate=0.85042326377064]:0.007978130035002317,(9[&rate=0.7417016637057233]:0.00929478522950614,10[&rate=1.1402263473787961]:0.00929478522950614)[&rate=0.45613288058261997]:0.004804072210148284)[&rate=2.0136146168394986]:0.0015888543185479179,12[&rate=1.2608261233006388]:0.01568771175820234)[&rate=0.6367273105648665]:0.007582913464174952)[&rate=1.1402263473787961]:0.0024789666027388163)[&rate=0.41474850156926024]:0.025450992172406997,(((2[&rate=1.2886887402694005]:0.018347904083551084,38[&rate=1.0596947576929305]:0.018347904083551084)[&rate=0.6367273105648665]:0.011425316445600235,(21[&rate=1.1622765650767304]:0.005140897107383898,22[&rate=0.9719495467479081]:0.005140897107383898)[&rate=0.663130448449775]:0.02463232342176742)[&rate=0.7154573268738276]:0.00487001731833989,((((13[&rate=0.5539044927077948]:0.012435650329660267,16[&rate=0.6099047351315967]:0.012435650329660267)[&rate=1.1622765650767304]:0.002518544677218574,15[&rate=1.8010589530600054]:0.014954195006878841)[&rate=0.49173199904025483]:0.002489790595483772,14[&rate=1.8010589530600054]:0.017443985602362613)[&rate=0.6762395357676267]:0.012327821637996183,((17[&rate=2.0136146168394986]:0.011574645820497454,(18[&rate=1.457851557625484]:0.0023831948992655443,19[&rate=0.41474850156926024]:0.0023831948992655443)[&rate=0.8086606629232131]:0.00919145092123191)[&rate=0.9556937132486416]:0.007335195915601613,20[&rate=1.0231574563906043]:0.018909841736099067)[&rate=0.7023831659971597]:0.010861965504259729)[&rate=1.209256038166012]:0.004871430607132413)[&rate=0.6233828362815946]:0.016557346150031897)[&rate=1.5983856375731553]:0.013082292419668205,((23[&rate=0.8792152139658471]:0.010355509857092847,24[&rate=0.9556937132486416]:0.010355509857092847)[&rate=1.0788128410626636]:0.03575058886648078,((25[&rate=0.7815634986537524]:0.007203692768964892,26[&rate=0.8792152139658471]:0.007203692768964892)[&rate=1.1852530171680231]:0.012969350764350886,27[&rate=0.9719495467479081]:0.02017304353331578)[&rate=1.5983856375731553]:0.02593305519025785)[&rate=0.3244740072943826]:0.018176777693617682)[&rate=1.0]:0.0;
tree STATE_3440000 = (((((1[&rate=0.8069333425575161]:0.013775901697213228,6[&rate=1.055369265054028]:0.013775901697213228)[&rate=0.5309841220043079]:0.011535391249925024,30[&rate=0.8069333425575161]:0.025311292947138252)[&rate=0.6154047462596363]:0.002214393384603809,(((((3[&rate=1.5750554443330282]:0.008986739169519599,(4[&rate=1.0755402059116077]:0.005099598510235162,5[&rate=1.3297674406358921]:0.005099598510235162)[&rate=0.9130684055789238]:0.003887140659284437)[&rate=0.6017567715713215]:0.007196435905274997,(((28[&rate=0.682793087380312]:0.010085216836188408,36[&rate=3.1532043394392346]:0.010085216836188408)[&rate=1.8505654922902584]:0.0010910417658551354,37[&rate=0.7926504119150395]:0.011176258602043543)[&rate=0.8360595151061091]:0.0033046259433033975,(31[&rate=1.5750554443330282]:0.008629150844679698,32[&rate=0.6017567715713215]:0.008629150844679698)[&rate=0.8971008955323779]:0.0058517337006672426)[&rate=2.5326727352271217]:0.0017022905294476545)[&rate=0.9630721399396008]:0.00338597716916415,7[&rate=1.2137115123563398]:0.019569152243958745)[&rate=1.118024687912262]:0.0029003095999965006,(29[&rate=3.1532043394392346]:0.020479655631350922,((33[&rate=0.7785301324429079]:0.004995233316029212,34[&rate=1.1404765030388673]:0.004995233316029212)[&rate=0.866060116960208]:0.012802733225072947,35[&rate=0.6559131381342127]:0.017797966541102158)[&rate=0.5599599207862191]:0.0026816890902487643)[&rate=0.8814394214415688]:0.0019898062126043232)[&rate=0.6559131381342127]:9.922975539327465E-4,(((8[&rate=0.6559131381342127]:0.008137889998979686,11[&rate=0.5740699502027036]:0.008137889998979686)[&rate=0.8360595151061091]:0.008146795332996806,(9[&rate=0.8213968670001635]:0.008619587152899472,10[&rate=1.3297674406358921]:0.008619587152899472)[&rate=0.3379713354801439]:0.007665098179077019)[&rate=1.3297674406358921]:0.001651531284903928,12[&rate=1.0168796528691297]:0.01793621661688042)[&rate=0.8360595151061091]:0.0055255427810075725)[&rate=0.866060116960208]:0.004063926933854069)[&rate=0.4322903388059969]:0.023753845725807157,(((2[&rate=1.5249380241532413]:0.01577501019088828,38[&rate=1.268584857688711]:0.01577501019088828)[&rate=0.4507095571453804]:0.018046271482675045,(21[&rate=1.0168796528691297]:0.006116427429063297,22[&rate=0.866060116960208]:0.006116427429063297)[&rate=0.5160036172088437]:0.02770485424450003)[&rate=0.39087566466932344]:0.005781547181655883,(((13[&rate=0.5160036172088437]:0.013275686857238242,16[&rate=0.6154047462596363]:0.013275686857238242)[&rate=0.4507095571453804]:0.00562048639093392,(14[&rate=2.08258834422406]:0.016027587198659324,15[&rate=1.4376692198355976]:0.016027587198659324)[&rate=0.8971008955323779]:0.0028685860495128376)[&rate=0.8069333425575161]:0.013761994569964162,((17[&rate=1.8505654922902584]:0.013155250455027988,(18[&rate=0.6154047462596363]:0.005661830275468019,19[&rate=0.24209643468991932]:0.005661830275468019)[&rate=0.9130684055789238]:0.007493420179559969)[&rate=1.0358330180763435]:0.006601909839179042,20[&rate=0.8814394214415688]:0.01975716029420703)[&rate=0.545615348289636]:0.012901007523929295)[&rate=0.9293674703374188]:0.006944661037082883)[&rate=0.9984625337468026]:0.01167670320233001)[&rate=0.5160036172088437]:0.011914671703622662,((23[&rate=1.055369265054028]:0.008881427618532904,24[&rate=1.0964036967580955]:0.008881427618532904)[&rate=0.9805394763997837]:0.03845116500959372,((25[&rate=0.7645550059473804]:0.0069207855993549516,26[&rate=1.0358330180763435]:0.0069207855993549516)[&rate=1.1404765030388673]:0.013570618163219783,27[&rate=0.946025511856466]:0.020491403762574734)[&rate=1.5750554443330282]:0.026841188865551886)[&rate=1.399116668583503]:0.01586161113304526)[&rate=1.0]:0.0;
tree STATE_3480000 = (((((1[&rate=1.1643506376595218]:0.011116547944839484,6[&rate=1.2161470223298192]:0.011116547944839484)[&rate=0.3754208097718574]:0.01448339141290242,30[&rate=0.7963109397664725]:0.025599939357741904)[&rate=0.9931930527617583]:0.0020263632081063375,(((((3[&rate=1.304172050451434]:0.009939360237853287,(4[&rate=1.1168351972264492]:0.005324086489400047,5[&rate=1.2161470223298192]:0.005324086489400047)[&rate=0.6833143993210532]:0.00461527374845324)[&rate=0.9747045042282515]:0.005654004610569179,(((28[&rate=0.6286223011909938]:0.009545202762515628,36[&rate=3.2743068151629693]:0.009545202762515628)[&rate=0.6422853430937517]:0.00328715607031539,37[&rate=0.6833143993210532]:0.012832358832831018)[&rate=2.3163955284793114]:0.001117420836043697,(31[&rate=1.7944110431017062]:0.008475686955735506,32[&rate=0.6011845407285017]:0.008475686955735506)[&rate=1.0519764925876363]:0.005474092713139209)[&rate=2.3163955284793114]:0.0016435851795477512)[&rate=0.4692619415663166]:0.007410100245231831,7[&rate=1.0519764925876363]:0.023003465093654297)[&rate=2.6084909269984737]:0.0012680856859051855,(29[&rate=3.2743068151629693]:0.02091266507366069,((33[&rate=0.43519947729128217]:0.007962877316868273,34[&rate=0.4526252339614428]:0.007962877316868273)[&rate=1.1643506376595218]:0.009349712506155553,35[&rate=0.752970781169936]:0.017312589823023826)[&rate=0.8111224432478894]:0.003600075250636863)[&rate=0.35121575646795306]:0.0033588857058987932)[&rate=1.0944381525307236]:7.751296905337546E-4,(((8[&rate=0.6011845407285017]:0.008907662190807353,11[&rate=0.6011845407285017]:0.008907662190807353)[&rate=1.2439530595453319]:0.0051971632198159045,(9[&rate=0.6696111929922833]:0.009428924347914841,10[&rate=1.2161470223298192]:0.009428924347914841)[&rate=0.35121575646795306]:0.004675901062708416)[&rate=0.8888032888977527]:0.004630282852025646,12[&rate=1.0519764925876363]:0.018735108262648903)[&rate=0.5734253763003977]:0.006311572207444334)[&rate=1.4497002109548462]:0.002579622095755005)[&rate=0.43519947729128217]:0.0219119770811212,(((2[&rate=1.652239629340419]:0.013891647300189179,38[&rate=1.4093924990841047]:0.013891647300189179)[&rate=0.35121575646795306]:0.023038748672150666,(21[&rate=0.9747045042282515]:0.00705211257575579,22[&rate=0.7388285553904723]:0.00705211257575579)[&rate=0.5158620679912888]:0.029878283396584056)[&rate=1.0317822789392368]:0.0034649622762665325,(((13[&rate=0.3754208097718574]:0.01607164034424965,16[&rate=0.5007722933321882]:0.01607164034424965)[&rate=0.752970781169936]:0.0031977273644406556,(14[&rate=1.7183967072874862]:0.01800415522323717,15[&rate=1.304172050451434]:0.01800415522323717)[&rate=1.2732329395803113]:0.0012652124854531377)[&rate=0.8111224432478894]:0.01340742404870206,((17[&rate=1.4933840365135584]:0.014398743971769027,(18[&rate=0.43519947729128217]:0.00735342711106095,19[&rate=0.22839806744052824]:0.00735342711106095)[&rate=1.0122041755618625]:0.007045316860708076)[&rate=0.9219882337320846]:0.00732553309277398,20[&rate=0.872712035671898]:0.021724277064543007)[&rate=0.7108954943955408]:0.010952514692849361)[&rate=0.752970781169936]:0.00771856649121401)[&rate=1.304172050451434]:0.009142921398363063)[&rate=0.8569210899157716]:0.007035297122005561,((23[&rate=1.1168351972264492]:0.007628056817340728,24[&rate=1.336991257087984]:0.007628056817340728)[&rate=1.1896576805717833]:0.03399454735569066,((25[&rate=0.7672534040280252]:0.007780127805687997,26[&rate=0.8261478137484998]:0.007780127805687997)[&rate=1.1168351972264492]:0.01395326385439993,27[&rate=0.8888032888977527]:0.021733391660087927)[&rate=1.9920189007238]:0.019889212512943462)[&rate=1.4497002109548462]:0.014950972595943614)[&rate=1.0]:0.0;
tree STATE_3520000 = (((((1[&rate=1.3700983949808396]:0.009963842748889352,6[&rate=1.243226787234593]:0.009963842748889352)[&rate=0.3545239935993745]:0.016034354879667694,30[&rate=0.8283309804963078]:0.025998197628557047)[&rate=0.6316412152642055]:0.002773937670645415,(((((3[&rate=1.2156533884112848]:0.010014876297886957,(4[&rate=0.6588707289685849]:0.007349066214638309,5[&rate=1.01325697145288]:0.007349066214638309)[&rate=1.3700983949808396]:0.002665810083248648)[&rate=0.7136179714090674]:0.00709590099553159,(((28[&rate=0.5765963713261817]:0.010241183285378323,36[&rate=3.247548808656569]:0.010241183285378323)[&rate=1.073465350737684]:0.0017979084959647042,37[&rate=0.6861450358078214]:0.012039091781343027)[&rate=1.7881964164579578]:0.001953708742428036,(31[&rate=1.8765005915003161]:0.007080000525353627,32[&rate=0.6861450358078214]:0.007080000525353627)[&rate=0.5765963713261817]:0.006912799998417435)[&rate=1.243226787234593]:0.0031179767696474844)[&rate=0.5040790368765367]:0.0068191865317179835,7[&rate=1.01325697145288]:0.02392996382513653)[&rate=3.247548808656569]:9.442288862055136E-4,(29[&rate=2.591809995539021]:0.02365475519147338,((33[&rate=0.5040790368765367]:0.006817937714279593,34[&rate=0.7414329378746439]:0.006817937714279593)[&rate=0.8435089518273683]:0.01237016841788708,35[&rate=0.6588707289685849]:0.019188106132166673)[&rate=0.5040790368765367]:0.004466649059306705)[&rate=1.1893810521088812]:0.0012194375198686658)[&rate=0.8589381580624388]:8.116850924302262E-4,(((8[&rate=0.8283309804963078]:0.007503961407866744,11[&rate=0.6724923404919481]:0.007503961407866744)[&rate=0.9760084179225257]:0.00754969106433542,(9[&rate=0.5191470643962237]:0.011353412000678827,10[&rate=0.8435089518273683]:0.011353412000678827)[&rate=0.5040790368765367]:0.0037002404715233365)[&rate=0.8746404920011268]:0.002646402086680922,12[&rate=0.9760084179225257]:0.017700054558883085)[&rate=0.5040790368765367]:0.007985823244889185)[&rate=0.9760084179225257]:0.003086257495430192)[&rate=0.6316412152642055]:0.01672809777262334,(((2[&rate=1.3700983949808396]:0.018003190077755908,38[&rate=1.073465350737684]:0.018003190077755908)[&rate=0.47260243379933586]:0.014444532412848148,(21[&rate=0.8133834671017299]:0.0081940557778272,22[&rate=0.590495800654244]:0.0081940557778272)[&rate=0.6179903748288679]:0.024253666712776855)[&rate=0.6042840299776394]:0.004683155370015256,(((13[&rate=0.6861450358078214]:0.008826241378986115,16[&rate=0.9943745412794833]:0.008826241378986115)[&rate=0.2898600184656018]:0.014394706481981864,(14[&rate=1.537594195732779]:0.02102927592866438,15[&rate=1.073465350737684]:0.02102927592866438)[&rate=1.1893810521088812]:0.002191671932303598)[&rate=0.9760084179225257]:0.009009382879548587,((17[&rate=1.4071852308755601]:0.016135545119368634,(18[&rate=1.1402268459282143]:0.0031156148305697185,19[&rate=0.37875819851798087]:0.0031156148305697185)[&rate=0.590495800654244]:0.013019930288798916)[&rate=1.01325697145288]:0.007764978145787353,20[&rate=0.7986465782293496]:0.023900523265155987)[&rate=0.8133834671017299]:0.008329807475360579)[&rate=1.073465350737684]:0.004900547120102745)[&rate=1.4071852308755601]:0.008369355211206492)[&rate=0.6316412152642055]:0.017047247539440084,((23[&rate=1.0527510842851615]:0.008339355765141934,24[&rate=1.0527510842851615]:0.008339355765141934)[&rate=1.1402268459282143]:0.03543645722677052,((25[&rate=0.6998475476176353]:0.008422295688947687,26[&rate=0.7986465782293496]:0.008422295688947687)[&rate=1.0326996256185825]:0.016505752093117516,27[&rate=0.7555121958367998]:0.024928047782065203)[&rate=2.1190726346584814]:0.01884776520984725)[&rate=0.9406690188692339]:0.018771667619353435)[&rate=1.0]:0.0;
tree STATE_3560000 = (((((1[&rate=1.1901059345429237]:0.009700804757042408,6[&rate=1.3752786883861075]:0.009700804757042408)[&rate=0.369409879498257]:0.01869363126654718,30[&rate=0.734081999131679]:0.028394436023589587)[&rate=2.3394872995280083]:5.50373139768523E-4,(((((3[&rate=0.9722928941180298]:0.01202539094825664,(4[&rate=0.6368805300860124]:0.008302594450972457,5[&rate=0.7627364852059738]:0.008302594450972457)[&rate=0.9020242273407084]:0.003722796497284183)[&rate=0.734081999131679]:0.005483608631590118,(((28[&rate=0.6506176570652444]:0.009432905153782346,36[&rate=3.323379130203715]:0.009432905153782346)[&rate=0.9363151645993842]:0.0021244851176469015,37[&rate=0.8375594547619893]:0.011557390271429248)[&rate=1.7281209085473561]:0.001527783222768784,(31[&rate=2.007535005987378]:0.006517360011445814,32[&rate=0.7483365401616793]:0.006517360011445814)[&rate=0.609375482709396]:0.006567813482752218)[&rate=1.0716582916174378]:0.0044238260856487265)[&rate=0.6781654525213552]:0.003449591428130363,7[&rate=1.1398449713084893]:0.02095859100797712)[&rate=0.9910023429967826]:0.003939407285411936,(29[&rate=2.6389789940065373]:0.02280156554471318,((33[&rate=1.0300685991578546]:0.0035561960484994143,34[&rate=1.1901059345429237]:0.0035561960484994143)[&rate=0.7772997139562173]:0.014815359658382477,35[&rate=0.6643727324347349]:0.01837155570688189)[&rate=0.4107048140274764]:0.004430009837831289)[&rate=0.8854335778002442]:0.002096432748675877)[&rate=1.3752786883861075]:6.474816801051234E-4,(((8[&rate=0.954076338039283]:0.005966258674808839,11[&rate=0.8221544856247137]:0.005966258674808839)[&rate=0.8691758824528719]:0.008507574945406082,(9[&rate=0.609375482709396]:0.011304902559406303,10[&rate=0.9020242273407084]:0.011304902559406303)[&rate=0.7059386502518243]:0.0031689310608086184)[&rate=0.34526268451462566]:0.0072102397525702685,12[&rate=0.8375594547619893]:0.02168407337278519)[&rate=1.0102458111322001]:0.0038614066007089907)[&rate=0.9910023429967826]:0.0033993291898639297)[&rate=0.609375482709396]:0.018255470191072324,(((2[&rate=1.3752786883861075]:0.016536901635861693,38[&rate=1.2169890087356727]:0.016536901635861693)[&rate=0.6920146752478715]:0.011635669822143108,(21[&rate=0.7059386502518243]:0.009013793920747736,22[&rate=0.6643727324347349]:0.009013793920747736)[&rate=0.8691758824528719]:0.019158777537257067)[&rate=0.4107048140274764]:0.007819697407074874,(((13[&rate=0.44657261171959617]:0.014578910416395871,16[&rate=0.524713092506843]:0.014578910416395871)[&rate=0.281019010130284]:0.008509083683288595,(14[&rate=1.7281209085473561]:0.018210695887431703,15[&rate=1.1644307364054203]:0.018210695887431703)[&rate=0.5392385346424607]:0.004877298212252763)[&rate=1.2749517246027597]:0.008461810730075053,((17[&rate=1.2749517246027597]:0.01813877024550146,(18[&rate=0.8691758824528719]:0.00430020455551588,19[&rate=0.34526268451462566]:0.00430020455551588)[&rate=0.4792590427604638]:0.013838565689985581)[&rate=0.8375594547619893]:0.007507974082345711,20[&rate=0.7059386502518243]:0.025646744327847172)[&rate=1.3397332752978763]:0.005903060501912347)[&rate=1.30638170330795]:0.004442464035320157)[&rate=1.0102458111322001]:0.011208010489350759)[&rate=2.007535005987378]:0.009681137705510288,((23[&rate=0.9020242273407084]:0.010301266799707151,24[&rate=1.0300685991578546]:0.010301266799707151)[&rate=1.1398449713084893]:0.03525682252361896,((25[&rate=1.2749517246027597]:0.004606266729799561,26[&rate=1.4988193962841179]:0.004606266729799561)[&rate=0.6506176570652444]:0.024229398967470783,27[&rate=0.6506176570652444]:0.028835665697270346)[&rate=2.3394872995280083]:0.016722423626055766)[&rate=0.8069895916290969]:0.01132332773661461)[&rate=1.0]:0.0;
tree STATE_3600000 = (((((1[&rate=0.9994866875141495]:0.013036016876897847,6[&rate=1.096751647012861]:0.013036016876897847)[&rate=0.36972142432279587]:0.01818394798768342,30[&rate=0.6318131339532925]:0.031219964864581267)[&rate=0.5909551960880896]:0.002442219411283277,(((((3[&rate=0.7531009837053487]:0.015085885564784981,(4[&rate=0.6452654339349593]:0.009422216131075202,5[&rate=0.780796983044363]:0.009422216131075202)[&rate=0.6586763882851734]:0.0056636694337097795)[&rate=0.6988752613656367]:0.006029823063726141,(((28[&rate=0.6318131339532925]:0.010213765102664103,36[&rate=3.1290981151767996]:0.010213765102664103)[&rate=0.780796983044363]:0.0028332483073809644,37[&rate=0.618295450484632]:0.013047013410045067)[&rate=1.7600979830081236]:0.0017888428663948887,(31[&rate=1.6887007530935492]:0.0074690950765214205,32[&rate=0.618295450484632]:0.0074690950765214205)[&rate=0.6586763882851734]:0.007366761199918535)[&rate=0.6452654339349593]:0.006279852352071166)[&rate=0.7258391551899779]:0.003663780564241957,7[&rate=0.9994866875141495]:0.02477948919275308)[&rate=0.8987486214977317]:0.0037147932429039757,(29[&rate=2.5174806209735134]:0.027070899473536813,((33[&rate=1.0560088808638155]:0.003897396382169037,34[&rate=1.297040112403124]:0.003897396382169037)[&rate=0.5770699508806739]:0.0198416929288085,35[&rate=0.5037347466648098]:0.023739089310977537)[&rate=0.5037347466648098]:0.003331810162559276)[&rate=1.03660731048299]:0.001423382962120242)[&rate=1.435180256099769]:7.946741477964543E-4,(((8[&rate=1.03660731048299]:0.006001978703995643,11[&rate=0.8987486214977317]:0.006001978703995643)[&rate=0.6586763882851734]:0.010227724804972976,(9[&rate=0.5340740932726584]:0.011798797472498145,10[&rate=0.9816797587648409]:0.011798797472498145)[&rate=0.5909551960880896]:0.004430906036470474)[&rate=0.6854612747828389]:0.005283450637579075,12[&rate=0.8987486214977317]:0.021513154146547694)[&rate=0.6318131339532925]:0.007775802436905815)[&rate=0.7668862462447302]:0.004373227692411035)[&rate=0.5909551960880896]:0.017307630978642928,(((2[&rate=1.1878717712881017]:0.019206368606059586,38[&rate=0.9816797587648409]:0.019206368606059586)[&rate=0.4354829113827625]:0.018094198014051183,(21[&rate=0.5629921669018603]:0.010128670112729029,22[&rate=0.5909551960880896]:0.010128670112729029)[&rate=0.5486776239897275]:0.02717189650738174)[&rate=0.8831760458294232]:0.003133815440006113,(((13[&rate=0.4538948612151441]:0.012434370381963836,16[&rate=0.7123286085707675]:0.012434370381963836)[&rate=0.24495639502054903]:0.011084770576347113,(14[&rate=1.6264507795742484]:0.01962650696097829,15[&rate=1.096751647012861]:0.01962650696097829)[&rate=0.618295450484632]:0.0038926339973326604)[&rate=0.7531009837053487]:0.012110991441755672,((17[&rate=1.096751647012861]:0.02218604270494894,(18[&rate=1.6264507795742484]:0.0019809518054672653,19[&rate=0.6586763882851734]:0.0019809518054672653)[&rate=0.3044681208560416]:0.020205090899481675)[&rate=1.3282490152009327]:0.005557860546812465,20[&rate=0.6318131339532925]:0.027743903251761404)[&rate=1.16368615543488]:0.007886229148305217)[&rate=1.239686614802865]:0.004804249660050261)[&rate=1.03660731048299]:0.01053543319439059)[&rate=3.1290981151767996]:0.008145800088076,((23[&rate=0.7531009837053487]:0.01175674113418006,24[&rate=0.8528442499104743]:0.01175674113418006)[&rate=1.0560088808638155]:0.03840550587942258,((25[&rate=0.8987486214977317]:0.0059921019319799365,26[&rate=1.1182142918316407]:0.0059921019319799365)[&rate=0.618295450484632]:0.028424487170055364,27[&rate=0.5486776239897275]:0.0344165891020353)[&rate=2.5174806209735134]:0.015745657911567346)[&rate=0.3044681208560416]:0.008953368328980825)[&rate=1.0]:0.0;
tree STATE_3640000 = (((((1[&rate=0.9249468744382339]:0.013956356684284677,6[&rate=0.9725209870578624]:0.013956356684284677)[&rate=0.36315510234272397]:0.017487153575550998,30[&rate=0.6381699178569874]:0.031443510259835675)[&rate=0.5839347189898472]:0.002396375857322476,(((((3[&rate=1.0235508180378485]:0.013363951786243508,(4[&rate=0.6113907893334021]:0.00962128859059831,5[&rate=0.8097257852692377]:0.00962128859059831)[&rate=0.8947753317087309]:0.003742663195645198)[&rate=0.6381699178569874]:0.0068142747487875775,(((28[&rate=0.5839347189898472]:0.010565100676943317,36[&rate=2.967857352309661]:0.010565100676943317)[&rate=0.9249468744382339]:0.0018233648034226384,37[&rate=0.7167472602813141]:0.012388465480365955)[&rate=1.8911756557721906]:0.0018581965388683244,(31[&rate=1.5447762430793517]:0.009136448996324001,32[&rate=0.6906615850101347]:0.009136448996324001)[&rate=0.9563194831374163]:0.0051102130229102784)[&rate=0.7037009319009697]:0.005931564515796807)[&rate=0.6906615850101347]:0.004310675237072532,7[&rate=1.0414872065095335]:0.024488901772103618)[&rate=0.9404705657923713]:0.003349403960326316,(29[&rate=2.414985481240505]:0.026844352803744004,((33[&rate=0.6645259223083694]:0.0046242482922404776,34[&rate=1.2089204688755555]:0.0046242482922404776)[&rate=0.7429328945814023]:0.016108542298841122,35[&rate=0.5839347189898472]:0.0207327905910816)[&rate=0.4760959891685336]:0.0061115622126624025)[&rate=1.079001197960135]:9.939529286859296E-4)[&rate=2.0089939764937883]:3.5474472183602904E-4,(((8[&rate=1.0599548434047148]:0.005499298715117728,11[&rate=1.0986792187069787]:0.005499298715117728)[&rate=0.6645259223083694]:0.011646052278787324,(9[&rate=0.41639459430049935]:0.015322958301874006,10[&rate=0.7037009319009697]:0.015322958301874006)[&rate=0.9404705657923713]:0.0018223926920310461)[&rate=0.5839347189898472]:0.005296029113219223,12[&rate=0.7693563485649255]:0.022441380107124275)[&rate=0.8234437693904926]:0.005751670347141687)[&rate=0.5255113721244895]:0.005646835662892188)[&rate=0.5407117291622454]:0.01943485764242106,(((2[&rate=1.288006515104397]:0.01886608221908064,38[&rate=1.0061029004627626]:0.01886608221908064)[&rate=0.36315510234272397]:0.02022700069064583,(21[&rate=0.6381699178569874]:0.010111751231187209,22[&rate=0.5097665914168198]:0.010111751231187209)[&rate=0.5698523690097582]:0.02898133167853926)[&rate=0.6776100532663113]:0.004373023817987411,(((13[&rate=0.41639459430049935]:0.014014451087970487,16[&rate=0.5977659503238407]:0.014014451087970487)[&rate=0.36315510234272397]:0.007450011118202838,(14[&rate=1.8911756557721906]:0.018665261894441166,15[&rate=1.2089204688755555]:0.018665261894441166)[&rate=1.0986792187069787]:0.002799200311732159)[&rate=0.6906615850101347]:0.013462350608240747,((17[&rate=1.0986792187069787]:0.020510668788869285,(18[&rate=1.4984933946390318]:0.002478200069071368,19[&rate=0.555465960265085]:0.002478200069071368)[&rate=0.4380410801749436]:0.01803246871979792)[&rate=0.8373205378020234]:0.007417478758121942,20[&rate=0.6381699178569874]:0.027928147546991227)[&rate=1.1190482834930526]:0.006998665267422845)[&rate=0.7561065705025858]:0.008539293913299807)[&rate=1.185018211480422]:0.009808637031865332)[&rate=0.9097230210321127]:0.012588376589272567,((23[&rate=0.8234437693904926]:0.011334169835775445,24[&rate=0.9249468744382339]:0.011334169835775445)[&rate=0.9725209870578624]:0.04146851886855707,((25[&rate=0.9249468744382339]:0.006138053774405126,26[&rate=1.1190482834930526]:0.006138053774405126)[&rate=0.4760959891685336]:0.02848725556757179,27[&rate=0.5698523690097582]:0.03462530934197692)[&rate=2.168426974744992]:0.018177379362355597)[&rate=1.185018211480422]:0.013060431644519262)[&rate=1.0]:0.0;
tree STATE_3680000 = (((((1[&rate=1.0240624570640928]:0.011463026050731647,6[&rate=1.2084723621759668]:0.011463026050731647)[&rate=0.2673481576795505]:0.020412615698142532,30[&rate=0.6794127036478234]:0.03187564174887418)[&rate=0.8668130183704081]:0.0027983365275864105,(((((3[&rate=0.7445508810998173]:0.01590727069411116,(4[&rate=0.6267755733068262]:0.010176046312461365,5[&rate=0.6133470428845077]:0.010176046312461365)[&rate=0.705433595602004]:0.005731224381649793)[&rate=0.6267755733068262]:0.006265232922403063,(((28[&rate=0.542790443993924]:0.012024418341018406,36[&rate=2.9528555984588816]:0.012024418341018406)[&rate=0.9258995880283571]:0.0021661301746771586,37[&rate=0.6267755733068262]:0.014190548515695565)[&rate=1.0988213088550853]:0.003116201427762458,(31[&rate=1.886055891166152]:0.007539799508465685,32[&rate=0.7975948658527334]:0.007539799508465685)[&rate=0.4402095919740051]:0.009766950434992337)[&rate=0.8526199971886701]:0.004865753673056198)[&rate=0.6267755733068262]:0.0030695003504958504,7[&rate=0.957137534189351]:0.02524200396701007)[&rate=1.0419131499755105]:0.003423279632216423,(29[&rate=2.1610100232524236]:0.026895016636808912,((33[&rate=0.527610322533452]:0.008040906430840248,34[&rate=0.6267755733068262]:0.008040906430840248)[&rate=0.881217228436715]:0.012306311914734054,35[&rate=0.6133470428845077]:0.020347218345574302)[&rate=0.41856686635814155]:0.00654779829123461)[&rate=0.45993093736441165]:0.0017702669624175826)[&rate=0.5718861020317503]:0.001302746720730441,(((8[&rate=0.8386193864366597]:0.005501935496494341,11[&rate=0.9258995880283571]:0.005501935496494341)[&rate=0.6267755733068262]:0.010102282221047743,(9[&rate=0.527610322533452]:0.013691246124254184,10[&rate=0.881217228436715]:0.013691246124254184)[&rate=1.1847026819388156]:0.0019129715932879009)[&rate=0.39414438376419214]:0.008880133185023922,12[&rate=0.7314763142227394]:0.024484350902566007)[&rate=0.9107390952963093]:0.005483679417390929)[&rate=0.5997492917817926]:0.004705947956503656)[&rate=0.542790443993924]:0.019121233822981115,(((2[&rate=1.3804156130688763]:0.017294943648181252,38[&rate=1.0988213088550853]:0.017294943648181252)[&rate=0.3281991793685707]:0.02412906938822943,(21[&rate=0.8386193864366597]:0.008185240609262163,22[&rate=0.7314763142227394]:0.008185240609262163)[&rate=0.45993093736441165]:0.03323877242714852)[&rate=0.6267755733068262]:0.003397509275815641,(((13[&rate=0.4402095919740051]:0.014475184109547535,16[&rate=0.6133470428845077]:0.014475184109547535)[&rate=0.49548491293131836]:0.006955093365727269,(14[&rate=1.6507048584996675]:0.01850910889586509,15[&rate=1.316284179004836]:0.01850910889586509)[&rate=0.5118840797061851]:0.002921168579409713)[&rate=0.7314763142227394]:0.0136277100646746,((17[&rate=0.957137534189351]:0.022126150590586004,(18[&rate=0.8958523263806374]:0.003084525324586685,19[&rate=0.49548491293131836]:0.003084525324586685)[&rate=0.41856686635814155]:0.01904162526599932)[&rate=1.2595265957425446]:0.0057569176687367295,20[&rate=0.6794127036478234]:0.027883068259322734)[&rate=1.0602908735741503]:0.0071749192806266696)[&rate=0.5859439003937139]:0.00976353477227692)[&rate=1.2871024867570433]:0.008973689787215383)[&rate=0.705433595602004]:0.01426560927803653,((23[&rate=0.8386193864366597]:0.010389169383660166,24[&rate=0.957137534189351]:0.010389169383660166)[&rate=0.9258995880283571]:0.04136834442071112,((25[&rate=0.9107390952963093]:0.006646300021667341,26[&rate=1.0988213088550853]:0.006646300021667341)[&rate=0.5859439003937139]:0.028707613822267636,27[&rate=0.527610322533452]:0.03535391384393498)[&rate=2.40537013425978]:0.01640359996043631)[&rate=1.1401017492807604]:0.016303307573106947)[&rate=1.0]:0.0;
tree STATE_3720000 = (((((1[&rate=1.2365705043677726]:0.008875025199186317,6[&rate=1.6094904965979941]:0.008875025199186317)[&rate=0.2562443678990625]:0.024909520661488854,30[&rate=0.5747324710717475]:0.03378454586067517)[&rate=0.5605427623198579]:0.0021150137619672243,(((((3[&rate=0.8032575059610414]:0.015372332407254883,(4[&rate=0.7089384749189975]:0.008116261425456394,5[&rate=0.9049874847999151]:0.008116261425456394)[&rate=0.5000963033141881]:0.00725607098179849)[&rate=0.6428101662966471]:0.006321061788009603,(((28[&rate=0.5460553874130814]:0.010100024544117864,36[&rate=3.037597501162751]:0.010100024544117864)[&rate=1.0211146220629603]:0.0014768344377942347,37[&rate=0.8032575059610414]:0.0115768589819121)[&rate=0.7089384749189975]:0.005745413247133499,(31[&rate=1.5086981513475075]:0.00897390926281337,32[&rate=0.5886771642660478]:0.00897390926281337)[&rate=0.5886771642660478]:0.008348362966232228)[&rate=0.9049874847999151]:0.004371121966218888)[&rate=1.077800068356701]:0.002605330566950094,7[&rate=1.003293171879871]:0.02429872476221458)[&rate=0.6160033301587194]:0.006152860317748796,(29[&rate=2.4595065730681163]:0.027883898690226266,((33[&rate=0.35337140707389725]:0.009000998884951658,34[&rate=0.5605427623198579]:0.009000998884951658)[&rate=0.9859382250360915]:0.012061704688570126,35[&rate=0.6024213647352761]:0.021062703573521784)[&rate=0.4281666525740529]:0.0068211951167044815)[&rate=0.38211618522885404]:0.0025676863897371102)[&rate=1.0583213982947275]:6.311473846707175E-4,(((8[&rate=0.7488313806067132]:0.007275163276376438,11[&rate=0.7488313806067132]:0.007275163276376438)[&rate=1.0583213982947275]:0.006703700067557925,(9[&rate=0.5312069844434342]:0.01191085937193904,10[&rate=0.936323397846291]:0.01191085937193904)[&rate=0.9859382250360915]:0.0020680039719953233)[&rate=0.5605427623198579]:0.0048729764710602076,12[&rate=1.0583213982947275]:0.01885183981499457)[&rate=0.38211618522885404]:0.012230892649639523)[&rate=0.6294564271652116]:0.0048168271580083)[&rate=0.6560909960524035]:0.01587235909013064,(((2[&rate=1.1187829643801686]:0.020149642850616656,38[&rate=1.003293171879871]:0.020149642850616656)[&rate=0.38211618522885404]:0.018442286582685825,(21[&rate=0.9049874847999151]:0.007121177173217164,22[&rate=0.7488313806067132]:0.007121177173217164)[&rate=0.48361096462667463]:0.03147075226008532)[&rate=0.8600862052686972]:0.004101564035125453,(((13[&rate=0.5159198020637965]:0.011711236160352922,16[&rate=0.7221814828829819]:0.011711236160352922)[&rate=0.5000963033141881]:0.006309988243396892,(14[&rate=2.0369910558775413]:0.016453598047401215,15[&rate=1.354312294493716]:0.016453598047401215)[&rate=1.4254364475821946]:0.001567626356348599)[&rate=0.5159198020637965]:0.019163075863344183,((17[&rate=1.3222310951838538]:0.01841622574682886,(18[&rate=1.1187829643801686]:0.0028676251518415315,19[&rate=0.48361096462667463]:0.0028676251518415315)[&rate=0.4281666525740529]:0.01554860059498733)[&rate=0.695726764170435]:0.01006444049454866,20[&rate=0.6160033301587194]:0.02848066624137752)[&rate=0.845592239097317]:0.008703634025716476)[&rate=1.1863708788880434]:0.005509193201333938)[&rate=1.2635763696547997]:0.0090784252443451)[&rate=0.5159198020637965]:0.023871428906609177,((23[&rate=1.077800068356701]:0.007417808451427123,24[&rate=1.1629173655414686]:0.007417808451427123)[&rate=0.8748029832800494]:0.04466003366077115,((25[&rate=0.5460553874130814]:0.009855817393863969,26[&rate=0.7354734137204485]:0.009855817393863969)[&rate=0.6294564271652116]:0.0255493084626786,27[&rate=0.5159198020637965]:0.03540512585654257)[&rate=2.4595065730681163]:0.016672716255655702)[&rate=0.695726764170435]:0.02356550550718394)[&rate=1.0]:0.0;
tree STATE_3760000 = (((((1[&rate=1.2094660339909802]:0.010386088827288588,6[&rate=1.1853992847712453]:0.010386088827288588)[&rate=0.2628534963399527]:0.021908090587786533,30[&rate=0.567332363480766]:0.03229417941507512)[&rate=0.7277594994206177]:0.0022307446686279098,(((((3[&rate=0.7541463788269416]:0.01926376854952344,(4[&rate=0.43535974193876503]:0.014855297147563925,5[&rate=0.4550987840097788]:0.014855297147563925)[&rate=0.7808446767254278]:0.004408471401959517)[&rate=1.3501338924633446]:0.0037599500981302415,(((28[&rate=0.49070960085481824]:0.011157896359881849,36[&rate=2.986561174495325]:0.011157896359881849)[&rate=2.01653955535815]:0.0018699441976471262,37[&rate=0.662247781683744]:0.013027840557528975)[&rate=0.6089652161751872]:0.00626674587820303,(31[&rate=0.9715862853376235]:0.01389513451367364,32[&rate=0.41370960693457276]:0.01389513451367364)[&rate=0.701549347698336]:0.005399451922058365)[&rate=1.2094660339909802]:0.0037291322119216777)[&rate=0.8934319060527265]:0.0026555585187169745,7[&rate=0.9882625575468347]:0.025679277166370657)[&rate=1.2346798835196457]:0.0033009303088148145,(29[&rate=2.426954500540105]:0.02774736678044422,((33[&rate=0.49070960085481824]:0.007791269272151537,34[&rate=0.701549347698336]:0.007791269272151537)[&rate=0.7409222968223496]:0.01620134530297216,35[&rate=0.522912356626681]:0.023992614575123698)[&rate=0.6089652161751872]:0.003754752205320521)[&rate=1.2611770574717203]:0.001232840694741253)[&rate=0.6224566503953048]:0.0015437155407991426,(((8[&rate=0.6884662591820232]:0.007511967556571534,11[&rate=0.7541463788269416]:0.007511967556571534)[&rate=1.0409491695370177]:0.007341164734036134,(9[&rate=0.43535974193876503]:0.012574353503608578,10[&rate=0.8357031995923537]:0.012574353503608578)[&rate=0.8934319060527265]:0.0022787787869990896)[&rate=0.8498209153948941]:0.003859111920682591,12[&rate=1.0409491695370177]:0.01871224421129026)[&rate=0.3234622019384996]:0.011811678804694355)[&rate=0.8357031995923537]:0.004001001067718415)[&rate=0.5381371566481096]:0.019270480080512263,(((2[&rate=1.078691583379164]:0.021488158846471164,38[&rate=0.908454868084412]:0.021488158846471164)[&rate=0.5381371566481096]:0.01425832190883989,(21[&rate=1.1623629738870225]:0.00505542112378383,22[&rate=1.0229066662769566]:0.00505542112378383)[&rate=0.5071452733311095]:0.030691059631527226)[&rate=0.3234622019384996]:0.010106036086154187,(((13[&rate=0.38929464322351387]:0.014961368806554524,16[&rate=0.4734377157696541]:0.014961368806554524)[&rate=0.6884662591820232]:0.004226035654015369,(14[&rate=1.724961863955202]:0.018222260445641156,15[&rate=1.2346798835196457]:0.018222260445641156)[&rate=1.3186937674664982]:9.651440149287364E-4)[&rate=0.4550987840097788]:0.02090046849219944,((17[&rate=1.501261228197947]:0.015192893622849072,(18[&rate=1.4587880376797464]:0.0028397086331482468,19[&rate=0.4550987840097788]:0.0028397086331482468)[&rate=0.5529177723542896]:0.012353184989700824)[&rate=0.4550987840097788]:0.015693759303622906,20[&rate=0.5953073155547448]:0.030886652926471976)[&rate=0.8641354395563772]:0.009201220026297356)[&rate=1.0409491695370177]:0.005764643888695908)[&rate=1.3501338924633446]:0.007942887322750052)[&rate=0.38929464322351387]:0.02578476145307492,((23[&rate=0.9552961484644735]:0.01033192338883296,24[&rate=1.0984928496342672]:0.01033192338883296)[&rate=0.9715862853376235]:0.04168913885815485,((25[&rate=0.7277594994206177]:0.007438009791647699,26[&rate=0.7674483632084417]:0.007438009791647699)[&rate=0.567332363480766]:0.026583910890790263,27[&rate=0.567332363480766]:0.034021920682437964)[&rate=2.426954500540105]:0.017999141564549848)[&rate=0.7146410165624854]:0.0275591033703024)[&rate=1.0]:0.0;
tree STATE_3800000 = (((((1[&rate=1.0415689622379642]:0.011822676311219853,6[&rate=1.184958618904957]:0.011822676311219853)[&rate=0.3635654944121184]:0.01919444722315885,30[&rate=0.7170707604520191]:0.0310171235343787)[&rate=0.638531908317551]:0.0037199360811946344,(((((3[&rate=0.7301350004558914]:0.01720741682173235,(4[&rate=0.39238802179133836]:0.01283331199867918,5[&rate=0.5101700583905447]:0.01283331199867918)[&rate=0.7040314441507824]:0.004374104823053169)[&rate=0.8237013978097449]:0.004685139896701138,(((28[&rate=0.5259113428863694]:0.010853182521522365,36[&rate=2.9649915626909853]:0.010853182521522365)[&rate=0.8802985521920899]:0.0031674383302670948,37[&rate=0.5981440450189827]:0.01402062085178946)[&rate=0.7170707604520191]:0.004568606272083827,(31[&rate=1.455995385196286]:0.01073754322451422,32[&rate=0.541107878008189]:0.01073754322451422)[&rate=0.5843177098141784]:0.007851683899359066)[&rate=1.5442901054576659]:0.0033033295945602004)[&rate=0.940640115365576]:0.0028350627436716166,7[&rate=1.0600194637166502]:0.024727619462105103)[&rate=1.2338468336675017]:0.003654331672070292,(29[&rate=2.413149717948739]:0.027387023005764483,((33[&rate=0.458182214121092]:0.008248133228011722,34[&rate=0.6252152198829625]:0.008248133228011722)[&rate=0.8802985521920899]:0.013205669988469355,35[&rate=0.555857991652684]:0.021453803216481077)[&rate=0.39238802179133836]:0.005933219789283406)[&rate=1.098706873470397]:9.94928128410913E-4)[&rate=0.769649213002445]:8.072684136077105E-4,(((8[&rate=0.8516115983442226]:0.0072274572870601,11[&rate=0.7170707604520191]:0.0072274572870601)[&rate=0.972663800483459]:0.007707860437860499,(9[&rate=0.638531908317551]:0.012611151058793946,10[&rate=0.8516115983442226]:0.012611151058793946)[&rate=0.7829831030714038]:0.002324166666126653)[&rate=1.6533931463852372]:0.001795685610866491,12[&rate=1.2601269902238785]:0.01673100333578709)[&rate=0.3635654944121184]:0.012458216211996016)[&rate=0.6117637488914839]:0.00554784006779023)[&rate=0.47650528550679655]:0.021183686841581006,(((2[&rate=0.8237013978097449]:0.027294931825541435,38[&rate=0.6779538607764107]:0.027294931825541435)[&rate=0.458182214121092]:0.016277114456406346,(21[&rate=1.5956228196420577]:0.004095115818693664,22[&rate=1.455995385196286]:0.004095115818693664)[&rate=0.41680826890115963]:0.039476930463254116)[&rate=1.0415689622379642]:0.002722607477455799,(((13[&rate=0.49375739903871185]:0.0111235383249232,16[&rate=0.8237013978097449]:0.0111235383249232)[&rate=0.5259113428863694]:0.005474085384601932,(14[&rate=2.1670114061490424]:0.01489272399198263,15[&rate=1.7195136541573801]:0.01489272399198263)[&rate=0.8375685455080585]:0.0017048997175425021)[&rate=0.41680826890115963]:0.022249065001221924,((17[&rate=1.3816122345603492]:0.01596051065781502,(18[&rate=1.0415689622379642]:0.0033315157045176276,19[&rate=0.3635654944121184]:0.0033315157045176276)[&rate=0.49375739903871185]:0.01262899495329739)[&rate=0.6517433610606163]:0.013446908417882212,20[&rate=0.5981440450189827]:0.02940741907569723)[&rate=0.9099171970420549]:0.009439269635049825)[&rate=0.7829831030714038]:0.007447965048656524)[&rate=1.184958618904957]:0.009626092697750763)[&rate=0.39238802179133836]:0.015552765179793919,((23[&rate=1.162100577716322]:0.007882303029959438,24[&rate=1.2878346824257951]:0.007882303029959438)[&rate=0.7964254677129006]:0.04911950437762002,((25[&rate=0.8949811076155912]:0.007648929181974288,26[&rate=0.7301350004558914]:0.007648929181974288)[&rate=0.5702400091469835]:0.028205714704457395,27[&rate=0.458182214121092]:0.035854643886431684)[&rate=2.1670114061490424]:0.021147163521147774)[&rate=1.455995385196286]:0.014471704229368804)[&rate=1.0]:0.0;
tree STATE_3840000 = (((((1[&rate=1.01489693284665]:0.011196688788901284,6[&rate=1.2148230957162334]:0.011196688788901284)[&rate=0.38411631099565935]:0.014887928716653672,30[&rate=0.8169642953208623]:0.026084617505554956)[&rate=0.2360702893436395]:0.007281674195157357,(((((3[&rate=0.8317862556819069]:0.015337480132641721,(4[&rate=0.595499477782277]:0.009386483395856526,5[&rate=0.6364517731886373]:0.009386483395856526)[&rate=0.5534912377248358]:0.005950996736785195)[&rate=0.7736566767434806]:0.00554353165900974,(((28[&rate=0.5534912377248358]:0.010161825668312313,36[&rate=3.205297321260006]:0.010161825668312313)[&rate=0.8621258699038582]:0.0025539538829116495,37[&rate=0.7042647412758044]:0.012715779551223962)[&rate=0.8023478217051752]:0.0039765495597890894,(31[&rate=1.3670956547977358]:0.009778798047836055,32[&rate=0.49391647387892257]:0.009778798047836055)[&rate=0.6364517731886373]:0.006913531063176997)[&rate=1.0539457799240426]:0.004188682680638409)[&rate=0.9262038382779746]:0.0029155317165134413,7[&rate=0.9962206377808184]:0.023796543508164902)[&rate=0.7595460657669312]:0.004522475590716023,(29[&rate=2.5653884044524426]:0.026885526301239103,((33[&rate=0.5676671303706111]:0.0066811751528092845,34[&rate=0.8317862556819069]:0.0066811751528092845)[&rate=0.5816572598282169]:0.017150836174200344,35[&rate=0.5534912377248358]:0.023832011327009628)[&rate=0.5390856406308008]:0.003053514974229475)[&rate=0.595499477782277]:0.0014334927976418221)[&rate=0.47794981766843897]:0.0018120516614363869,(((8[&rate=0.8468332815784649]:0.007211894433599662,11[&rate=0.731707595695149]:0.007211894433599662)[&rate=0.8317862556819069]:0.008638425059442865,(9[&rate=0.47794981766843897]:0.013003848781879879,10[&rate=0.8023478217051752]:0.013003848781879879)[&rate=0.8468332815784649]:0.00284647071116265)[&rate=1.0341227431749895]:0.002856363380771644,12[&rate=1.1641166369404787]:0.018706682873814173)[&rate=0.4439389113951048]:0.01142438788650314)[&rate=0.8621258699038582]:0.003235220940395002)[&rate=0.5816572598282169]:0.01623816191272444,(((2[&rate=0.8023478217051752]:0.026907682693774415,38[&rate=0.7042647412758044]:0.026907682693774415)[&rate=0.49391647387892257]:0.01478564629360074,(21[&rate=1.4429398183096616]:0.0037297290578306324,22[&rate=1.4429398183096616]:0.0037297290578306324)[&rate=0.4439389113951048]:0.037963599929544525)[&rate=0.731707595695149]:0.004377179150778052,((((13[&rate=0.6364517731886373]:0.01113072323181473,16[&rate=0.7736566767434806]:0.01113072323181473)[&rate=1.583169274451237]:0.0013317911377054605,15[&rate=2.1028125883483266]:0.01246251436952019)[&rate=0.9780507152698334]:0.0019986926561078693,14[&rate=1.969912353112217]:0.014461207025628059)[&rate=0.40573202669788505]:0.022182905050858043,((17[&rate=1.3670956547977358]:0.017096541523388596,(18[&rate=1.6401516361026462]:0.0017755154572712125,19[&rate=0.7455687780431755]:0.0017755154572712125)[&rate=0.38411631099565935]:0.015321026066117384)[&rate=0.6092268868478558]:0.012154428567167336,20[&rate=0.6770778083304437]:0.029250970090555932)[&rate=1.0744190667439844]:0.00739314198593017)[&rate=0.6499997011046346]:0.009426396061667106)[&rate=3.205297321260006]:0.0035339454752835453)[&rate=0.9430766129010394]:0.019142182710849623,((23[&rate=1.403627566812639]:0.006909693337887921,24[&rate=1.3670956547977358]:0.006909693337887921)[&rate=0.8169642953208623]:0.04816747767060562,((25[&rate=0.46134482288495443]:0.009420658383323396,26[&rate=0.6228688512183118]:0.009420658383323396)[&rate=0.5390856406308008]:0.030301340061377396,27[&rate=0.4439389113951048]:0.03972199844470079)[&rate=2.5653884044524426]:0.015355172563792749)[&rate=0.8169642953208623]:0.013669465315792835)[&rate=1.0]:0.0;
tree STATE_3880000 = (((((1[&rate=0.9664005486756528]:0.013096680257977644,6[&rate=1.0972996676875548]:0.013096680257977644)[&rate=0.3096743562194317]:0.01856722714722922,30[&rate=0.7166448171603284]:0.031663907405206866)[&rate=0.3096743562194317]:0.004690179806918902,(((((3[&rate=0.9835691526247364]:0.012735254054870566,(4[&rate=0.812636102464289]:0.00791109490834163,5[&rate=0.8560306817908466]:0.00791109490834163)[&rate=0.8269034576704258]:0.004824159146528936)[&rate=0.5393008887351955]:0.008290209002716315,(((28[&rate=0.5821384770546305]:0.010707066030455544,36[&rate=3.0888002114154633]:0.010707066030455544)[&rate=1.3933440884731672]:0.0017806977751238292,37[&rate=0.7846029197016585]:0.012487763805579373)[&rate=1.0570502331381137]:0.0031301540333447363,(31[&rate=2.2276186080777123]:0.006130753181523354,32[&rate=0.7846029197016585]:0.006130753181523354)[&rate=0.49317291821275144]:0.009487164657400755)[&rate=0.9014994967977166]:0.005407545218662772)[&rate=0.7166448171603284]:0.002912228275494505,7[&rate=1.0011792291025816]:0.023937691333081386)[&rate=0.9664005486756528]:0.004811529758661372,(29[&rate=2.4920088259779227]:0.02743503350956767,((33[&rate=0.7985417950511319]:0.005360116543832351,34[&rate=0.9332543257854302]:0.005360116543832351)[&rate=0.7032821129930312]:0.016487918231150152,35[&rate=0.5090467517474563]:0.021848034774982504)[&rate=0.5393008887351955]:0.005586998734585166)[&rate=1.0378766220289521]:0.0013141875821750873)[&rate=0.37510700816229536]:0.0031112801853834526,(((8[&rate=1.140495314712758]:0.004207459322700901,11[&rate=1.2948963561794988]:0.004207459322700901)[&rate=0.7571229429665529]:0.01038897610284612,(9[&rate=0.4211262949765289]:0.013382082952646073,10[&rate=0.8413620287109577]:0.013382082952646073)[&rate=1.5647883336224546]:0.0012143524729009477)[&rate=0.6096310072275521]:0.004739507242225988,12[&rate=1.0011792291025816]:0.01933594266777301)[&rate=0.37510700816229536]:0.012524558609353201)[&rate=0.663334138214754]:0.004493585934999558)[&rate=0.6231736821508894]:0.015978480342908427,(((2[&rate=0.7435481371275431]:0.029663406994993913,38[&rate=0.6231736821508894]:0.029663406994993913)[&rate=0.5090467517474563]:0.015053302890664758,(21[&rate=1.2658661054453286]:0.005688131056038747,22[&rate=0.9014994967977166]:0.005688131056038747)[&rate=0.4211262949765289]:0.03902857882961992)[&rate=0.886078099526995]:0.00332703295591516,(((13[&rate=0.6500000130428074]:0.009975080686776544,16[&rate=0.7846029197016585]:0.009975080686776544)[&rate=0.24984174309034077]:0.013552833733463445,(14[&rate=2.2276186080777123]:0.014377794554961175,15[&rate=1.4716348541683133]:0.014377794554961175)[&rate=0.3994754578555761]:0.009150119865278814)[&rate=0.6231736821508894]:0.01578625095369068,((17[&rate=1.3583662920655484]:0.017177220155096568,(18[&rate=0.6366212033789634]:0.005297399919164534,19[&rate=0.3096743562194317]:0.005297399919164534)[&rate=0.5090467517474563]:0.011879820235932034)[&rate=0.5538554584341755]:0.011370613137180085,20[&rate=0.6500000130428074]:0.028547833292276652)[&rate=0.7435481371275431]:0.010766332081654017)[&rate=0.5681171811944633]:0.008729577467643163)[&rate=3.0888002114154633]:0.004288824713460364)[&rate=1.4716348541683133]:0.0139185034348666,((23[&rate=0.8709291306147937]:0.01023566974718171,24[&rate=1.0192680542134174]:0.01023566974718171)[&rate=0.8269034576704258]:0.047683416911977604,((25[&rate=1.0378766220289521]:0.006424020840630871,26[&rate=0.8413620287109577]:0.006424020840630871)[&rate=0.4766442205712084]:0.03212904695671302,27[&rate=0.5090467517474563]:0.038553067797343896)[&rate=2.2276186080777123]:0.019366018861815416)[&rate=0.8709291306147937]:0.008331984330741483)[&rate=1.0]:0.0;
tree STATE_3920000 = (((((1[&rate=0.7861345593476208]:0.015303495267369842,6[&rate=0.9084213956030867]:0.015303495267369842)[&rate=0.4032087363414798]:0.01677396147450457,30[&rate=0.6205852714284122]:0.03207745674187441)[&rate=0.800618662412642]:0.0014448097513036287,(((((3[&rate=1.1173659685988129]:0.01077508825828378,(4[&rate=0.9419548373704961]:0.006495323452793926,5[&rate=1.1173659685988129]:0.006495323452793926)[&rate=1.0533926731401007]:0.004279764805489854)[&rate=0.4032087363414798]:0.009531133627079613,(((28[&rate=0.422982790796018]:0.012280181627898496,36[&rate=2.5777303376050846]:0.012280181627898496)[&rate=1.6436358197478635]:0.0018315710241627505,37[&rate=0.6069128724661267]:0.014111752652061247)[&rate=2.5777303376050846]:0.0011419924631405481,(31[&rate=1.78292507014161]:0.008269724390060738,32[&rate=0.5510723738306963]:0.008269724390060738)[&rate=0.57928737597523]:0.006984020725141057)[&rate=0.7576605039278426]:0.005052476770161598)[&rate=1.3685074007726934]:0.001711137399313601,7[&rate=1.1641982840892504]:0.022017359284676994)[&rate=0.7436352411707192]:0.004122544481425669,(29[&rate=2.5777303376050846]:0.025157351876649664,((33[&rate=0.5068893857212523]:0.008677480015604396,34[&rate=0.6069128724661267]:0.008677480015604396)[&rate=0.6613524450934483]:0.013776751589630555,35[&rate=0.49142289355147967]:0.02245423160523495)[&rate=0.8301726771285678]:0.0027031202714147134)[&rate=0.7436352411707192]:9.82551889452999E-4)[&rate=0.800618662412642]:0.001157678895158453,(((8[&rate=0.7861345593476208]:0.008000992834415683,11[&rate=0.7861345593476208]:0.008000992834415683)[&rate=0.9953621945964694]:0.006737201411933598,(9[&rate=0.5068893857212523]:0.012806535873119732,10[&rate=0.9593098445824823]:0.012806535873119732)[&rate=0.8452812127020284]:0.001931658373229549)[&rate=1.1403097206998674]:0.0024351521715512796,12[&rate=1.1641982840892504]:0.01717334641790056)[&rate=0.45882829571356726]:0.010124236243360556)[&rate=0.47544332647262105]:0.006224683831916926)[&rate=0.7436352411707192]:0.01589615984055979,(((2[&rate=0.6885417159695764]:0.0353713491714571,38[&rate=0.5510723738306963]:0.0353713491714571)[&rate=1.0739788792421394]:0.006531812709556058,(21[&rate=1.0739788792421394]:0.006048735894910387,22[&rate=0.9771002732332864]:0.006048735894910387)[&rate=0.45882829571356726]:0.03585442598610277)[&rate=1.3341308162875805]:0.002079927008395592,(((13[&rate=0.6885417159695764]:0.008975065152946078,16[&rate=1.0334625837554339]:0.008975065152946078)[&rate=0.23384293008202414]:0.009739158344828554,(14[&rate=2.110416032057046]:0.01585600002846331,15[&rate=1.4877932803339526]:0.01585600002846331)[&rate=1.1891300729055039]:0.0028582234693113225)[&rate=0.6477819390866492]:0.014776041924278494,((17[&rate=1.4877932803339526]:0.01670102916019817,(18[&rate=0.7436352411707192]:0.005589787596559727,19[&rate=0.23384293008202414]:0.005589787596559727)[&rate=0.5219380674458691]:0.011111241563638442)[&rate=0.8152917263202928]:0.009516498955714398,20[&rate=0.6885417159695764]:0.026217528115912568)[&rate=0.9593098445824823]:0.007272737306140559)[&rate=0.57928737597523]:0.010492823467355625)[&rate=1.87036280213431]:0.005435337444329079)[&rate=1.1891300729055039]:0.022412542964902207,((23[&rate=0.771821114585472]:0.011473610428566075,24[&rate=0.8606379608858231]:0.011473610428566075)[&rate=0.7861345593476208]:0.04931358005303089,((25[&rate=0.8152917263202928]:0.008357946848749333,26[&rate=0.8301726771285678]:0.008357946848749333)[&rate=0.5652718704506134]:0.02863756188268416,27[&rate=0.5510723738306963]:0.036995508731433493)[&rate=1.7084725488544728]:0.023791681750163468)[&rate=0.2925622633783121]:0.011043778817043076)[&rate=1.0]:0.0;
tree STATE_3960000 = (((((1[&rate=0.7164658958918105]:0.017347530173138573,6[&rate=0.7558448079274287]:0.017347530173138573)[&rate=0.5974372043363204]:0.01143325039449887,30[&rate=0.6903682570222184]:0.028780780567637443)[&rate=0.5403673341936709]:0.0031253519403449392,(((((3[&rate=1.1621673637167649]:0.011418692381049152,(4[&rate=0.5695153467828328]:0.00987587892075405,5[&rate=0.703413479199351]:0.00987587892075405)[&rate=1.7984486340093133]:0.0015428134602951012)[&rate=0.6773110584712678]:0.006170239555473838,(((28[&rate=0.6378551422674499]:0.010965629471210747,36[&rate=2.970351376076967]:0.010965629471210747)[&rate=0.7426643685107497]:0.003099014354146128,37[&rate=0.6110664972322947]:0.014064643825356875)[&rate=2.970351376076967]:0.0011477867416624567,(31[&rate=1.23405575197153]:0.01049465586260595,32[&rate=0.4574130845715232]:0.01049465586260595)[&rate=1.0414159083769774]:0.004717774704413381)[&rate=1.596659246619467]:0.002376501369503658)[&rate=1.0414159083769774]:0.002221769683234256,7[&rate=1.288155725776164]:0.019810701619757246)[&rate=0.43768211799575296]:0.007543198546769582,(29[&rate=2.416582692845121]:0.025577716740659243,((33[&rate=0.3916159898309468]:0.007483512720887177,34[&rate=0.7295437057226586]:0.007483512720887177)[&rate=0.6903682570222184]:0.015149782639949344,35[&rate=0.5094158615087213]:0.02263329536083652)[&rate=0.7691015895112048]:0.002944421379822721)[&rate=0.6378551422674499]:0.0017761834258675849)[&rate=0.703413479199351]:0.001526397248459821,(((8[&rate=0.8232196191657332]:0.006188289691880964,11[&rate=0.7691015895112048]:0.006188289691880964)[&rate=0.9403229534797131]:0.007707001809050894,(9[&rate=0.5695153467828328]:0.010847369019236905,10[&rate=1.0414159083769774]:0.010847369019236905)[&rate=0.5836017273495777]:0.003047922481694953)[&rate=0.6903682570222184]:0.00436179090778485,12[&rate=0.8945962362062873]:0.018257082408716707)[&rate=0.4574130845715232]:0.010623215006269941)[&rate=1.0789604530410484]:0.0030258350929957337)[&rate=0.5836017273495777]:0.017900661213398256,(((2[&rate=0.7691015895112048]:0.031041377723940843,38[&rate=0.6245279949213534]:0.031041377723940843)[&rate=0.8945962362062873]:0.008121445080627506,(21[&rate=0.7164658958918105]:0.00870569312268641,22[&rate=0.7295437057226586]:0.00870569312268641)[&rate=0.5094158615087213]:0.03045712968188194)[&rate=0.6903682570222184]:0.004219493514621683,(((13[&rate=0.9247883455957097]:0.00693972768208692,16[&rate=1.2089940544393265]:0.00693972768208692)[&rate=0.265001916466656]:0.011128488016107866,(14[&rate=2.416582692845121]:0.013870717215110696,15[&rate=1.6545769518990674]:0.013870717215110696)[&rate=0.9247883455957097]:0.004197498483084089)[&rate=0.5094158615087213]:0.018975952513999562,((17[&rate=1.3487773773641742]:0.01660478898518112,(18[&rate=1.119041403835088]:0.0028366045949587988,19[&rate=0.3627984953668053]:0.0028366045949587988)[&rate=0.4929973686660814]:0.01376818439022232)[&rate=0.703413479199351]:0.011104179870053282,20[&rate=0.6903682570222184]:0.0277089688552344)[&rate=0.7426643685107497]:0.009335199356959947)[&rate=1.0234653236642381]:0.006338148106995685)[&rate=1.7984486340093133]:0.006424477402190605)[&rate=1.1401868484437458]:0.017150988907452425,((23[&rate=0.6642214655618093]:0.011726790367233203,24[&rate=0.9723966128830942]:0.011726790367233203)[&rate=0.9561832455323127]:0.044064107116656454,((25[&rate=0.7295437057226586]:0.008020714499194533,26[&rate=0.8798928224623723]:0.008020714499194533)[&rate=0.7558448079274287]:0.02148862372390757,27[&rate=0.5974372043363204]:0.029509338223102106)[&rate=1.4988637935226938]:0.02628155926078755)[&rate=0.6110664972322947]:0.011166885144943406)[&rate=1.0]:0.0;
End;
