# Supplementary material for: Phylogenomics of the pantropical Connaraceae: revised infrafamilial classification and the evolution of heterostyly
Source: Plant Syst Evol. 2024 Aug 3;310(4):29. doi: 10.1007/s00606-024-01909-y (PMC11297820; doi:10.1007/s00606-024-01909-y)
Supplement: Supplementary file 2 — Supplementary file2 (ZIP 1968 kb) [file 606_2024_1909_MOESM2_ESM.zip › SI_data_S1/raxml_trees/4793_mafft.fasta.raxml]

((Rps_acutipetala_5843:0.011908,Rps_emarginata_3409:0.013155):0.022555,((Cnestid_rufescens_2875:0.055641,(((((Cns_polyphylla_0582:0.015559,(Cns_uncata_5845:0.019654,(Cns_ferruginea_5320:0.005990,Cns_palala_5846:0.016669):0.004104):0.001601):0.010378,Cns_bomiensis_5328:0.016655):0.004279,((San_minor_5329:0.016903,(San_minor_2571:0.008814,San_balansea_3093:0.004577):0.011674):0.004403,Pse_macrophyllus_3956:0.006148):0.002121):0.001792,((Age_pentagyna_5323:0.016261,Cas_paradoxa_5326:0.007726):0.005140,Rou_parviflora_5318:0.024625):0.000779):0.003983,(((Oxalidaceae_Sarcotheca_macrophylla_1246:0.019917,(Oxalidaceae_Dapania_racemosa_0087:0.001549,Oxalidaceae_Dapania_pentandra_5850:0.004456):0.029569):0.071515,(Manotes_macrantha_5319-Dinklagea_WCAfr_TYPE:0.008644,Manotes_expansa_5325-WCAfr_TYPE:0.008224):0.055998):0.020652,((((Jollydora_armandui_5317-WAfr:0.010326,Jollydora_duparquetiana_5304-CAfr_TYPE:0.005304):0.008545,(Hemandradenia_spnov_6608-CAfr:0.017141,((Ellipanthus_razanatsimae_5990-Mad:0.000001,Ellipanthus_madagascariensis_5847-AfrMad:0.002079):0.006198,Ellipanthus_beccarii_5849-Pseudellipanthus_As_TYPE:0.014998):0.027399):0.010311):0.000948,(Burttia_prunoides_3942-EAfr_TYPE:0.048677,Vismianthus_punctatus_2516-EAfr_TYPE:0.024659):0.005029):0.002795,((Connarus_perrottetii_5844-Am:0.003648,(Connarus_cochinchinensis_5841-As:0.000001,Connarus_africanus_5851-WCAfr:0.000001):0.009815):0.002120,Connarus_thonningii_5551-WAfr:0.014917):0.013413):0.009247):0.015488):0.006054):0.002626,((Byr_orientalis_5321:0.011846,Byr_coccinea_5324:0.012508):0.001508,Byr_thomsonii_5327:0.006347):0.008380):0.017435,((Spi_myriantha_5840:0.015313,Pax_calophylla_5552:0.008422):0.003519,Spi_solanderi_5322:0.007123):0.002387);
