# Supplementary material for: Phylogenomics of the pantropical Connaraceae: revised infrafamilial classification and the evolution of heterostyly
Source: Plant Syst Evol. 2024 Aug 3;310(4):29. doi: 10.1007/s00606-024-01909-y (PMC11297820; doi:10.1007/s00606-024-01909-y)
Supplement: Supplementary file 2 — Supplementary file2 (ZIP 1968 kb) [file 606_2024_1909_MOESM2_ESM.zip › SI_data_S1/raxml_trees/5921_mafft.fasta.raxml]

((Rps_emarginata_3409:0.014193,(Spi_solanderi_5322:0.008252,(Rps_acutipetala_5843:0.011743,(Spi_myriantha_5840:0.062858,Pax_calophylla_5552:0.011077):0.002015):0.002827):0.008247):0.006308,(Byr_coccinea_5324:0.022998,(Byr_thomsonii_5327:0.010455,Byr_orientalis_5321:0.005279):0.006755):0.004105,(Cnestid_rufescens_2875:0.026596,((((Pse_macrophyllus_3956:0.029191,(((((Vismianthus_punctatus_2516-EAfr_TYPE:0.020499,Burttia_prunoides_3942-EAfr_TYPE:0.023735):0.008605,(Jollydora_armandui_5317-WAfr:0.015677,Jollydora_duparquetiana_5304-CAfr_TYPE:0.008765):0.026847):0.002921,(((Connarus_perrottetii_5844-Am:0.031484,Connarus_cochinchinensis_5841-As:0.143647):0.006591,Connarus_thonningii_5551-WAfr:0.013214):0.006122,Connarus_africanus_5851-WCAfr:0.009678):0.014389):0.008697,(((Ellipanthus_madagascariensis_5847-AfrMad:0.007850,Ellipanthus_razanatsimae_5990-Mad:0.001764):0.009065,Ellipanthus_beccarii_5849-Pseudellipanthus_As_TYPE:0.030004):0.013492,Hemandradenia_spnov_6608-CAfr:0.025559):0.007304):0.010368,((Oxalidaceae_Sarcotheca_macrophylla_1246:0.014172,(Oxalidaceae_Dapania_pentandra_5850:0.009550,Oxalidaceae_Dapania_racemosa_0087:0.011518):0.012941):0.056253,(Manotes_macrantha_5319-Dinklagea_WCAfr_TYPE:0.010577,Manotes_expansa_5325-WCAfr_TYPE:0.008972):0.046157):0.029023):0.010614):0.001785,(Rou_parviflora_5318:0.025808,(Age_pentagyna_5323:0.012553,Cas_paradoxa_5326:0.018487):0.006280):0.001770):0.003064,((San_minor_2571:0.006099,San_balansea_3093:0.007041):0.013724,San_minor_5329:0.013415):0.002215):0.001083,(((Cns_palala_5846:0.013271,(Cns_polyphylla_0582:0.002425,Cns_bomiensis_5328:0.005752):0.008658):0.000535,Cns_ferruginea_5320:0.007065):0.004285,Cns_uncata_5845:0.030857):0.005982):0.005479):0.001932);
