# Supplementary material for: Phylogenomics of the pantropical Connaraceae: revised infrafamilial classification and the evolution of heterostyly
Source: Plant Syst Evol. 2024 Aug 3;310(4):29. doi: 10.1007/s00606-024-01909-y (PMC11297820; doi:10.1007/s00606-024-01909-y)
Supplement: Supplementary file 2 — Supplementary file2 (ZIP 1968 kb) [file 606_2024_1909_MOESM2_ESM.zip › SI_data_S1/raxml_trees/7128_mafft.fasta.raxml]

((((Jollydora_armandui_5317-WAfr:0.000833,Jollydora_duparquetiana_5304-CAfr_TYPE:0.002705):0.033958,(Burttia_prunoides_3942-EAfr_TYPE:0.033470,Vismianthus_punctatus_2516-EAfr_TYPE:0.027012):0.009133):0.004576,((((((((Rps_emarginata_3409:0.003194,Rps_acutipetala_5843:0.009417):0.004227,((Pax_calophylla_5552:0.008397,Spi_myriantha_5840:0.098975):0.002519,Spi_solanderi_5322:0.005779):0.003758):0.004827,((Byr_thomsonii_5327:0.014188,Byr_orientalis_5321:0.007503):0.003213,Byr_coccinea_5324:0.008563):0.004383):0.004792,Cnestid_rufescens_2875:0.037468):0.003223,San_minor_5329:0.017615,((((Age_pentagyna_5323:0.015569,Cas_paradoxa_5326:0.020421):0.011309,Cns_palala_5846:0.009886):0.003199,(San_minor_2571:0.010896,San_balansea_3093:0.002528):0.022401):0.001056,Cns_uncata_5845:0.016808):0.002477,(Cns_ferruginea_5320:0.005744,(Cns_bomiensis_5328:0.011984,Cns_polyphylla_0582:0.015485):0.011096):0.003388):0.003391,Rou_parviflora_5318:0.033899):0.003051,Pse_macrophyllus_3956:0.022485):0.009563,(((Oxalidaceae_Dapania_racemosa_0087:0.004899,Oxalidaceae_Dapania_pentandra_5850:0.007839):0.024706,Oxalidaceae_Sarcotheca_macrophylla_1246:0.030675):0.059176,(Manotes_expansa_5325-WCAfr_TYPE:0.009151,Manotes_macrantha_5319-Dinklagea_WCAfr_TYPE:0.012074):0.053822):0.040806):0.007321):0.003798,((Connarus_perrottetii_5844-Am:0.011565,Connarus_thonningii_5551-WAfr:0.006456):0.001396,(Connarus_africanus_5851-WCAfr:0.005420,Connarus_cochinchinensis_5841-As:0.030294):0.001017):0.024861,(Hemandradenia_spnov_6608-CAfr:0.013372,(Ellipanthus_beccarii_5849-Pseudellipanthus_As_TYPE:0.004152,(Ellipanthus_madagascariensis_5847-AfrMad:0.000001,Ellipanthus_razanatsimae_5990-Mad:0.000814):0.009716):0.009061):0.021639);
