# Supplementary material for: Phylogenomics of the pantropical Connaraceae: revised infrafamilial classification and the evolution of heterostyly
Source: Plant Syst Evol. 2024 Aug 3;310(4):29. doi: 10.1007/s00606-024-01909-y (PMC11297820; doi:10.1007/s00606-024-01909-y)
Supplement: Supplementary file 2 — Supplementary file2 (ZIP 1968 kb) [file 606_2024_1909_MOESM2_ESM.zip › SI_data_S1/raxml_trees/5815_mafft.fasta.raxml]

((((Cns_palala_5846:0.007155,Cns_ferruginea_5320:0.000001):0.003050,(Cns_polyphylla_0582:0.017438,Cns_bomiensis_5328:0.009834):0.007069):0.005037,(Age_pentagyna_5323:0.007256,((((Vismianthus_punctatus_2516-EAfr_TYPE:0.034942,Burttia_prunoides_3942-EAfr_TYPE:0.024637):0.002270,(Jollydora_duparquetiana_5304-CAfr_TYPE:0.000001,Jollydora_armandui_5317-WAfr:0.002395):0.016410):0.007460,(((Connarus_thonningii_5551-WAfr:0.007339,Connarus_africanus_5851-WCAfr:0.007233):0.002244,Connarus_perrottetii_5844-Am:0.012668,Connarus_cochinchinensis_5841-As:0.093786):0.005110,((Ellipanthus_beccarii_5849-Pseudellipanthus_As_TYPE:0.000001,(Ellipanthus_razanatsimae_5990-Mad:0.000001,Ellipanthus_madagascariensis_5847-AfrMad:0.000001):0.009068):0.002991,Hemandradenia_spnov_6608-CAfr:0.012215):0.007075):0.007582):0.005230,((Oxalidaceae_Sarcotheca_macrophylla_1246:0.009375,(Oxalidaceae_Dapania_racemosa_0087:0.007362,Oxalidaceae_Dapania_pentandra_5850:0.002222):0.017937):0.035084,(Manotes_expansa_5325-WCAfr_TYPE:0.012376,Manotes_macrantha_5319-Dinklagea_WCAfr_TYPE:0.007210):0.042781):0.010239):0.004922,((((Rps_emarginata_3409:0.002315,Rps_acutipetala_5843:0.007352):0.007429,(Pax_calophylla_5552:0.007164,Spi_myriantha_5840:0.030833,Spi_solanderi_5322:0.009721):0.009712):0.014806,Byr_coccinea_5324:0.014522,Byr_thomsonii_5327:0.007196):0.004723,San_minor_5329:0.009674,Byr_orientalis_5321:0.004816):0.004822,(Cnestid_rufescens_2875:0.018219,(Cas_paradoxa_5326:0.014887,San_minor_2571:0.004960):0.002247):0.002419):0.004081,San_balansea_3093:0.007940):0.004636,Rou_parviflora_5318:0.019269,Cns_uncata_5845:0.005751);
