# Supplementary material for: Phylogenomics of the pantropical Connaraceae: revised infrafamilial classification and the evolution of heterostyly
Source: Plant Syst Evol. 2024 Aug 3;310(4):29. doi: 10.1007/s00606-024-01909-y (PMC11297820; doi:10.1007/s00606-024-01909-y)
Supplement: Supplementary file 2 — Supplementary file2 (ZIP 1968 kb) [file 606_2024_1909_MOESM2_ESM.zip › SI_data_S1/raxml_trees/6779_mafft.fasta.raxml]

(((((Connarus_cochinchinensis_5841-As:0.016370,Connarus_thonningii_5551-WAfr:0.008615):0.008269,Connarus_perrottetii_5844-Am:0.013160):0.002094,Connarus_africanus_5851-WCAfr:0.007257):0.005705,((Jollydora_armandui_5317-WAfr:0.005977,Jollydora_duparquetiana_5304-CAfr_TYPE:0.004794):0.027799,(((Manotes_expansa_5325-WCAfr_TYPE:0.010518,Manotes_macrantha_5319-Dinklagea_WCAfr_TYPE:0.011343):0.058556,(Oxalidaceae_Sarcotheca_macrophylla_1246:0.028925,(Oxalidaceae_Dapania_pentandra_5850:0.008859,Oxalidaceae_Dapania_racemosa_0087:0.007999):0.031160):0.066513):0.028182,((San_minor_5329:0.016825,(((Cns_uncata_5845:0.023799,(Cns_palala_5846:0.010858,Cns_ferruginea_5320:0.009377):0.007380):0.003351,((Cns_bomiensis_5328:0.008721,Cns_polyphylla_0582:0.032669):0.009592,(San_minor_2571:0.017052,San_balansea_3093:0.007493):0.014267):0.002298):0.001922,((((Spi_myriantha_5840:0.016379,Spi_solanderi_5322:0.015257):0.003777,Pax_calophylla_5552:0.021471):0.006477,Age_pentagyna_5323:0.025239):0.019554,Cas_paradoxa_5326:0.020059):0.001564,((Cnestid_rufescens_2875:0.103126,Pse_macrophyllus_3956:0.040169):0.029722,(((Byr_orientalis_5321:0.009138,Byr_thomsonii_5327:0.007949):0.003164,Byr_coccinea_5324:0.009131):0.006310,(Rps_emarginata_3409:0.013691,Rps_acutipetala_5843:0.011010):0.015838):0.005217):0.001052):0.001545):0.001092,Rou_parviflora_5318:0.032041):0.024232):0.011393,(Vismianthus_punctatus_2516-EAfr_TYPE:0.023464,Burttia_prunoides_3942-EAfr_TYPE:0.025798):0.007111):0.014389):0.015090,((Ellipanthus_madagascariensis_5847-AfrMad:0.000001,Ellipanthus_razanatsimae_5990-Mad:0.000001):0.001934,Ellipanthus_beccarii_5849-Pseudellipanthus_As_TYPE:0.007251):0.012004,Hemandradenia_spnov_6608-CAfr:0.020906);
