# Supplementary material for: Phylogenomics of the pantropical Connaraceae: revised infrafamilial classification and the evolution of heterostyly
Source: Plant Syst Evol. 2024 Aug 3;310(4):29. doi: 10.1007/s00606-024-01909-y (PMC11297820; doi:10.1007/s00606-024-01909-y)
Supplement: Supplementary file 2 — Supplementary file2 (ZIP 1968 kb) [file 606_2024_1909_MOESM2_ESM.zip › SI_data_S1/raxml_trees/6460_mafft.fasta.raxml]

((Cns_bomiensis_5328:0.010111,Cns_polyphylla_0582:0.017655):0.006956,(Cns_palala_5846:0.011886,Cns_ferruginea_5320:0.006587):0.005903,((((Rou_parviflora_5318:0.033559,((((((Pse_macrophyllus_3956:0.028555,Cnestid_rufescens_2875:0.016313):0.005545,Spi_myriantha_5840:0.019587):0.004626,Rps_acutipetala_5843:0.012586):0.020202,Rps_emarginata_3409:0.009523):0.002797,(Spi_solanderi_5322:0.002113,Pax_calophylla_5552:0.019587):0.005700):0.003268,((Byr_coccinea_5324:0.014380,Byr_thomsonii_5327:0.008322):0.000909,Byr_orientalis_5321:0.010492):0.009852):0.003529):0.000924,(Age_pentagyna_5323:0.022773,Cas_paradoxa_5326:0.022220):0.007017,((((((Connarus_thonningii_5551-WAfr:0.009163,(Connarus_africanus_5851-WCAfr:0.007780,Connarus_perrottetii_5844-Am:0.024551):0.001956):0.017141,(Jollydora_armandui_5317-WAfr:0.009097,Jollydora_duparquetiana_5304-CAfr_TYPE:0.002331):0.023788):0.001650,((Ellipanthus_beccarii_5849-Pseudellipanthus_As_TYPE:0.049114,Hemandradenia_spnov_6608-CAfr:0.030330):0.088243,(Ellipanthus_razanatsimae_5990-Mad:0.000001,Ellipanthus_madagascariensis_5847-AfrMad:0.000001):0.022886):0.025104):0.001679,(Vismianthus_punctatus_2516-EAfr_TYPE:0.079034,Burttia_prunoides_3942-EAfr_TYPE:0.028355):0.005579):0.015274,((Manotes_expansa_5325-WCAfr_TYPE:0.006789,Manotes_macrantha_5319-Dinklagea_WCAfr_TYPE:0.003325):0.039183,((Oxalidaceae_Dapania_pentandra_5850:0.007388,Oxalidaceae_Dapania_racemosa_0087:0.005751):0.024288,Oxalidaceae_Sarcotheca_macrophylla_1246:0.029951):0.062277):0.040937):0.015851,(San_balansea_3093:0.011272,San_minor_2571:0.007390):0.007133):0.001165):0.001561,San_minor_5329:0.010802):0.003126,Cns_uncata_5845:0.039305):0.005630);
