# Supplementary material for: Phylogenomics of the pantropical Connaraceae: revised infrafamilial classification and the evolution of heterostyly
Source: Plant Syst Evol. 2024 Aug 3;310(4):29. doi: 10.1007/s00606-024-01909-y (PMC11297820; doi:10.1007/s00606-024-01909-y)
Supplement: Supplementary file 2 — Supplementary file2 (ZIP 1968 kb) [file 606_2024_1909_MOESM2_ESM.zip › SI_data_S1/raxml_trees/6406_mafft.fasta.raxml]

((((Ellipanthus_razanatsimae_5990-Mad:0.004769,(Ellipanthus_beccarii_5849-Pseudellipanthus_As_TYPE:0.333642,Ellipanthus_madagascariensis_5847-AfrMad:0.000001):0.006304):0.008312,Hemandradenia_spnov_6608-CAfr:0.010293):0.011595,(Connarus_thonningii_5551-WAfr:0.022243,Connarus_africanus_5851-WCAfr:0.003469):0.011980):0.009666,((Vismianthus_punctatus_2516-EAfr_TYPE:0.027600,Burttia_prunoides_3942-EAfr_TYPE:0.043984):0.004406,((Oxalidaceae_Sarcotheca_macrophylla_1246:0.018740,(Oxalidaceae_Dapania_pentandra_5850:0.223552,Oxalidaceae_Dapania_racemosa_0087:0.008658):0.013593):0.019843,(Manotes_macrantha_5319-Dinklagea_WCAfr_TYPE:0.092832,Manotes_expansa_5325-WCAfr_TYPE:0.008007):0.024171):0.025345):0.007494,((Cns_uncata_5845:0.006860,(San_balansea_3093:0.054941,San_minor_2571:0.000001):0.051570,(Cns_palala_5846:0.010951,((((Byr_orientalis_5321:0.012387,Pax_calophylla_5552:0.024949,Byr_thomsonii_5327:0.000001):0.034680,(Cnestid_rufescens_2875:0.024942,(Byr_coccinea_5324:0.027889,Rps_acutipetala_5843:0.013535,Spi_solanderi_5322:0.000001):0.014636,Rps_emarginata_3409:0.011061,Spi_myriantha_5840:0.000001):0.005958):0.009386,((Age_pentagyna_5323:0.024675,Cas_paradoxa_5326:0.011337):0.008000,San_minor_5329:0.007277,Rou_parviflora_5318:0.017599):0.003004):0.002995,Cns_ferruginea_5320:0.007263):0.002812):0.005432,Cns_bomiensis_5328:0.006539):0.002877,(Jollydora_duparquetiana_5304-CAfr_TYPE:0.011421,Jollydora_armandui_5317-WAfr:0.003501):0.012989):0.002951);
