# Supplementary material for: Phylogenomics of the pantropical Connaraceae: revised infrafamilial classification and the evolution of heterostyly
Source: Plant Syst Evol. 2024 Aug 3;310(4):29. doi: 10.1007/s00606-024-01909-y (PMC11297820; doi:10.1007/s00606-024-01909-y)
Supplement: Supplementary file 2 — Supplementary file2 (ZIP 1968 kb) [file 606_2024_1909_MOESM2_ESM.zip › SI_data_S1/raxml_trees/7363_mafft.fasta.raxml]

(((Byr_coccinea_5324:0.017268,(Byr_thomsonii_5327:0.010101,Byr_orientalis_5321:0.004666):0.002367):0.004213,(((Manotes_expansa_5325-WCAfr_TYPE:0.011454,Manotes_macrantha_5319-Dinklagea_WCAfr_TYPE:0.009551):0.035562,(Oxalidaceae_Sarcotheca_macrophylla_1246:0.028582,(Oxalidaceae_Dapania_racemosa_0087:0.003037,Oxalidaceae_Dapania_pentandra_5850:0.008580):0.014482):0.057317):0.034489,((Age_pentagyna_5323:0.018327,(Rou_parviflora_5318:0.018721,Cas_paradoxa_5326:0.005346):0.003853):0.010087,(((Jollydora_duparquetiana_5304-CAfr_TYPE:0.004686,Jollydora_armandui_5317-WAfr:0.002333):0.021863,(((Connarus_thonningii_5551-WAfr:0.003692,Connarus_perrottetii_5844-Am:0.000001,Connarus_cochinchinensis_5841-As:0.023974):0.008693,Connarus_africanus_5851-WCAfr:0.006674):0.013783,(Hemandradenia_spnov_6608-CAfr:0.019666,(Ellipanthus_beccarii_5849-Pseudellipanthus_As_TYPE:0.006710,(Ellipanthus_madagascariensis_5847-AfrMad:0.000001,Ellipanthus_razanatsimae_5990-Mad:0.004582):0.004350):0.008532):0.009699):0.014241):0.007978,(Vismianthus_punctatus_2516-EAfr_TYPE:0.016953,Burttia_prunoides_3942-EAfr_TYPE:0.017147):0.015875):0.005230):0.002361):0.004890):0.002023,((Cns_polyphylla_0582:0.011794,Cns_bomiensis_5328:0.009543):0.009477,Cns_uncata_5845:0.015394):0.007326,((San_balansea_3093:0.004109,San_minor_2571:0.000001):0.006280,San_minor_5329:0.008523):0.001942,(Cns_ferruginea_5320:0.007117,Cns_palala_5846:0.009450):0.004558,(((Spi_solanderi_5322:0.004603,Pax_calophylla_5552:0.002165):0.005415,(Pse_macrophyllus_3956:0.010480,Rps_emarginata_3409:0.014082):0.004681,(Rps_acutipetala_5843:0.017058,Spi_myriantha_5840:0.011350):0.011458):0.005678,Cnestid_rufescens_2875:0.016349):0.002136);
