# Supplementary material for: Phylogenomics of the pantropical Connaraceae: revised infrafamilial classification and the evolution of heterostyly
Source: Plant Syst Evol. 2024 Aug 3;310(4):29. doi: 10.1007/s00606-024-01909-y (PMC11297820; doi:10.1007/s00606-024-01909-y)
Supplement: Supplementary file 2 — Supplementary file2 (ZIP 1968 kb) [file 606_2024_1909_MOESM2_ESM.zip › SI_data_S1/raxml_trees/5670_mafft.fasta.raxml]

((((Jollydora_armandui_5317-WAfr:0.007210,Jollydora_duparquetiana_5304-CAfr_TYPE:0.008607):0.027409,(((Manotes_macrantha_5319-Dinklagea_WCAfr_TYPE:0.011933,Manotes_expansa_5325-WCAfr_TYPE:0.009534):0.032917,(Oxalidaceae_Sarcotheca_macrophylla_1246:0.016597,(Oxalidaceae_Dapania_pentandra_5850:0.003544,Oxalidaceae_Dapania_racemosa_0087:0.003538):0.014326):0.045638):0.032505,(((Cas_paradoxa_5326:0.003902,Age_pentagyna_5323:0.002541):0.002916,Rou_parviflora_5318:0.016907):0.006403,(((Cns_ferruginea_5320:0.010514,Cns_palala_5846:0.005102):0.003383,(Cns_polyphylla_0582:0.004787,Cns_bomiensis_5328:0.013318):0.007268):0.002770,((San_minor_2571:0.009923,San_balansea_3093:0.004532):0.009687,((San_minor_5329:0.005292,Pse_macrophyllus_3956:0.033283):0.005686,(Cnestid_rufescens_2875:0.049509,Cns_uncata_5845:0.055188):0.037505,((Byr_orientalis_5321:0.001489,Byr_coccinea_5324:0.010370):0.004432,Byr_thomsonii_5327:0.007170):0.011645,((Rps_acutipetala_5843:0.019384,Rps_emarginata_3409:0.005733):0.003895,(Pax_calophylla_5552:0.023520,Spi_solanderi_5322:0.002415):0.003481):0.005740):0.001269):0.003649):0.009048):0.006723):0.011808):0.004675,(Vismianthus_punctatus_2516-EAfr_TYPE:0.015269,Burttia_prunoides_3942-EAfr_TYPE:0.011457):0.008486):0.007397,(Connarus_thonningii_5551-WAfr:0.005477,(Connarus_africanus_5851-WCAfr:0.009406,Connarus_perrottetii_5844-Am:0.121286):0.003035,Connarus_cochinchinensis_5841-As:0.014530):0.010739,((Ellipanthus_beccarii_5849-Pseudellipanthus_As_TYPE:0.009426,(Ellipanthus_madagascariensis_5847-AfrMad:0.000001,Ellipanthus_razanatsimae_5990-Mad:0.001272):0.014049):0.008785,Hemandradenia_spnov_6608-CAfr:0.012147):0.011092);
