# Supplementary material for: Phylogenomics of the pantropical Connaraceae: revised infrafamilial classification and the evolution of heterostyly
Source: Plant Syst Evol. 2024 Aug 3;310(4):29. doi: 10.1007/s00606-024-01909-y (PMC11297820; doi:10.1007/s00606-024-01909-y)
Supplement: Supplementary file 2 — Supplementary file2 (ZIP 1968 kb) [file 606_2024_1909_MOESM2_ESM.zip › SI_data_S1/raxml_trees/6448_mafft.fasta.raxml]

((Burttia_prunoides_3942-EAfr_TYPE:0.021007,(((Ellipanthus_madagascariensis_5847-AfrMad:0.004286,Ellipanthus_razanatsimae_5990-Mad:0.000001):0.007099,Ellipanthus_beccarii_5849-Pseudellipanthus_As_TYPE:0.004248):0.003668,(Vismianthus_punctatus_2516-EAfr_TYPE:0.035178,Hemandradenia_spnov_6608-CAfr:0.007285):0.012246):0.014201):0.004027,(((((Rps_emarginata_3409:0.000001,Pax_calophylla_5552:0.000001):0.013058,Pse_macrophyllus_3956:0.000001):0.012946,(Byr_orientalis_5321:0.130770,Cns_bomiensis_5328:0.000001,Cns_polyphylla_0582:0.000001):0.020147,(Cns_uncata_5845:0.045293,Cns_palala_5846:0.019410,Cns_ferruginea_5320:0.007359):0.005610):0.005546,((((Oxalidaceae_Sarcotheca_macrophylla_1246:0.006457,(Oxalidaceae_Dapania_racemosa_0087:0.000001,Oxalidaceae_Dapania_pentandra_5850:0.015313):0.028310,(Manotes_expansa_5325-WCAfr_TYPE:0.015451,Manotes_macrantha_5319-Dinklagea_WCAfr_TYPE:0.180453):0.041302):0.043279,Age_pentagyna_5323:0.176382):0.001754,(Byr_thomsonii_5327:0.000001,Byr_coccinea_5324:0.014319):0.029411):0.004862,((Cnestid_rufescens_2875:0.000001,Spi_myriantha_5840:0.015803,San_minor_2571:0.007704,San_balansea_3093:0.004656):0.007175,Rou_parviflora_5318:0.013203):0.004019,San_minor_5329:0.001550):0.002483):0.003106,Spi_solanderi_5322:0.012445,Cas_paradoxa_5326:0.048006):0.012222,((Connarus_africanus_5851-WCAfr:0.000001,Connarus_thonningii_5551-WAfr:0.002828):0.002750,Connarus_perrottetii_5844-Am:0.014920):0.008590,(Jollydora_armandui_5317-WAfr:0.002721,Jollydora_duparquetiana_5304-CAfr_TYPE:0.000001):0.011515);
