# Supplementary material for: Phylogenomics of the pantropical Connaraceae: revised infrafamilial classification and the evolution of heterostyly
Source: Plant Syst Evol. 2024 Aug 3;310(4):29. doi: 10.1007/s00606-024-01909-y (PMC11297820; doi:10.1007/s00606-024-01909-y)
Supplement: Supplementary file 2 — Supplementary file2 (ZIP 1968 kb) [file 606_2024_1909_MOESM2_ESM.zip › SI_data_S1/raxml_trees/7583_mafft.fasta.raxml]

((Hemandradenia_spnov_6608-CAfr:0.029190,((Ellipanthus_razanatsimae_5990-Mad:0.000001,Ellipanthus_madagascariensis_5847-AfrMad:0.000001):0.007416,Ellipanthus_beccarii_5849-Pseudellipanthus_As_TYPE:0.000001):0.031341):0.004947,(Jollydora_duparquetiana_5304-CAfr_TYPE:0.000001,Jollydora_armandui_5317-WAfr:0.009392):0.014251,((Connarus_perrottetii_5844-Am:0.007886,Connarus_thonningii_5551-WAfr:0.014073,Connarus_africanus_5851-WCAfr:0.000001,Connarus_cochinchinensis_5841-As:0.000001):0.007184,((Vismianthus_punctatus_2516-EAfr_TYPE:0.014270,Burttia_prunoides_3942-EAfr_TYPE:0.024310):0.012067,(((Rps_acutipetala_5843:0.017227,(((Byr_orientalis_5321:0.000001,Byr_thomsonii_5327:0.004576):0.004612,Rps_emarginata_3409:0.009221,((San_minor_2571:0.004643,San_balansea_3093:0.004600):0.014057,San_minor_5329:0.004619,((Cns_palala_5846:0.028943,Cns_ferruginea_5320:0.013990):0.004556,(Cns_polyphylla_0582:0.009208,Cns_bomiensis_5328:0.009374):0.004696,Cns_uncata_5845:0.010401):0.009431):0.003095):0.003168,Byr_coccinea_5324:0.009445):0.004432,(Spi_myriantha_5840:0.000001,Pax_calophylla_5552:0.000001,Spi_solanderi_5322:0.000001):0.022291,Rou_parviflora_5318:0.031728):0.008552,(Age_pentagyna_5323:0.026652,Cas_paradoxa_5326:0.021808):0.009777):0.007422,(Cnestid_rufescens_2875:0.024043,(((Oxalidaceae_Dapania_pentandra_5850:0.009214,Oxalidaceae_Dapania_racemosa_0087:0.015275):0.017573,Oxalidaceae_Sarcotheca_macrophylla_1246:0.038145):0.065933,(Manotes_macrantha_5319-Dinklagea_WCAfr_TYPE:0.025817,Manotes_expansa_5325-WCAfr_TYPE:0.000001):0.035556):0.042264):0.017368):0.010279):0.004677):0.006669);
