# Supplementary material for: Phylogenomics of the pantropical Connaraceae: revised infrafamilial classification and the evolution of heterostyly
Source: Plant Syst Evol. 2024 Aug 3;310(4):29. doi: 10.1007/s00606-024-01909-y (PMC11297820; doi:10.1007/s00606-024-01909-y)
Supplement: Supplementary file 2 — Supplementary file2 (ZIP 1968 kb) [file 606_2024_1909_MOESM2_ESM.zip › SI_data_S1/raxml_trees/5090_mafft.fasta.raxml]

(((Oxalidaceae_Sarcotheca_macrophylla_1246:0.024566,(Oxalidaceae_Dapania_pentandra_5850:0.007914,Oxalidaceae_Dapania_racemosa_0087:0.003189):0.010485):0.046959,(Manotes_macrantha_5319-Dinklagea_WCAfr_TYPE:0.031641,Manotes_expansa_5325-WCAfr_TYPE:0.008986):0.045898):0.036414,((Rou_parviflora_5318:0.008842,(((San_minor_5329:0.011465,Cnestid_rufescens_2875:0.018300):0.001813,((Byr_thomsonii_5327:0.015668,Byr_orientalis_5321:0.011131,Byr_coccinea_5324:0.013341):0.002219,((Rps_acutipetala_5843:0.006443,Rps_emarginata_3409:0.011431):0.013381,Pax_calophylla_5552:0.008903,(Spi_myriantha_5840:0.009234,Spi_solanderi_5322:0.004395):0.006711):0.002202):0.008676,(Cns_ferruginea_5320:0.004388,Cns_palala_5846:0.002203):0.004333):0.002159,(Cas_paradoxa_5326:0.018671,(Cns_uncata_5845:0.009121,(Cns_bomiensis_5328:0.006583,Cns_polyphylla_0582:0.002139):0.004458):0.002086):0.002226,(San_minor_2571:0.002131,San_balansea_3093:0.004397):0.006588):0.004357,(Jollydora_armandui_5317-WAfr:0.006671,Jollydora_duparquetiana_5304-CAfr_TYPE:0.006656):0.027993):0.006379,Pse_macrophyllus_3956:0.035538,Age_pentagyna_5323:0.013675):0.004459,(((Hemandradenia_spnov_6608-CAfr:0.013100,((Ellipanthus_madagascariensis_5847-AfrMad:0.000001,Ellipanthus_razanatsimae_5990-Mad:0.000001):0.007436,Ellipanthus_beccarii_5849-Pseudellipanthus_As_TYPE:0.006080):0.004365):0.005402,(Vismianthus_punctatus_2516-EAfr_TYPE:0.026417,Burttia_prunoides_3942-EAfr_TYPE:0.031509):0.009078):0.004835,(Connarus_africanus_5851-WCAfr:0.004524,Connarus_thonningii_5551-WAfr:0.002279,(Connarus_perrottetii_5844-Am:0.021013,Connarus_cochinchinensis_5841-As:0.027049):0.001783):0.012732):0.002725);
