# Supplementary material for: Phylogenomics of the pantropical Connaraceae: revised infrafamilial classification and the evolution of heterostyly
Source: Plant Syst Evol. 2024 Aug 3;310(4):29. doi: 10.1007/s00606-024-01909-y (PMC11297820; doi:10.1007/s00606-024-01909-y)
Supplement: Supplementary file 2 — Supplementary file2 (ZIP 1968 kb) [file 606_2024_1909_MOESM2_ESM.zip › SI_data_S1/raxml_trees/6532_mafft.fasta.raxml]

((Cns_bomiensis_5328:0.016821,Cns_ferruginea_5320:0.008125,(Spi_myriantha_5840:0.013780,Cns_palala_5846:0.000001):0.008117,Cns_uncata_5845:0.010138):0.004015,(Cnestid_rufescens_2875:0.015413,Cas_paradoxa_5326:0.010192,Cns_polyphylla_0582:0.031935,((((Vismianthus_punctatus_2516-EAfr_TYPE:0.016080,Burttia_prunoides_3942-EAfr_TYPE:0.010900):0.005914,((Connarus_cochinchinensis_5841-As:0.020100,Connarus_perrottetii_5844-Am:0.000001,Connarus_thonningii_5551-WAfr:0.010866):0.005327,Jollydora_duparquetiana_5304-CAfr_TYPE:0.007992,(((Manotes_expansa_5325-WCAfr_TYPE:0.004964,Manotes_macrantha_5319-Dinklagea_WCAfr_TYPE:0.000001):0.027753,((Oxalidaceae_Dapania_racemosa_0087:0.004437,Oxalidaceae_Dapania_pentandra_5850:0.004324):0.021158,Oxalidaceae_Sarcotheca_macrophylla_1246:0.009972):0.037812):0.029323,((Ellipanthus_madagascariensis_5847-AfrMad:0.000001,Ellipanthus_razanatsimae_5990-Mad:0.000001,Ellipanthus_beccarii_5849-Pseudellipanthus_As_TYPE:0.000001):0.013220,Hemandradenia_spnov_6608-CAfr:0.010522):0.004557):0.007421,(Connarus_africanus_5851-WCAfr:0.008421,Jollydora_armandui_5317-WAfr:0.005171):0.003911):0.007527):0.017605,(San_balansea_3093:0.000001,San_minor_2571:0.000001):0.004280):0.004053,Pse_macrophyllus_3956:0.000001,Age_pentagyna_5323:0.000001):0.004092):0.004042,San_minor_5329:0.016682,Rou_parviflora_5318:0.030448,Pax_calophylla_5552:0.015178,(Byr_thomsonii_5327:0.003946,Byr_orientalis_5321:0.003992,Byr_coccinea_5324:0.003934):0.008056,(Spi_solanderi_5322:0.005615,(Rps_emarginata_3409:0.004000,Rps_acutipetala_5843:0.010790):0.003838):0.006755);
