# Supplementary material for: Phylogenomics of the pantropical Connaraceae: revised infrafamilial classification and the evolution of heterostyly
Source: Plant Syst Evol. 2024 Aug 3;310(4):29. doi: 10.1007/s00606-024-01909-y (PMC11297820; doi:10.1007/s00606-024-01909-y)
Supplement: Supplementary file 2 — Supplementary file2 (ZIP 1968 kb) [file 606_2024_1909_MOESM2_ESM.zip › SI_data_S1/raxml_trees/5744_mafft.fasta.raxml]

((Cns_ferruginea_5320:0.009073,(((San_minor_5329:0.025065,(San_balansea_3093:0.000001,San_minor_2571:0.000001):0.024959):0.008557,(Rps_emarginata_3409:0.000001,((Spi_solanderi_5322:0.000001,Spi_myriantha_5840:0.008523,(Byr_thomsonii_5327:0.000001,Byr_coccinea_5324:0.014836):0.011858):0.005790,(Age_pentagyna_5323:0.000001,Cnestid_rufescens_2875:0.000001):0.022957,Pax_calophylla_5552:0.014860):0.002900,Rps_acutipetala_5843:0.003767):0.005998):0.002952,((Rou_parviflora_5318:0.052469,Cas_paradoxa_5326:0.040368):0.014269,((((Jollydora_duparquetiana_5304-CAfr_TYPE:0.000001,Jollydora_armandui_5317-WAfr:0.002934):0.028311,(Vismianthus_punctatus_2516-EAfr_TYPE:0.016618,Burttia_prunoides_3942-EAfr_TYPE:0.026793):0.008604):0.003808,((((Hemandradenia_spnov_6608-CAfr:0.013148,Ellipanthus_beccarii_5849-Pseudellipanthus_As_TYPE:0.009302):0.004323,(Ellipanthus_razanatsimae_5990-Mad:0.000001,Ellipanthus_madagascariensis_5847-AfrMad:0.000001):0.007111):0.010382,Connarus_perrottetii_5844-Am:0.011674):0.003935,(Connarus_thonningii_5551-WAfr:0.005259,Connarus_africanus_5851-WCAfr:0.006513):0.021880):0.013466):0.023899,(Byr_orientalis_5321:0.131640,((Manotes_expansa_5325-WCAfr_TYPE:0.000001,Manotes_macrantha_5319-Dinklagea_WCAfr_TYPE:0.003092):0.044186,(Oxalidaceae_Sarcotheca_macrophylla_1246:0.032985,(Oxalidaceae_Dapania_racemosa_0087:0.005878,Oxalidaceae_Dapania_pentandra_5850:0.000001):0.017457):0.054443):0.039716):0.014406):0.019180):0.005741):0.005864):0.002911,Cns_uncata_5845:0.011928,(Cns_bomiensis_5328:0.000001,Cns_polyphylla_0582:0.007627):0.011785,Cns_palala_5846:0.002930);
