# Supplementary material for: Phylogenomics of the pantropical Connaraceae: revised infrafamilial classification and the evolution of heterostyly
Source: Plant Syst Evol. 2024 Aug 3;310(4):29. doi: 10.1007/s00606-024-01909-y (PMC11297820; doi:10.1007/s00606-024-01909-y)
Supplement: Supplementary file 2 — Supplementary file2 (ZIP 1968 kb) [file 606_2024_1909_MOESM2_ESM.zip › SI_data_S1/raxml_trees/6498_mafft.fasta.raxml]

((((Manotes_expansa_5325-WCAfr_TYPE:0.021162,Manotes_macrantha_5319-Dinklagea_WCAfr_TYPE:0.008694):0.033780,((Oxalidaceae_Dapania_racemosa_0087:0.000001,Oxalidaceae_Dapania_pentandra_5850:0.007182):0.003348,Oxalidaceae_Sarcotheca_macrophylla_1246:0.014905):0.050717):0.021249,(((Jollydora_duparquetiana_5304-CAfr_TYPE:0.000001,Jollydora_armandui_5317-WAfr:0.000001):0.007186,(Vismianthus_punctatus_2516-EAfr_TYPE:0.003579,Burttia_prunoides_3942-EAfr_TYPE:0.007150):0.003628):0.003513,(Connarus_perrottetii_5844-Am:0.010757,Connarus_cochinchinensis_5841-As:0.000001,Connarus_africanus_5851-WCAfr:0.003555,Connarus_thonningii_5551-WAfr:0.000001):0.007189,(Hemandradenia_spnov_6608-CAfr:0.000001,(Ellipanthus_razanatsimae_5990-Mad:0.000001,Ellipanthus_madagascariensis_5847-AfrMad:0.000001,Ellipanthus_beccarii_5849-Pseudellipanthus_As_TYPE:0.003570):0.003560):0.003548):0.003453):0.003675,Cnestid_rufescens_2875:0.012316,((Cns_ferruginea_5320:0.000001,(Cns_palala_5846:0.007287,(Cns_polyphylla_0582:0.007145,Cns_bomiensis_5328:0.000001):0.007158,Cns_uncata_5845:0.000001):0.003632):0.007197,Rou_parviflora_5318:0.014664,(Cas_paradoxa_5326:0.011110,Age_pentagyna_5323:0.007372):0.003604):0.007197,(Pse_macrophyllus_3956:0.006462,(San_minor_2571:0.000001,San_minor_5329:0.018257,San_balansea_3093:0.007164):0.003561):0.000015,((Byr_orientalis_5321:0.000001,Byr_coccinea_5324:0.000001,Byr_thomsonii_5327:0.007153):0.007212,(Rps_acutipetala_5843:0.000001,Rps_emarginata_3409:0.000001):0.007158,(Pax_calophylla_5552:0.003572,Spi_myriantha_5840:0.000001,Spi_solanderi_5322:0.000001):0.003568):0.003583);
