# Supplementary material for: Phylogenomics of the pantropical Connaraceae: revised infrafamilial classification and the evolution of heterostyly
Source: Plant Syst Evol. 2024 Aug 3;310(4):29. doi: 10.1007/s00606-024-01909-y (PMC11297820; doi:10.1007/s00606-024-01909-y)
Supplement: Supplementary file 2 — Supplementary file2 (ZIP 1968 kb) [file 606_2024_1909_MOESM2_ESM.zip › SI_data_S1/raxml_trees/5271_mafft.fasta.raxml]

((((Byr_orientalis_5321:0.004399,Byr_thomsonii_5327:0.009351):0.009616,Byr_coccinea_5324:0.005424):0.010146,(Rps_emarginata_3409:0.006295,(Pax_calophylla_5552:0.002827,Spi_solanderi_5322:0.003394):0.003436,Spi_myriantha_5840:0.000001,Rps_acutipetala_5843:0.007252):0.009254):0.006090,((Cns_polyphylla_0582:0.023242,Cnestid_rufescens_2875:0.010831):0.007633,Cns_bomiensis_5328:0.005575,(Cns_palala_5846:0.017232,Cns_ferruginea_5320:0.003284):0.013891):0.002838,((San_minor_5329:0.026284,(San_minor_2571:0.000001,San_balansea_3093:0.002069):0.011321):0.005745,((((Oxalidaceae_Dapania_pentandra_5850:0.011974,Oxalidaceae_Dapania_racemosa_0087:0.002761):0.021234,Oxalidaceae_Sarcotheca_macrophylla_1246:0.019943):0.032860,(Manotes_expansa_5325-WCAfr_TYPE:0.020457,Manotes_macrantha_5319-Dinklagea_WCAfr_TYPE:0.010518):0.028619):0.036831,(((Cas_paradoxa_5326:0.015719,Age_pentagyna_5323:0.025328):0.007112,Rou_parviflora_5318:0.030012):0.010329,(((Connarus_africanus_5851-WCAfr:0.013197,Connarus_thonningii_5551-WAfr:0.009223):0.019457,((((Connarus_perrottetii_5844-Am:0.006357,Connarus_cochinchinensis_5841-As:0.003625):0.008553,Hemandradenia_spnov_6608-CAfr:0.003156):0.003093,Ellipanthus_beccarii_5849-Pseudellipanthus_As_TYPE:0.014095):0.011695,(Ellipanthus_razanatsimae_5990-Mad:0.000001,Ellipanthus_madagascariensis_5847-AfrMad:0.000001):0.015237):0.010803):0.003347,((Burttia_prunoides_3942-EAfr_TYPE:0.012433,Vismianthus_punctatus_2516-EAfr_TYPE:0.054805):0.012065,(Jollydora_armandui_5317-WAfr:0.003826,Jollydora_duparquetiana_5304-CAfr_TYPE:0.002443):0.021621):0.004729):0.013404):0.001518):0.011762):0.005788,Cns_uncata_5845:0.022125);
