# Supplementary material for: Phylogenomics of the pantropical Connaraceae: revised infrafamilial classification and the evolution of heterostyly
Source: Plant Syst Evol. 2024 Aug 3;310(4):29. doi: 10.1007/s00606-024-01909-y (PMC11297820; doi:10.1007/s00606-024-01909-y)
Supplement: Supplementary file 2 — Supplementary file2 (ZIP 1968 kb) [file 606_2024_1909_MOESM2_ESM.zip › SI_data_S1/raxml_trees/5716_mafft.fasta.raxml]

((Manotes_expansa_5325-WCAfr_TYPE:0.009644,Manotes_macrantha_5319-Dinklagea_WCAfr_TYPE:0.011820):0.036867,((((Connarus_perrottetii_5844-Am:0.041442,(Connarus_thonningii_5551-WAfr:0.006360,Connarus_africanus_5851-WCAfr:0.003561):0.008228):0.006217,(((Jollydora_duparquetiana_5304-CAfr_TYPE:0.006290,Jollydora_armandui_5317-WAfr:0.006113):0.023263,(Vismianthus_punctatus_2516-EAfr_TYPE:0.027872,Burttia_prunoides_3942-EAfr_TYPE:0.036787):0.006428):0.001412,(Hemandradenia_spnov_6608-CAfr:0.021828,((Ellipanthus_razanatsimae_5990-Mad:0.001757,Ellipanthus_madagascariensis_5847-AfrMad:0.003753):0.006060,Ellipanthus_beccarii_5849-Pseudellipanthus_As_TYPE:0.012539):0.006486):0.013005):0.000930):0.021278,((Rou_parviflora_5318:0.032917,(Age_pentagyna_5323:0.019119,Cas_paradoxa_5326:0.025874):0.005305):0.006755,(((((Pax_calophylla_5552:0.014191,Spi_myriantha_5840:0.010301):0.003704,Spi_solanderi_5322:0.011923):0.010115,(Rps_acutipetala_5843:0.031574,Rps_emarginata_3409:0.013375):0.002308):0.008463,((Byr_orientalis_5321:0.013010,Byr_thomsonii_5327:0.010256):0.003976,Byr_coccinea_5324:0.041165):0.004056):0.009859,(((San_balansea_3093:0.004155,San_minor_2571:0.008963):0.014320,(Pse_macrophyllus_3956:0.009546,Cnestid_rufescens_2875:0.047002,San_minor_5329:0.021488):0.002005):0.001717,((Cns_palala_5846:0.052044,Cns_ferruginea_5320:0.009926):0.007339,(Cns_bomiensis_5328:0.005044,(Cns_uncata_5845:0.603278,Cns_polyphylla_0582:0.000001):0.009766):0.014371):0.005438):0.002029):0.013539):0.016501):0.014882,Connarus_cochinchinensis_5841-As:0.007875):0.020993,((Oxalidaceae_Dapania_racemosa_0087:0.005619,Oxalidaceae_Dapania_pentandra_5850:0.006010):0.024894,Oxalidaceae_Sarcotheca_macrophylla_1246:0.024665):0.051958);
