# Supplementary material for: Phylogenomics of the pantropical Connaraceae: revised infrafamilial classification and the evolution of heterostyly
Source: Plant Syst Evol. 2024 Aug 3;310(4):29. doi: 10.1007/s00606-024-01909-y (PMC11297820; doi:10.1007/s00606-024-01909-y)
Supplement: Supplementary file 2 — Supplementary file2 (ZIP 1968 kb) [file 606_2024_1909_MOESM2_ESM.zip › SI_data_S1/raxml_trees/6679_mafft.fasta.raxml]

((((Hemandradenia_spnov_6608-CAfr:0.001551,(Ellipanthus_madagascariensis_5847-AfrMad:0.000001,Ellipanthus_razanatsimae_5990-Mad:0.000001):0.042607):0.109627,(Jollydora_armandui_5317-WAfr:0.003666,Jollydora_duparquetiana_5304-CAfr_TYPE:0.009010):0.017025):0.058694,(Cns_palala_5846:0.004292,Cns_bomiensis_5328:0.057229):0.007028):0.021811,((((Connarus_thonningii_5551-WAfr:0.020083,Connarus_africanus_5851-WCAfr:0.010779):0.033205,Vismianthus_punctatus_2516-EAfr_TYPE:0.038930):0.077170,Cns_ferruginea_5320:0.018741):0.033686,(((Cas_paradoxa_5326:0.070675,Rps_acutipetala_5843:0.000001):0.010530,Spi_solanderi_5322:0.007340):0.041842,(Byr_orientalis_5321:0.034545,(Pax_calophylla_5552:0.036453,Byr_coccinea_5324:0.021354):0.086646):0.044145):0.037642):0.015192,((Rps_emarginata_3409:0.008854,Byr_thomsonii_5327:0.006985):0.010627,San_minor_5329:0.010887,(((Oxalidaceae_Dapania_pentandra_5850:0.001731,Oxalidaceae_Dapania_racemosa_0087:0.006938):0.037619,Oxalidaceae_Sarcotheca_macrophylla_1246:0.020718):0.036984,(Manotes_macrantha_5319-Dinklagea_WCAfr_TYPE:0.004752,Manotes_expansa_5325-WCAfr_TYPE:0.014470):0.031409):0.039189,((San_balansea_3093:0.013499,San_minor_2571:0.007977):0.009666,Rou_parviflora_5318:0.017834):0.001535):0.008242,(Age_pentagyna_5323:0.055183,Cns_uncata_5845:0.009188):0.002242);
