# Supplementary material for: Phylogenomics of the pantropical Connaraceae: revised infrafamilial classification and the evolution of heterostyly
Source: Plant Syst Evol. 2024 Aug 3;310(4):29. doi: 10.1007/s00606-024-01909-y (PMC11297820; doi:10.1007/s00606-024-01909-y)
Supplement: Supplementary file 2 — Supplementary file2 (ZIP 1968 kb) [file 606_2024_1909_MOESM2_ESM.zip › SI_data_S1/raxml_trees/4890_mafft.fasta.raxml]

((San_minor_5329:0.026056,Cas_paradoxa_5326:0.038072,(San_minor_2571:0.017766,San_balansea_3093:0.004755):0.012419):0.001712,Rou_parviflora_5318:0.035371,((((((Hemandradenia_spnov_6608-CAfr:0.013587,((Ellipanthus_madagascariensis_5847-AfrMad:0.000001,Ellipanthus_razanatsimae_5990-Mad:0.000001):0.006600,Ellipanthus_beccarii_5849-Pseudellipanthus_As_TYPE:0.007716):0.019134):0.003263,((Connarus_perrottetii_5844-Am:0.007446,Connarus_thonningii_5551-WAfr:0.006185):0.002478,Connarus_africanus_5851-WCAfr:0.019161):0.011063):0.009195,(Vismianthus_punctatus_2516-EAfr_TYPE:0.027067,Burttia_prunoides_3942-EAfr_TYPE:0.037174):0.011837):0.007265,(Jollydora_armandui_5317-WAfr:0.001599,Jollydora_duparquetiana_5304-CAfr_TYPE:0.005150):0.020631):0.018829,(((Oxalidaceae_Dapania_racemosa_0087:0.017250,Oxalidaceae_Dapania_pentandra_5850:0.000001):0.018459,Oxalidaceae_Sarcotheca_macrophylla_1246:0.016393):0.059676,(Manotes_macrantha_5319-Dinklagea_WCAfr_TYPE:0.004872,Manotes_expansa_5325-WCAfr_TYPE:0.008936):0.042633):0.026290):0.012879,((Pax_calophylla_5552:0.009841,(((Rps_acutipetala_5843:0.004411,Age_pentagyna_5323:0.136046,Spi_myriantha_5840:0.000001):0.027436,Pse_macrophyllus_3956:0.005929):0.006473,Rps_emarginata_3409:0.007330):0.004605,(Byr_orientalis_5321:0.006836,(Byr_thomsonii_5327:0.005151,Byr_coccinea_5324:0.015612):0.001596):0.005122):0.001640,(Cns_palala_5846:0.016153,(Spi_solanderi_5322:0.008449,((Cns_ferruginea_5320:0.016242,Cns_uncata_5845:0.019993):0.002321,(Cns_bomiensis_5328:0.008221,Cns_polyphylla_0582:0.005206):0.008589):0.003809):0.012310):0.003496,Cnestid_rufescens_2875:0.020947):0.001701):0.001704);
