# Supplementary material for: Phylogenomics of the pantropical Connaraceae: revised infrafamilial classification and the evolution of heterostyly
Source: Plant Syst Evol. 2024 Aug 3;310(4):29. doi: 10.1007/s00606-024-01909-y (PMC11297820; doi:10.1007/s00606-024-01909-y)
Supplement: Supplementary file 2 — Supplementary file2 (ZIP 1968 kb) [file 606_2024_1909_MOESM2_ESM.zip › SI_data_S1/raxml_trees/7028_mafft.fasta.raxml]

((((Manotes_expansa_5325-WCAfr_TYPE:0.014365,Manotes_macrantha_5319-Dinklagea_WCAfr_TYPE:0.006101):0.039296,((Oxalidaceae_Dapania_racemosa_0087:0.003770,Oxalidaceae_Dapania_pentandra_5850:0.031925):0.024104,Oxalidaceae_Sarcotheca_macrophylla_1246:0.097380):0.036340):0.039452,((Cnestid_rufescens_2875:0.000001,((Cas_paradoxa_5326:0.008885,Age_pentagyna_5323:0.016586):0.037963,Rou_parviflora_5318:0.010748):0.014854):0.012877,(((Cns_ferruginea_5320:0.000001,San_minor_5329:0.005313,Cns_uncata_5845:0.027341):0.002452,((Cns_palala_5846:0.005363,(Cns_polyphylla_0582:0.002677,Cns_bomiensis_5328:0.008047):0.002699):0.002360,(Spi_solanderi_5322:0.016370,Rps_acutipetala_5843:0.005365,(Byr_thomsonii_5327:0.021280,Byr_coccinea_5324:0.091782,(Pax_calophylla_5552:0.005299,Spi_myriantha_5840:0.000001):0.005289,Byr_orientalis_5321:0.003977):0.009941,Rps_emarginata_3409:0.005368):0.027752):0.009021):0.004469,(San_minor_2571:0.002049,San_balansea_3093:0.002027):0.011782):0.004100):0.007577):0.011998,(Vismianthus_punctatus_2516-EAfr_TYPE:0.023366,Burttia_prunoides_3942-EAfr_TYPE:0.028433):0.011272,(((Ellipanthus_razanatsimae_5990-Mad:0.005414,Ellipanthus_madagascariensis_5847-AfrMad:0.002636):0.022380,Hemandradenia_spnov_6608-CAfr:0.016212):0.005587,(Connarus_thonningii_5551-WAfr:0.012898,Connarus_africanus_5851-WCAfr:0.004693,Connarus_perrottetii_5844-Am:0.005258):0.017436):0.019363,(Jollydora_duparquetiana_5304-CAfr_TYPE:0.016877,Jollydora_armandui_5317-WAfr:0.002509):0.032622);
