# Supplementary material for: Phylogenomics of the pantropical Connaraceae: revised infrafamilial classification and the evolution of heterostyly
Source: Plant Syst Evol. 2024 Aug 3;310(4):29. doi: 10.1007/s00606-024-01909-y (PMC11297820; doi:10.1007/s00606-024-01909-y)
Supplement: Supplementary file 2 — Supplementary file2 (ZIP 1968 kb) [file 606_2024_1909_MOESM2_ESM.zip › SI_data_S1/raxml_trees/5821_mafft.fasta.raxml]

((Jollydora_duparquetiana_5304-CAfr_TYPE:0.017987,Jollydora_armandui_5317-WAfr:0.009176):0.013810,((Connarus_africanus_5851-WCAfr:0.000001,Connarus_perrottetii_5844-Am:0.013072):0.003710,Connarus_thonningii_5551-WAfr:0.012753):0.014968,(((((((Byr_coccinea_5324:0.004772,(Byr_thomsonii_5327:0.028247,Byr_orientalis_5321:0.007259):0.003105):0.009667,(((Cns_uncata_5845:0.016857,Cns_bomiensis_5328:0.010013,Cns_polyphylla_0582:0.008605):0.002314,(Cns_ferruginea_5320:0.014709,Cns_palala_5846:0.002071):0.002017):0.010209,(((San_balansea_3093:0.006296,San_minor_2571:0.005698):0.030407,(Pax_calophylla_5552:0.004194,(Rps_emarginata_3409:0.000001,Rps_acutipetala_5843:0.000001):0.008238,Spi_solanderi_5322:0.004212):0.013275):0.001215,San_minor_5329:0.025721):0.001733):0.001845):0.002024,((Cnestid_rufescens_2875:0.049400,Spi_myriantha_5840:0.028428,Pse_macrophyllus_3956:0.037229):0.083073,Rou_parviflora_5318:0.019385):0.004223):0.007121,(Age_pentagyna_5323:0.014247,Cas_paradoxa_5326:0.012297):0.008423):0.013563,((Manotes_expansa_5325-WCAfr_TYPE:0.013756,Manotes_macrantha_5319-Dinklagea_WCAfr_TYPE:0.017152):0.053851,(Oxalidaceae_Sarcotheca_macrophylla_1246:0.025597,(Oxalidaceae_Dapania_racemosa_0087:0.002040,Oxalidaceae_Dapania_pentandra_5850:0.000001):0.012636):0.057821):0.025384):0.009355,(Burttia_prunoides_3942-EAfr_TYPE:0.043452,Vismianthus_punctatus_2516-EAfr_TYPE:0.020799):0.007220):0.003617,(Hemandradenia_spnov_6608-CAfr:0.004144,(Ellipanthus_beccarii_5849-Pseudellipanthus_As_TYPE:0.000001,Ellipanthus_razanatsimae_5990-Mad:0.004928,Ellipanthus_madagascariensis_5847-AfrMad:0.000001):0.019121):0.016838):0.004473);
