# Supplementary material for: Phylogenomics of the pantropical Connaraceae: revised infrafamilial classification and the evolution of heterostyly
Source: Plant Syst Evol. 2024 Aug 3;310(4):29. doi: 10.1007/s00606-024-01909-y (PMC11297820; doi:10.1007/s00606-024-01909-y)
Supplement: Supplementary file 2 — Supplementary file2 (ZIP 1968 kb) [file 606_2024_1909_MOESM2_ESM.zip › SI_data_S1/raxml_trees/6454_mafft.fasta.raxml]

((Oxalidaceae_Sarcotheca_macrophylla_1246:0.011702,((((Ellipanthus_razanatsimae_5990-Mad:0.000001,Ellipanthus_madagascariensis_5847-AfrMad:0.001714):0.008417,((Vismianthus_punctatus_2516-EAfr_TYPE:0.051137,Connarus_perrottetii_5844-Am:0.006996,((Hemandradenia_spnov_6608-CAfr:0.014586,(Byr_thomsonii_5327:0.005696,Byr_coccinea_5324:0.008825):0.057548):0.004628,Ellipanthus_beccarii_5849-Pseudellipanthus_As_TYPE:0.033091):0.016715):0.035112,((((Rou_parviflora_5318:0.026348,((Cns_ferruginea_5320:0.013525,Cns_bomiensis_5328:0.073369,(Cns_uncata_5845:0.035579,Cns_polyphylla_0582:0.016018):0.024857):0.025881,Cas_paradoxa_5326:0.010708):0.011314,(((((Pax_calophylla_5552:0.011234,(Spi_solanderi_5322:0.000001,Spi_myriantha_5840:0.000001):0.010777):0.003870,(Byr_orientalis_5321:0.037454,Cnestid_rufescens_2875:0.020269):0.024221):0.031501,Rps_acutipetala_5843:0.000001):0.058208,Rps_emarginata_3409:0.000892):0.025292,San_minor_2571:0.005139):0.015665):0.032973,((Jollydora_armandui_5317-WAfr:0.000001,Jollydora_duparquetiana_5304-CAfr_TYPE:0.009270):0.020991,Burttia_prunoides_3942-EAfr_TYPE:0.026371):0.007626):0.036210,Connarus_africanus_5851-WCAfr:0.082893):0.046661,((Connarus_cochinchinensis_5841-As:0.000001,Pse_macrophyllus_3956:0.064674):0.093015,Connarus_thonningii_5551-WAfr:0.000001):0.009078):0.001567):0.000343):0.012007,(Cns_palala_5846:0.015987,(San_minor_5329:0.006920,San_balansea_3093:0.001718,Age_pentagyna_5323:0.017571):0.003448):0.005679):0.010387,(Manotes_macrantha_5319-Dinklagea_WCAfr_TYPE:0.005323,Manotes_expansa_5325-WCAfr_TYPE:0.006772):0.028716):0.043039):0.015670,Oxalidaceae_Dapania_pentandra_5850:0.001837,Oxalidaceae_Dapania_racemosa_0087:0.009090);
