# Supplementary material for: Phylogenomics of the pantropical Connaraceae: revised infrafamilial classification and the evolution of heterostyly
Source: Plant Syst Evol. 2024 Aug 3;310(4):29. doi: 10.1007/s00606-024-01909-y (PMC11297820; doi:10.1007/s00606-024-01909-y)
Supplement: Supplementary file 2 — Supplementary file2 (ZIP 1968 kb) [file 606_2024_1909_MOESM2_ESM.zip › SI_data_S1/raxml_trees/7331_mafft.fasta.raxml]

((((Ellipanthus_madagascariensis_5847-AfrMad:0.000001,Ellipanthus_razanatsimae_5990-Mad:0.015238):0.017344,(Ellipanthus_beccarii_5849-Pseudellipanthus_As_TYPE:0.008614,Hemandradenia_spnov_6608-CAfr:0.004813):0.005813,(Connarus_thonningii_5551-WAfr:0.024600,Connarus_africanus_5851-WCAfr:0.008265):0.016981):0.010549,(((Manotes_macrantha_5319-Dinklagea_WCAfr_TYPE:0.005945,Manotes_expansa_5325-WCAfr_TYPE:0.000001):0.048928,(Oxalidaceae_Sarcotheca_macrophylla_1246:0.020958,(Oxalidaceae_Dapania_pentandra_5850:0.013512,Oxalidaceae_Dapania_racemosa_0087:0.005839):0.023769):0.059035):0.039188,((Cns_polyphylla_0582:0.013573,Cns_bomiensis_5328:0.004885):0.010654,(((Cns_uncata_5845:0.013942,Cns_ferruginea_5320:0.023380):0.009588,((Rou_parviflora_5318:0.022919,Cas_paradoxa_5326:0.029665):0.004236,(Cns_palala_5846:0.022236,Age_pentagyna_5323:0.015685):0.002354):0.001860):0.009707,((San_balansea_3093:0.005924,San_minor_2571:0.036280):0.016408,San_minor_5329:0.022904,(((Rps_emarginata_3409:0.000001,Rps_acutipetala_5843:0.015129,((Cnestid_rufescens_2875:0.036162,Spi_myriantha_5840:0.000001,Spi_solanderi_5322:0.000001):0.009624,Pax_calophylla_5552:0.016520):0.002857):0.004196,Pse_macrophyllus_3956:0.000001):0.004201,((Byr_thomsonii_5327:0.018803,Byr_coccinea_5324:0.009256):0.002072,Byr_orientalis_5321:0.013235):0.006754):0.003573):0.006201):0.006289):0.009684):0.007173):0.005057,((Connarus_perrottetii_5844-Am:0.000001,Burttia_prunoides_3942-EAfr_TYPE:0.007613):0.011776,Vismianthus_punctatus_2516-EAfr_TYPE:0.015811):0.006069,(Jollydora_armandui_5317-WAfr:0.000001,Jollydora_duparquetiana_5304-CAfr_TYPE:0.000001):0.012760);
