# Supplementary material for: Phylogenomics of the pantropical Connaraceae: revised infrafamilial classification and the evolution of heterostyly
Source: Plant Syst Evol. 2024 Aug 3;310(4):29. doi: 10.1007/s00606-024-01909-y (PMC11297820; doi:10.1007/s00606-024-01909-y)
Supplement: Supplementary file 2 — Supplementary file2 (ZIP 1968 kb) [file 606_2024_1909_MOESM2_ESM.zip › SI_data_S1/raxml_trees/6882_mafft.fasta.raxml]

((Hemandradenia_spnov_6608-CAfr:0.018765,(((Burttia_prunoides_3942-EAfr_TYPE:0.065460,Vismianthus_punctatus_2516-EAfr_TYPE:0.035072):0.004693,(((Rou_parviflora_5318:0.032272,(Age_pentagyna_5323:0.014696,Cas_paradoxa_5326:0.010539):0.013268):0.007050,(((Cnestid_rufescens_2875:0.029286,((Spi_solanderi_5322:0.007730,(Spi_myriantha_5840:0.075084,(Rps_emarginata_3409:0.007313,Rps_acutipetala_5843:0.021878):0.006686):0.002460,Pax_calophylla_5552:0.012370):0.004379,((Byr_thomsonii_5327:0.004635,Byr_orientalis_5321:0.004680):0.006284,Byr_coccinea_5324:0.012647):0.003112):0.003047):0.001451,(Cns_uncata_5845:0.031446,(((Cns_bomiensis_5328:0.010507,Cns_polyphylla_0582:0.003863):0.000065,Cns_palala_5846:0.012844):0.004154,Cns_ferruginea_5320:0.017589):0.001811):0.006769):0.004362,San_minor_5329:0.018856,(San_minor_2571:0.010885,San_balansea_3093:0.004659):0.017232):0.001693):0.012668,((Manotes_macrantha_5319-Dinklagea_WCAfr_TYPE:0.022020,Manotes_expansa_5325-WCAfr_TYPE:0.020308):0.043751,(Oxalidaceae_Sarcotheca_macrophylla_1246:0.019199,(Oxalidaceae_Dapania_pentandra_5850:0.015017,Oxalidaceae_Dapania_racemosa_0087:0.014667):0.013638):0.059828):0.050929):0.017604):0.003448,((Jollydora_duparquetiana_5304-CAfr_TYPE:0.000001,Jollydora_armandui_5317-WAfr:0.011440):0.031624,(((Connarus_africanus_5851-WCAfr:0.002822,Connarus_thonningii_5551-WAfr:0.010418):0.004473,Connarus_cochinchinensis_5841-As:0.008584):0.003350,Connarus_perrottetii_5844-Am:0.064875):0.013810):0.001565):0.007988):0.006750,Ellipanthus_beccarii_5849-Pseudellipanthus_As_TYPE:0.040727,(Ellipanthus_madagascariensis_5847-AfrMad:0.004300,Ellipanthus_razanatsimae_5990-Mad:0.003006):0.011025);
