# Supplementary material for: Phylogenomics of the pantropical Connaraceae: revised infrafamilial classification and the evolution of heterostyly
Source: Plant Syst Evol. 2024 Aug 3;310(4):29. doi: 10.1007/s00606-024-01909-y (PMC11297820; doi:10.1007/s00606-024-01909-y)
Supplement: Supplementary file 2 — Supplementary file2 (ZIP 1968 kb) [file 606_2024_1909_MOESM2_ESM.zip › SI_data_S1/raxml_trees/5513_mafft.fasta.raxml]

((Connarus_africanus_5851-WCAfr:0.021853,(((Ellipanthus_beccarii_5849-Pseudellipanthus_As_TYPE:0.189489,(Ellipanthus_madagascariensis_5847-AfrMad:0.050838,Ellipanthus_razanatsimae_5990-Mad:0.000001):0.013164):0.010764,Hemandradenia_spnov_6608-CAfr:0.060723):0.015334,((Burttia_prunoides_3942-EAfr_TYPE:0.150460,Vismianthus_punctatus_2516-EAfr_TYPE:0.056957):0.021447,((Jollydora_duparquetiana_5304-CAfr_TYPE:0.014965,Jollydora_armandui_5317-WAfr:0.018888):0.024875,(((Manotes_expansa_5325-WCAfr_TYPE:0.001859,Manotes_macrantha_5319-Dinklagea_WCAfr_TYPE:0.007494):0.041679,((Oxalidaceae_Dapania_pentandra_5850:0.009940,Oxalidaceae_Dapania_racemosa_0087:0.003801):0.029624,Oxalidaceae_Sarcotheca_macrophylla_1246:0.022179):0.054356):0.043544,((((San_minor_2571:0.039143,San_balansea_3093:0.002744):0.008710,Rou_parviflora_5318:0.030402,San_minor_5329:0.017288):0.003269,((Age_pentagyna_5323:0.070129,((((Spi_myriantha_5840:0.005733,Spi_solanderi_5322:0.008137,Pax_calophylla_5552:0.017029):0.004802,(Rps_emarginata_3409:0.014188,Rps_acutipetala_5843:0.011801):0.014406):0.021500,(Cns_uncata_5845:0.030934,Cas_paradoxa_5326:0.088603):0.010286):0.015125,(Cns_polyphylla_0582:0.000001,(Cns_palala_5846:0.019632,Cns_ferruginea_5320:0.020575):0.005182,Cns_bomiensis_5328:0.018175):0.023659):0.006055):0.009097,((Byr_coccinea_5324:0.003634,Byr_orientalis_5321:0.024893):0.010090,Byr_thomsonii_5327:0.006280):0.016032):0.000585):0.004058,Cnestid_rufescens_2875:0.019963):0.013706):0.013949):0.007326):0.010068):0.013325):0.005087,Connarus_thonningii_5551-WAfr:0.009758,(Connarus_cochinchinensis_5841-As:0.032199,Connarus_perrottetii_5844-Am:0.071089):0.092995);
