# Supplementary material for: Phylogenomics of the pantropical Connaraceae: revised infrafamilial classification and the evolution of heterostyly
Source: Plant Syst Evol. 2024 Aug 3;310(4):29. doi: 10.1007/s00606-024-01909-y (PMC11297820; doi:10.1007/s00606-024-01909-y)
Supplement: Supplementary file 2 — Supplementary file2 (ZIP 1968 kb) [file 606_2024_1909_MOESM2_ESM.zip › SI_data_S1/raxml_trees/5644_mafft.fasta.raxml]

(((((Cns_polyphylla_0582:0.019879,Cns_bomiensis_5328:0.000001):0.006833,Cns_uncata_5845:0.037286):0.003832,Cns_palala_5846:0.009295,Cns_ferruginea_5320:0.001321):0.004050,(((((Byr_thomsonii_5327:0.003980,Byr_orientalis_5321:0.002661):0.001293,Byr_coccinea_5324:0.003996):0.009423,(((Pax_calophylla_5552:0.011114,((Spi_myriantha_5840:0.045234,Spi_solanderi_5322:0.018380):0.007656,(Pse_macrophyllus_3956:0.006812,Cnestid_rufescens_2875:0.014204):0.031317):0.019592):0.004351,Rps_acutipetala_5843:0.051223):0.001026,Rps_emarginata_3409:0.010785):0.004029):0.001295,((Age_pentagyna_5323:0.010241,Cas_paradoxa_5326:0.004511):0.003249,(San_minor_5329:0.014960,Rou_parviflora_5318:0.020407):0.001432):0.001558):0.001330,(San_balansea_3093:0.004032,San_minor_2571:0.005282):0.005356):0.001184):0.010823,((((((Ellipanthus_madagascariensis_5847-AfrMad:0.001216,Ellipanthus_razanatsimae_5990-Mad:0.001381):0.020153,Ellipanthus_beccarii_5849-Pseudellipanthus_As_TYPE:0.021808):0.006063,(Connarus_africanus_5851-WCAfr:0.000001,(Connarus_perrottetii_5844-Am:0.000001,Connarus_cochinchinensis_5841-As:0.010549):0.010681):0.010085,Connarus_thonningii_5551-WAfr:0.014733):0.001404,Hemandradenia_spnov_6608-CAfr:0.023687):0.007395,(Vismianthus_punctatus_2516-EAfr_TYPE:0.038713,Burttia_prunoides_3942-EAfr_TYPE:0.019545):0.003802):0.000597,(Jollydora_duparquetiana_5304-CAfr_TYPE:0.006156,Jollydora_armandui_5317-WAfr:0.012137):0.008429):0.019264,((Oxalidaceae_Sarcotheca_macrophylla_1246:0.016065,(Oxalidaceae_Dapania_racemosa_0087:0.008622,Oxalidaceae_Dapania_pentandra_5850:0.004608):0.015697):0.041939,(Manotes_expansa_5325-WCAfr_TYPE:0.020307,Manotes_macrantha_5319-Dinklagea_WCAfr_TYPE:0.007153):0.039687):0.022702);
