# Supplementary material for: Phylogenomics of the pantropical Connaraceae: revised infrafamilial classification and the evolution of heterostyly
Source: Plant Syst Evol. 2024 Aug 3;310(4):29. doi: 10.1007/s00606-024-01909-y (PMC11297820; doi:10.1007/s00606-024-01909-y)
Supplement: Supplementary file 2 — Supplementary file2 (ZIP 1968 kb) [file 606_2024_1909_MOESM2_ESM.zip › SI_data_S1/raxml_trees/6432_mafft.fasta.raxml]

((Ellipanthus_beccarii_5849-Pseudellipanthus_As_TYPE:0.000001,(Hemandradenia_spnov_6608-CAfr:0.016558,((Jollydora_duparquetiana_5304-CAfr_TYPE:0.000001,Jollydora_armandui_5317-WAfr:0.002176):0.024618,(Burttia_prunoides_3942-EAfr_TYPE:0.033578,(San_minor_5329:0.023376,((((Rps_acutipetala_5843:0.002861,Rps_emarginata_3409:0.017509,((Spi_myriantha_5840:0.005786,Pax_calophylla_5552:0.005761):0.002850,Spi_solanderi_5322:0.000001):0.005718):0.002980,((Manotes_macrantha_5319-Dinklagea_WCAfr_TYPE:0.002844,Manotes_expansa_5325-WCAfr_TYPE:0.007623):0.029163,((Oxalidaceae_Dapania_pentandra_5850:0.004657,Oxalidaceae_Dapania_racemosa_0087:0.021576):0.024729,Oxalidaceae_Sarcotheca_macrophylla_1246:0.002035):0.067291):0.037172):0.003094,Byr_thomsonii_5327:0.005427,(Byr_orientalis_5321:0.008167,Byr_coccinea_5324:0.005510):0.002725):0.006426,(((Cns_palala_5846:0.014041,Cns_ferruginea_5320:0.008326):0.008277,(Cns_polyphylla_0582:0.002716,Cns_bomiensis_5328:0.005442):0.005560):0.002660,Cns_uncata_5845:0.005800):0.005492,(Age_pentagyna_5323:0.008327,Cas_paradoxa_5326:0.005825):0.002675,Vismianthus_punctatus_2516-EAfr_TYPE:0.043945,(San_balansea_3093:0.000001,San_minor_2571:0.002667):0.013486,(Rou_parviflora_5318:0.021383,(Pse_macrophyllus_3956:0.006256,Cnestid_rufescens_2875:0.021222):0.008393):0.002355):0.004021):0.002346):0.002270,Connarus_perrottetii_5844-Am:0.016731,(Connarus_africanus_5851-WCAfr:0.006542,Connarus_thonningii_5551-WAfr:0.013217):0.008203):0.014378):0.004394):0.007834,Ellipanthus_madagascariensis_5847-AfrMad:0.008470,Ellipanthus_razanatsimae_5990-Mad:0.005579);
