# Supplementary material for: Phylogenomics of the pantropical Connaraceae: revised infrafamilial classification and the evolution of heterostyly
Source: Plant Syst Evol. 2024 Aug 3;310(4):29. doi: 10.1007/s00606-024-01909-y (PMC11297820; doi:10.1007/s00606-024-01909-y)
Supplement: Supplementary file 2 — Supplementary file2 (ZIP 1968 kb) [file 606_2024_1909_MOESM2_ESM.zip › SI_data_S1/raxml_trees/5770_mafft.fasta.raxml]

((((((Oxalidaceae_Dapania_racemosa_0087:0.007744,Oxalidaceae_Dapania_pentandra_5850:0.012790):0.020018,Oxalidaceae_Sarcotheca_macrophylla_1246:0.019212):0.061405,(Manotes_expansa_5325-WCAfr_TYPE:0.003943,Manotes_macrantha_5319-Dinklagea_WCAfr_TYPE:0.011122):0.072582):0.030428,(((Hemandradenia_spnov_6608-CAfr:0.033950,(Ellipanthus_beccarii_5849-Pseudellipanthus_As_TYPE:0.006013,(Ellipanthus_razanatsimae_5990-Mad:0.001864,Ellipanthus_madagascariensis_5847-AfrMad:0.000001):0.012994):0.008941):0.008007,(Connarus_thonningii_5551-WAfr:0.006396,(Connarus_perrottetii_5844-Am:0.042498,Connarus_africanus_5851-WCAfr:0.000001):0.018043):0.013089):0.007515,((Vismianthus_punctatus_2516-EAfr_TYPE:0.046666,Burttia_prunoides_3942-EAfr_TYPE:0.091234):0.020938,(Jollydora_duparquetiana_5304-CAfr_TYPE:0.021305,Jollydora_armandui_5317-WAfr:0.001627):0.026257):0.003522):0.018326):0.001886,(Cas_paradoxa_5326:0.031597,Age_pentagyna_5323:0.019667):0.024098):0.009102,Rou_parviflora_5318:0.037104,((San_minor_2571:0.012512,San_balansea_3093:0.007049):0.019889,Cns_uncata_5845:0.026282,(((Cns_bomiensis_5328:0.007550,Cns_polyphylla_0582:0.010679):0.023632,(Cns_ferruginea_5320:0.009730,Cns_palala_5846:0.014751):0.021170):0.005252,(((Spi_solanderi_5322:0.004839,Pax_calophylla_5552:0.007325):0.003926,((Spi_myriantha_5840:0.000001,(Rps_acutipetala_5843:0.030522,(Cnestid_rufescens_2875:0.051714,San_minor_5329:0.148758):0.173250):0.027190):0.042991,Rps_emarginata_3409:0.003154):0.001801):0.011575,((Byr_coccinea_5324:0.014291,(Pse_macrophyllus_3956:0.048854,Byr_orientalis_5321:0.011886):0.005198):0.005794,Byr_thomsonii_5327:0.010807):0.003347):0.006324):0.001127):0.013789);
