# Supplementary material for: Phylogenomics of the pantropical Connaraceae: revised infrafamilial classification and the evolution of heterostyly
Source: Plant Syst Evol. 2024 Aug 3;310(4):29. doi: 10.1007/s00606-024-01909-y (PMC11297820; doi:10.1007/s00606-024-01909-y)
Supplement: Supplementary file 2 — Supplementary file2 (ZIP 1968 kb) [file 606_2024_1909_MOESM2_ESM.zip › SI_data_S1/raxml_trees/6506_mafft.fasta.raxml]

(((((Vismianthus_punctatus_2516-EAfr_TYPE:0.031257,Jollydora_armandui_5317-WAfr:0.028669):0.009372,(((Ellipanthus_beccarii_5849-Pseudellipanthus_As_TYPE:0.006419,(Ellipanthus_madagascariensis_5847-AfrMad:0.000001,Ellipanthus_razanatsimae_5990-Mad:0.000001,Cns_uncata_5845:0.062957):0.006004):0.025624,Connarus_thonningii_5551-WAfr:0.010668,(((Manotes_macrantha_5319-Dinklagea_WCAfr_TYPE:0.009363,Manotes_expansa_5325-WCAfr_TYPE:0.026848):0.054244,(Oxalidaceae_Sarcotheca_macrophylla_1246:0.039112,Oxalidaceae_Dapania_racemosa_0087:0.005719,Oxalidaceae_Dapania_pentandra_5850:0.081347):0.067838):0.035791,(Byr_coccinea_5324:0.012289,((Cns_ferruginea_5320:0.015169,Cns_palala_5846:0.012236):0.005936,((San_minor_2571:0.067570,San_balansea_3093:0.002233):0.007971,((((Pse_macrophyllus_3956:0.016345,Spi_myriantha_5840:0.007072):0.008656,Cns_bomiensis_5328:0.000001):0.012725,(Byr_thomsonii_5327:0.000001,Byr_orientalis_5321:0.003002):0.005690):0.004402,((Rps_acutipetala_5843:0.000001,Rps_emarginata_3409:0.006008):0.004619,Pax_calophylla_5552:0.005921):0.007017,Cas_paradoxa_5326:0.021228):0.002287):0.001992):0.001911):0.018410):0.009559):0.041034,((Jollydora_duparquetiana_5304-CAfr_TYPE:0.020436,Hemandradenia_spnov_6608-CAfr:0.021980,(Connarus_cochinchinensis_5841-As:0.010510,Connarus_africanus_5851-WCAfr:0.007088):0.007331):0.011241,(Connarus_perrottetii_5844-Am:0.023175,Burttia_prunoides_3942-EAfr_TYPE:0.035634):0.001601):0.032898):0.021723):0.030943,Rou_parviflora_5318:0.016621):0.002491,(Age_pentagyna_5323:0.022429,Cnestid_rufescens_2875:0.008647):0.018593):0.005939,San_minor_5329:0.026460,(Cns_polyphylla_0582:0.017797,Spi_solanderi_5322:0.000001):0.011038);
