# Supplementary material for: Phylogenomics of the pantropical Connaraceae: revised infrafamilial classification and the evolution of heterostyly
Source: Plant Syst Evol. 2024 Aug 3;310(4):29. doi: 10.1007/s00606-024-01909-y (PMC11297820; doi:10.1007/s00606-024-01909-y)
Supplement: Supplementary file 2 — Supplementary file2 (ZIP 1968 kb) [file 606_2024_1909_MOESM2_ESM.zip › SI_data_S1/raxml_trees/6378_mafft.fasta.raxml]

((((((Pse_macrophyllus_3956:0.009899,Spi_myriantha_5840:0.000001):0.023934,Cns_uncata_5845:0.000001):0.016302,(Cns_bomiensis_5328:0.000001,Cns_polyphylla_0582:0.000001):0.011688):0.003230,(Cas_paradoxa_5326:0.020286,(Cnestid_rufescens_2875:0.000001,Cns_palala_5846:0.000527):0.010866):0.013995):0.008041,(((((Byr_orientalis_5321:0.010149,Byr_thomsonii_5327:0.010154):0.006345,Byr_coccinea_5324:0.051875):0.016625,(Rps_acutipetala_5843:0.034248,(Spi_solanderi_5322:0.009386,Rps_emarginata_3409:0.008599):0.001538):0.005387):0.007577,Rou_parviflora_5318:0.016924,Age_pentagyna_5323:0.024711):0.001106,(San_minor_5329:0.012845,(San_minor_2571:0.008447,San_balansea_3093:0.001434):0.024741):0.001113):0.001171):0.000533,(((Ellipanthus_beccarii_5849-Pseudellipanthus_As_TYPE:0.124673,((Pax_calophylla_5552:0.030960,Connarus_perrottetii_5844-Am:0.000001):0.025550,(Burttia_prunoides_3942-EAfr_TYPE:0.022916,Vismianthus_punctatus_2516-EAfr_TYPE:0.043399):0.011285):0.001653):0.027173,((Manotes_macrantha_5319-Dinklagea_WCAfr_TYPE:0.058664,Manotes_expansa_5325-WCAfr_TYPE:0.033640):0.029943,((Oxalidaceae_Dapania_pentandra_5850:0.006200,Oxalidaceae_Dapania_racemosa_0087:0.008787):0.009585,Oxalidaceae_Sarcotheca_macrophylla_1246:0.030032):0.069364):0.026631):0.022340,(((Hemandradenia_spnov_6608-CAfr:0.090933,(Ellipanthus_razanatsimae_5990-Mad:0.003890,Ellipanthus_madagascariensis_5847-AfrMad:0.003750):0.006212):0.012652,(Jollydora_armandui_5317-WAfr:0.006258,Jollydora_duparquetiana_5304-CAfr_TYPE:0.004080):0.020935):0.002457,(Connarus_thonningii_5551-WAfr:0.032020,Connarus_africanus_5851-WCAfr:0.026148):0.004869):0.010847):0.018982,Cns_ferruginea_5320:0.017735);
