# Supplementary material for: Phylogenomics of the pantropical Connaraceae: revised infrafamilial classification and the evolution of heterostyly
Source: Plant Syst Evol. 2024 Aug 3;310(4):29. doi: 10.1007/s00606-024-01909-y (PMC11297820; doi:10.1007/s00606-024-01909-y)
Supplement: Supplementary file 2 — Supplementary file2 (ZIP 1968 kb) [file 606_2024_1909_MOESM2_ESM.zip › SI_data_S1/raxml_trees/5469_mafft.fasta.raxml]

((((((Cas_paradoxa_5326:0.000001,Cnestid_rufescens_2875:0.000001):0.006506,(((Spi_myriantha_5840:0.127748,Pax_calophylla_5552:0.000001):0.026127,Spi_solanderi_5322:0.002221):0.002187,(Rps_emarginata_3409:0.003316,Rps_acutipetala_5843:0.007417):0.003317):0.010989,((Pse_macrophyllus_3956:0.006525,Cns_uncata_5845:0.013056):0.086058,Cns_polyphylla_0582:0.016582,Cns_palala_5846:0.000001):0.003220,Cns_bomiensis_5328:0.000001,((Age_pentagyna_5323:0.015538,(San_balansea_3093:0.000001,San_minor_2571:0.013284):0.013238,San_minor_5329:0.000001):0.003790,(Rou_parviflora_5318:0.022978,Cns_ferruginea_5320:0.002202):0.002458):0.003720,(Byr_orientalis_5321:0.000001,Byr_coccinea_5324:0.022184):0.002672,Byr_thomsonii_5327:0.000001):0.004065,(((Oxalidaceae_Dapania_pentandra_5850:0.000001,Oxalidaceae_Dapania_racemosa_0087:0.006536):0.020530,Oxalidaceae_Sarcotheca_macrophylla_1246:0.024146):0.032999,(Manotes_macrantha_5319-Dinklagea_WCAfr_TYPE:0.013108,Manotes_expansa_5325-WCAfr_TYPE:0.020711):0.044262):0.025679):0.013310,(Vismianthus_punctatus_2516-EAfr_TYPE:0.006647,Burttia_prunoides_3942-EAfr_TYPE:0.012317):0.002076):0.001856,(Jollydora_armandui_5317-WAfr:0.000001,Jollydora_duparquetiana_5304-CAfr_TYPE:0.000001):0.007220,(Connarus_thonningii_5551-WAfr:0.009282,(Connarus_perrottetii_5844-Am:0.003684,Connarus_africanus_5851-WCAfr:0.000001,Connarus_cochinchinensis_5841-As:0.000001):0.014326):0.006194):0.010088,(Ellipanthus_beccarii_5849-Pseudellipanthus_As_TYPE:0.002095,(Ellipanthus_razanatsimae_5990-Mad:0.003371,Ellipanthus_madagascariensis_5847-AfrMad:0.001657):0.004377):0.012424,Hemandradenia_spnov_6608-CAfr:0.006741);
