# Supplementary material for: Phylogenomics of the pantropical Connaraceae: revised infrafamilial classification and the evolution of heterostyly
Source: Plant Syst Evol. 2024 Aug 3;310(4):29. doi: 10.1007/s00606-024-01909-y (PMC11297820; doi:10.1007/s00606-024-01909-y)
Supplement: Supplementary file 2 — Supplementary file2 (ZIP 1968 kb) [file 606_2024_1909_MOESM2_ESM.zip › SI_data_S1/raxml_trees/5427_mafft.fasta.raxml]

((San_minor_2571:0.004473,San_balansea_3093:0.005045):0.011550,(((Cns_polyphylla_0582:0.010001,Cns_bomiensis_5328:0.008680,(Cns_palala_5846:0.010977,Cas_paradoxa_5326:0.036536):0.007327,Age_pentagyna_5323:0.016932):0.002176,Cns_ferruginea_5320:0.010067):0.001693,(Cnestid_rufescens_2875:0.020288,(Spi_myriantha_5840:0.005740,(Byr_thomsonii_5327:0.003827,Byr_orientalis_5321:0.006436):0.002570):0.001249,((Spi_solanderi_5322:0.003823,Pax_calophylla_5552:0.009913):0.001266,Rps_emarginata_3409:0.011543):0.001263):0.001266):0.001289,(Rou_parviflora_5318:0.016909,((Pse_macrophyllus_3956:0.000001,((Rps_acutipetala_5843:0.029386,Cns_uncata_5845:0.010716):0.098672,San_minor_5329:0.005462):0.016030):0.007020,Connarus_perrottetii_5844-Am:0.073101):0.125178,(Byr_coccinea_5324:0.005395,((((Oxalidaceae_Dapania_racemosa_0087:0.006356,Oxalidaceae_Dapania_pentandra_5850:0.007766):0.015557,Oxalidaceae_Sarcotheca_macrophylla_1246:0.021917):0.045754,(Manotes_macrantha_5319-Dinklagea_WCAfr_TYPE:0.007401,Manotes_expansa_5325-WCAfr_TYPE:0.009893):0.035207):0.023318,((((Connarus_thonningii_5551-WAfr:0.005435,Connarus_africanus_5851-WCAfr:0.097016):0.015650,Connarus_cochinchinensis_5841-As:0.000001):0.009224,(Hemandradenia_spnov_6608-CAfr:0.030238,(Ellipanthus_beccarii_5849-Pseudellipanthus_As_TYPE:0.066794,(Ellipanthus_razanatsimae_5990-Mad:0.001278,Ellipanthus_madagascariensis_5847-AfrMad:0.001246):0.003202):0.013528):0.012003):0.004967,((Vismianthus_punctatus_2516-EAfr_TYPE:0.013823,Burttia_prunoides_3942-EAfr_TYPE:0.020162):0.013814,(Jollydora_armandui_5317-WAfr:0.009223,Jollydora_duparquetiana_5304-CAfr_TYPE:0.002265):0.016975):0.002703):0.004128):0.008171):0.000980):0.001276);
