# Supplementary material for: Phylogenomics of the pantropical Connaraceae: revised infrafamilial classification and the evolution of heterostyly
Source: Plant Syst Evol. 2024 Aug 3;310(4):29. doi: 10.1007/s00606-024-01909-y (PMC11297820; doi:10.1007/s00606-024-01909-y)
Supplement: Supplementary file 2 — Supplementary file2 (ZIP 1968 kb) [file 606_2024_1909_MOESM2_ESM.zip › SI_data_S1/raxml_trees/6732_mafft.fasta.raxml]

((San_minor_5329:0.058163,((Burttia_prunoides_3942-EAfr_TYPE:0.636193,Vismianthus_punctatus_2516-EAfr_TYPE:0.031563,((Jollydora_duparquetiana_5304-CAfr_TYPE:0.008526,Jollydora_armandui_5317-WAfr:0.000001):0.033012,(Connarus_thonningii_5551-WAfr:0.023043,(Ellipanthus_razanatsimae_5990-Mad:0.000001,Ellipanthus_madagascariensis_5847-AfrMad:0.000001):0.035873,Connarus_africanus_5851-WCAfr:0.000001):0.010437):0.018077):0.066670,(Cns_palala_5846:0.035970,(San_balansea_3093:0.005007,San_minor_2571:0.003297):0.013537,Cns_bomiensis_5328:0.011544,Cns_ferruginea_5320:0.000001):0.009283):0.067548):0.033104,(Manotes_macrantha_5319-Dinklagea_WCAfr_TYPE:0.057399,(Manotes_expansa_5325-WCAfr_TYPE:0.001832,(Oxalidaceae_Sarcotheca_macrophylla_1246:0.024876,(Oxalidaceae_Dapania_pentandra_5850:0.000001,Oxalidaceae_Dapania_racemosa_0087:0.000001):0.014227):0.117471):0.160352):0.219059,(((Rps_acutipetala_5843:0.028596,(Pax_calophylla_5552:0.006769,Spi_solanderi_5322:0.000001):0.004251,Rps_emarginata_3409:0.000001):0.012703,((Byr_thomsonii_5327:0.007372,Byr_orientalis_5321:0.088067):0.003013,Byr_coccinea_5324:0.020383):0.017603):0.008271,((Cnestid_rufescens_2875:0.023378,Rou_parviflora_5318:0.011807,Age_pentagyna_5323:0.000001):0.118273,Cas_paradoxa_5326:0.006798):0.028397):0.020141);
