# Supplementary material for: Phylogenomics of the pantropical Connaraceae: revised infrafamilial classification and the evolution of heterostyly
Source: Plant Syst Evol. 2024 Aug 3;310(4):29. doi: 10.1007/s00606-024-01909-y (PMC11297820; doi:10.1007/s00606-024-01909-y)
Supplement: Supplementary file 2 — Supplementary file2 (ZIP 1968 kb) [file 606_2024_1909_MOESM2_ESM.zip › SI_data_S1/raxml_trees/6036_mafft.fasta.raxml]

((Connarus_perrottetii_5844-Am:0.025490,((((((Manotes_macrantha_5319-Dinklagea_WCAfr_TYPE:0.007841,Manotes_expansa_5325-WCAfr_TYPE:0.023714):0.039129,((Oxalidaceae_Dapania_racemosa_0087:0.012771,Oxalidaceae_Dapania_pentandra_5850:0.010571):0.015879,Oxalidaceae_Sarcotheca_macrophylla_1246:0.012914):0.051012):0.021058,((((Cas_paradoxa_5326:0.035522,Cns_uncata_5845:0.027135):0.002539,(Pse_macrophyllus_3956:0.030891,((((Rps_acutipetala_5843:0.007328,Rps_emarginata_3409:0.001814):0.003699,(Spi_myriantha_5840:0.011477,Pax_calophylla_5552:0.005094,Spi_solanderi_5322:0.002756):0.000949):0.014258,Cnestid_rufescens_2875:0.011484):0.001142,(Byr_coccinea_5324:0.003109,(Byr_orientalis_5321:0.007482,Byr_thomsonii_5327:0.007413):0.002366):0.005685):0.002374,(San_minor_5329:0.011366,(San_minor_2571:0.008228,San_balansea_3093:0.007961):0.012292):0.000624):0.001785,Age_pentagyna_5323:0.012238):0.003941,((Cns_ferruginea_5320:0.008354,Cns_palala_5846:0.005664):0.000892,(Cns_polyphylla_0582:0.001840,Cns_bomiensis_5328:0.003732):0.006597):0.002708):0.002257,Rou_parviflora_5318:0.022086):0.022964):0.017452,((Jollydora_duparquetiana_5304-CAfr_TYPE:0.006745,Jollydora_armandui_5317-WAfr:0.007374):0.013987,(Burttia_prunoides_3942-EAfr_TYPE:0.026713,Vismianthus_punctatus_2516-EAfr_TYPE:0.014348):0.008023):0.007191):0.006565,(Hemandradenia_spnov_6608-CAfr:0.019811,(Ellipanthus_beccarii_5849-Pseudellipanthus_As_TYPE:0.013560,(Ellipanthus_madagascariensis_5847-AfrMad:0.000001,Ellipanthus_razanatsimae_5990-Mad:0.001768):0.005172):0.010100):0.004779):0.010973,Connarus_cochinchinensis_5841-As:0.005242):0.003504):0.002861,Connarus_africanus_5851-WCAfr:0.003444,Connarus_thonningii_5551-WAfr:0.003464);
