# Supplementary material for: Phylogenomics of the pantropical Connaraceae: revised infrafamilial classification and the evolution of heterostyly
Source: Plant Syst Evol. 2024 Aug 3;310(4):29. doi: 10.1007/s00606-024-01909-y (PMC11297820; doi:10.1007/s00606-024-01909-y)
Supplement: Supplementary file 2 — Supplementary file2 (ZIP 1968 kb) [file 606_2024_1909_MOESM2_ESM.zip › SI_data_S1/raxml_trees/5594_mafft.fasta.raxml]

((((Cns_polyphylla_0582:0.007247,Cns_bomiensis_5328:0.012689):0.006505,Cns_uncata_5845:0.013786,(Cns_palala_5846:0.016560,Cns_ferruginea_5320:0.006554):0.001735):0.003440,((((((Connarus_perrottetii_5844-Am:0.014736,Connarus_thonningii_5551-WAfr:0.001620):0.001588,Connarus_africanus_5851-WCAfr:0.011403,Connarus_cochinchinensis_5841-As:0.013215):0.013219,((Vismianthus_punctatus_2516-EAfr_TYPE:0.017222,Burttia_prunoides_3942-EAfr_TYPE:0.047400):0.018349,(Jollydora_duparquetiana_5304-CAfr_TYPE:0.003242,Jollydora_armandui_5317-WAfr:0.004883):0.020181):0.005666):0.001066,(Hemandradenia_spnov_6608-CAfr:0.013302,((Ellipanthus_razanatsimae_5990-Mad:0.000001,Ellipanthus_madagascariensis_5847-AfrMad:0.000001):0.011004,Ellipanthus_beccarii_5849-Pseudellipanthus_As_TYPE:0.006926):0.005431):0.017374):0.017904,(((Oxalidaceae_Dapania_racemosa_0087:0.002848,Oxalidaceae_Dapania_pentandra_5850:0.010119):0.017573,Oxalidaceae_Sarcotheca_macrophylla_1246:0.013570):0.066262,(Manotes_expansa_5325-WCAfr_TYPE:0.011377,Manotes_macrantha_5319-Dinklagea_WCAfr_TYPE:0.001765):0.049920):0.038491):0.030121,(((Cas_paradoxa_5326:0.016711,Age_pentagyna_5323:0.016996):0.008655,Rou_parviflora_5318:0.016268):0.003293,(((Spi_myriantha_5840:0.003185,Spi_solanderi_5322:0.003186,Pax_calophylla_5552:0.009644):0.004800,(Rps_acutipetala_5843:0.003802,Rps_emarginata_3409:0.005685):0.005738):0.004646,(Cnestid_rufescens_2875:0.023174,((Byr_orientalis_5321:0.006027,Byr_thomsonii_5327:0.006838):0.009823,Byr_coccinea_5324:0.021157):0.004543):0.003665):0.002267):0.002974):0.002117):0.001354,San_minor_5329:0.013498,(Pse_macrophyllus_3956:0.014428,(San_minor_2571:0.006499,San_balansea_3093:0.000001):0.006041):0.005966);
