# Supplementary material for: Phylogenomics of the pantropical Connaraceae: revised infrafamilial classification and the evolution of heterostyly
Source: Plant Syst Evol. 2024 Aug 3;310(4):29. doi: 10.1007/s00606-024-01909-y (PMC11297820; doi:10.1007/s00606-024-01909-y)
Supplement: Supplementary file 2 — Supplementary file2 (ZIP 1968 kb) [file 606_2024_1909_MOESM2_ESM.zip › SI_data_S1/raxml_trees/4796_mafft.fasta.raxml]

(((Cns_uncata_5845:0.017719,((Cns_bomiensis_5328:0.000001,Cns_polyphylla_0582:0.008219):0.018180,Cns_palala_5846:0.059179):0.000983):0.016450,Cns_ferruginea_5320:0.017038):0.007917,(San_minor_5329:0.025112,(San_balansea_3093:0.003649,San_minor_2571:0.004871):0.010795,(((((((Connarus_thonningii_5551-WAfr:0.012354,(Connarus_perrottetii_5844-Am:0.005147,Connarus_cochinchinensis_5841-As:0.025369):0.063940,Connarus_africanus_5851-WCAfr:0.001239):0.016844,((Ellipanthus_beccarii_5849-Pseudellipanthus_As_TYPE:0.037674,(Ellipanthus_madagascariensis_5847-AfrMad:0.001212,Ellipanthus_razanatsimae_5990-Mad:0.000001):0.008905):0.006261,Hemandradenia_spnov_6608-CAfr:0.011187):0.014496):0.003779,(Jollydora_armandui_5317-WAfr:0.004212,Jollydora_duparquetiana_5304-CAfr_TYPE:0.003849):0.024541):0.004046,(Burttia_prunoides_3942-EAfr_TYPE:0.026696,Vismianthus_punctatus_2516-EAfr_TYPE:0.027328):0.009048):0.007089,((Manotes_expansa_5325-WCAfr_TYPE:0.014117,Manotes_macrantha_5319-Dinklagea_WCAfr_TYPE:0.033037):0.051341,((Oxalidaceae_Dapania_pentandra_5850:0.012364,Oxalidaceae_Dapania_racemosa_0087:0.005246):0.013405,Oxalidaceae_Sarcotheca_macrophylla_1246:0.023238):0.049486):0.031945):0.010571,Rou_parviflora_5318:0.046351):0.002572,(Cas_paradoxa_5326:0.019513,Age_pentagyna_5323:0.017158):0.013844):0.003518,Pse_macrophyllus_3956:0.035392):0.002552,((Byr_thomsonii_5327:0.001628,Byr_orientalis_5321:0.000001):0.008252,((Spi_solanderi_5322:0.007450,Pax_calophylla_5552:0.005840):0.002900,(((Spi_myriantha_5840:0.086715,Cnestid_rufescens_2875:0.017752):0.048851,Rps_acutipetala_5843:0.011541):0.036293,Rps_emarginata_3409:0.003554):0.003353):0.003459,Byr_coccinea_5324:0.009943):0.006439);
