# Supplementary material for: Phylogenomics of the pantropical Connaraceae: revised infrafamilial classification and the evolution of heterostyly
Source: Plant Syst Evol. 2024 Aug 3;310(4):29. doi: 10.1007/s00606-024-01909-y (PMC11297820; doi:10.1007/s00606-024-01909-y)
Supplement: Supplementary file 2 — Supplementary file2 (ZIP 1968 kb) [file 606_2024_1909_MOESM2_ESM.zip › SI_data_S1/raxml_trees/6050_mafft.fasta.raxml]

(((((Cns_ferruginea_5320:0.004999,((Cns_bomiensis_5328:0.016753,San_balansea_3093:0.007168,(Cns_uncata_5845:0.003069,((((Rou_parviflora_5318:0.012795,Age_pentagyna_5323:0.003039):0.001407,Cas_paradoxa_5326:0.005988):0.001748,(Manotes_macrantha_5319-Dinklagea_WCAfr_TYPE:0.023032,Manotes_expansa_5325-WCAfr_TYPE:0.008522):0.061456):0.005526,((Ellipanthus_razanatsimae_5990-Mad:0.025224,((Connarus_thonningii_5551-WAfr:0.011527,((Connarus_perrottetii_5844-Am:0.000001,Connarus_cochinchinensis_5841-As:0.019523):0.015459,((Spi_myriantha_5840:0.161589,Pse_macrophyllus_3956:0.011621):0.059960,Cnestid_rufescens_2875:0.008621):0.034846):0.037534):0.011794,Connarus_africanus_5851-WCAfr:0.005639):0.011417):0.010017,(Jollydora_duparquetiana_5304-CAfr_TYPE:0.005643,Jollydora_armandui_5317-WAfr:0.011819):0.009209):0.011733):0.006349):0.003047):0.055100,((Byr_thomsonii_5327:0.014837,(((Byr_orientalis_5321:0.006664,Byr_coccinea_5324:0.017754):0.004279,(Pax_calophylla_5552:0.017199,Spi_solanderi_5322:0.005226):0.011985):0.016560,(Rps_emarginata_3409:0.000001,Rps_acutipetala_5843:0.014400):0.008821):0.004398):0.016085,(San_minor_2571:0.010509,San_minor_5329:0.019255):0.004262):0.002299):0.003405):0.011110,Cns_polyphylla_0582:0.010929,Cns_palala_5846:0.022211):0.013719,(Oxalidaceae_Sarcotheca_macrophylla_1246:0.024135,(Oxalidaceae_Dapania_racemosa_0087:0.007300,Oxalidaceae_Dapania_pentandra_5850:0.041613):0.017465):0.071847):0.010174,((Ellipanthus_beccarii_5849-Pseudellipanthus_As_TYPE:0.002305,Ellipanthus_madagascariensis_5847-AfrMad:0.006031):0.005800,Hemandradenia_spnov_6608-CAfr:0.055348):0.009586):0.012980,Vismianthus_punctatus_2516-EAfr_TYPE:0.016223,Burttia_prunoides_3942-EAfr_TYPE:0.024239);
