# Supplementary material for: Phylogenomics of the pantropical Connaraceae: revised infrafamilial classification and the evolution of heterostyly
Source: Plant Syst Evol. 2024 Aug 3;310(4):29. doi: 10.1007/s00606-024-01909-y (PMC11297820; doi:10.1007/s00606-024-01909-y)
Supplement: Supplementary file 2 — Supplementary file2 (ZIP 1968 kb) [file 606_2024_1909_MOESM2_ESM.zip › SI_data_S1/raxml_trees/5942_mafft.fasta.raxml]

(((Manotes_expansa_5325-WCAfr_TYPE:0.014995,Manotes_macrantha_5319-Dinklagea_WCAfr_TYPE:0.004956):0.073076,((((((Cns_ferruginea_5320:0.009133,(Cns_bomiensis_5328:0.005330,Cns_polyphylla_0582:0.010955):0.005387):0.002013,Cns_palala_5846:0.012579):0.005224,((Age_pentagyna_5323:0.026715,Rou_parviflora_5318:0.034575):0.003287,Cas_paradoxa_5326:0.014670):0.003549):0.003605,Pse_macrophyllus_3956:0.013686,Cns_uncata_5845:0.012532,(San_minor_5329:0.018241,(San_balansea_3093:0.010971,San_minor_2571:0.010965):0.005389):0.003615):0.001884,(((Spi_solanderi_5322:0.016402,(Rps_acutipetala_5843:0.011163,Rps_emarginata_3409:0.001847):0.006747):0.001920,(Spi_myriantha_5840:0.006338,Pax_calophylla_5552:0.000001):0.012582):0.001983,((Byr_orientalis_5321:0.007419,Byr_thomsonii_5327:0.005267):0.014870,Byr_coccinea_5324:0.011088):0.001724):0.001951,Cnestid_rufescens_2875:0.022390):0.008982,(((((Ellipanthus_razanatsimae_5990-Mad:0.000001,Ellipanthus_madagascariensis_5847-AfrMad:0.005303):0.006035,Ellipanthus_beccarii_5849-Pseudellipanthus_As_TYPE:0.006460):0.023198,Hemandradenia_spnov_6608-CAfr:0.030138):0.015690,(Connarus_cochinchinensis_5841-As:0.025113,((Connarus_thonningii_5551-WAfr:0.007334,Connarus_africanus_5851-WCAfr:0.005352):0.008595,Connarus_perrottetii_5844-Am:0.000001):0.008658):0.004456):0.008749,((Jollydora_armandui_5317-WAfr:0.007360,Jollydora_duparquetiana_5304-CAfr_TYPE:0.005232):0.013919,(Vismianthus_punctatus_2516-EAfr_TYPE:0.042655,Burttia_prunoides_3942-EAfr_TYPE:0.021290):0.014652):0.004328):0.017189):0.078634):0.080205,(Oxalidaceae_Dapania_pentandra_5850:0.007874,Oxalidaceae_Dapania_racemosa_0087:0.004814):0.019732,Oxalidaceae_Sarcotheca_macrophylla_1246:0.023781);
