# Supplementary material for: Phylogenomics of the pantropical Connaraceae: revised infrafamilial classification and the evolution of heterostyly
Source: Plant Syst Evol. 2024 Aug 3;310(4):29. doi: 10.1007/s00606-024-01909-y (PMC11297820; doi:10.1007/s00606-024-01909-y)
Supplement: Supplementary file 2 — Supplementary file2 (ZIP 1968 kb) [file 606_2024_1909_MOESM2_ESM.zip › SI_data_S1/raxml_trees/6660_mafft.fasta.raxml]

(((((Cns_bomiensis_5328:0.000001,Cns_polyphylla_0582:0.025700):0.019077,Cns_ferruginea_5320:0.005286):0.001641,Cns_palala_5846:0.020296):0.006607,Cns_uncata_5845:0.024991):0.008448,(((Age_pentagyna_5323:0.016357,Cas_paradoxa_5326:0.019179):0.002594,((San_balansea_3093:0.003807,San_minor_2571:0.009623):0.019803,Rou_parviflora_5318:0.028037):0.000938):0.001329,Cnestid_rufescens_2875:0.033031,(San_minor_5329:0.020454,(((Byr_coccinea_5324:0.012220,Byr_orientalis_5321:0.011432):0.005529,Byr_thomsonii_5327:0.012364):0.006028,(((Rps_acutipetala_5843:0.110676,Rps_emarginata_3409:0.012674):0.007387,(Spi_myriantha_5840:0.000001,Pax_calophylla_5552:0.000001):0.026430):0.010608,Spi_solanderi_5322:0.010871):0.007443):0.020405):0.002652):0.001296,(((Oxalidaceae_Sarcotheca_macrophylla_1246:0.021875,(Oxalidaceae_Dapania_racemosa_0087:0.008693,Oxalidaceae_Dapania_pentandra_5850:0.006950):0.018043):0.045791,(Manotes_expansa_5325-WCAfr_TYPE:0.020801,Manotes_macrantha_5319-Dinklagea_WCAfr_TYPE:0.011409):0.043119):0.055693,(((Connarus_perrottetii_5844-Am:0.027884,(Pse_macrophyllus_3956:0.234827,(Connarus_thonningii_5551-WAfr:0.009011,Connarus_africanus_5851-WCAfr:0.007162):0.001158):0.003054):0.010682,(((Ellipanthus_razanatsimae_5990-Mad:0.000001,Ellipanthus_madagascariensis_5847-AfrMad:0.000001):0.018771,(Connarus_cochinchinensis_5841-As:0.003147,Ellipanthus_beccarii_5849-Pseudellipanthus_As_TYPE:0.067538):0.070081):0.007873,Hemandradenia_spnov_6608-CAfr:0.021178):0.005767):0.010147,((Vismianthus_punctatus_2516-EAfr_TYPE:0.032780,Burttia_prunoides_3942-EAfr_TYPE:0.028063):0.015344,(Jollydora_armandui_5317-WAfr:0.011341,Jollydora_duparquetiana_5304-CAfr_TYPE:0.010273):0.022688):0.006027):0.014738):0.011800);
