# Supplementary material for: Phylogenomics of the pantropical Connaraceae: revised infrafamilial classification and the evolution of heterostyly
Source: Plant Syst Evol. 2024 Aug 3;310(4):29. doi: 10.1007/s00606-024-01909-y (PMC11297820; doi:10.1007/s00606-024-01909-y)
Supplement: Supplementary file 2 — Supplementary file2 (ZIP 1968 kb) [file 606_2024_1909_MOESM2_ESM.zip › SI_data_S1/raxml_trees/5791_mafft.fasta.raxml]

((Byr_coccinea_5324:0.013714,(Byr_thomsonii_5327:0.007608,Byr_orientalis_5321:0.060136):0.001997):0.005146,(((Rou_parviflora_5318:0.020019,(((((Oxalidaceae_Dapania_racemosa_0087:0.009174,Oxalidaceae_Dapania_pentandra_5850:0.000001):0.011582,Oxalidaceae_Sarcotheca_macrophylla_1246:0.015346):0.057245,(Manotes_macrantha_5319-Dinklagea_WCAfr_TYPE:0.019347,Manotes_expansa_5325-WCAfr_TYPE:0.015562):0.034763):0.031665,((((Ellipanthus_madagascariensis_5847-AfrMad:0.001518,Ellipanthus_razanatsimae_5990-Mad:0.000001):0.013383,Ellipanthus_beccarii_5849-Pseudellipanthus_As_TYPE:0.076632):0.006923,Hemandradenia_spnov_6608-CAfr:0.015193):0.012738,((Jollydora_duparquetiana_5304-CAfr_TYPE:0.014161,Jollydora_armandui_5317-WAfr:0.040464):0.031915,((Burttia_prunoides_3942-EAfr_TYPE:0.022944,Vismianthus_punctatus_2516-EAfr_TYPE:0.104074):0.014079,((Connarus_africanus_5851-WCAfr:0.000001,Connarus_perrottetii_5844-Am:0.052165):0.006108,Connarus_thonningii_5551-WAfr:0.006849):0.008099):0.003465):0.003297):0.019779):0.006164,(((San_minor_2571:0.022649,San_balansea_3093:0.013402):0.001504,San_minor_5329:0.010285):0.008885,((Cns_bomiensis_5328:0.000001,Cns_polyphylla_0582:0.004216):0.009041,(Cns_ferruginea_5320:0.006134,Cns_palala_5846:0.019872):0.001810):0.007601):0.004828):0.006090):0.003689,(((Spi_myriantha_5840:0.041409,Pse_macrophyllus_3956:0.021788):0.025042,Cnestid_rufescens_2875:0.042303):0.031776,Cns_uncata_5845:0.078205):0.047197):0.001221,(Cas_paradoxa_5326:0.008693,Age_pentagyna_5323:0.007464):0.010177):0.005176,(Pax_calophylla_5552:0.011205,(Rps_acutipetala_5843:0.048828,Spi_solanderi_5322:0.001468,Rps_emarginata_3409:0.007736):0.001457):0.006649);
