# Supplementary material for: Phylogenomics of the pantropical Connaraceae: revised infrafamilial classification and the evolution of heterostyly
Source: Plant Syst Evol. 2024 Aug 3;310(4):29. doi: 10.1007/s00606-024-01909-y (PMC11297820; doi:10.1007/s00606-024-01909-y)
Supplement: Supplementary file 2 — Supplementary file2 (ZIP 1968 kb) [file 606_2024_1909_MOESM2_ESM.zip › SI_data_S1/raxml_trees/4889_mafft.fasta.raxml]

((Jollydora_duparquetiana_5304-CAfr_TYPE:0.004342,Jollydora_armandui_5317-WAfr:0.004008):0.014120,(((Connarus_africanus_5851-WCAfr:0.004124,Connarus_thonningii_5551-WAfr:0.014861):0.010164,(Vismianthus_punctatus_2516-EAfr_TYPE:0.018434,Burttia_prunoides_3942-EAfr_TYPE:0.013852):0.003170):0.002435,(Hemandradenia_spnov_6608-CAfr:0.014059,(Ellipanthus_madagascariensis_5847-AfrMad:0.000001,Ellipanthus_razanatsimae_5990-Mad:0.002589):0.017522):0.010916):0.003886,((San_minor_2571:0.000001,Spi_solanderi_5322:0.017570,San_balansea_3093:0.000001,((((Connarus_perrottetii_5844-Am:0.028731,Cns_uncata_5845:0.009551,Spi_myriantha_5840:0.000001):0.019175,(Cns_palala_5846:0.004812,Cns_ferruginea_5320:0.016710):0.011979):0.007249,(Cas_paradoxa_5326:0.019382,Age_pentagyna_5323:0.030387):0.001956,San_minor_5329:0.008407,(Cns_bomiensis_5328:0.017314,((Pax_calophylla_5552:0.000001,Rps_emarginata_3409:0.007384):0.009758,Byr_coccinea_5324:0.004235):0.004226):0.002057,Byr_thomsonii_5327:0.000001):0.002029,Rou_parviflora_5318:0.023805):0.002161,((Cnestid_rufescens_2875:0.000001,(Byr_orientalis_5321:0.002080,Rps_acutipetala_5843:0.020029):0.009335):0.004163,(Cns_polyphylla_0582:0.024587,Ellipanthus_beccarii_5849-Pseudellipanthus_As_TYPE:0.039438):0.001469):0.026490):0.010438,((Manotes_macrantha_5319-Dinklagea_WCAfr_TYPE:0.001943,Manotes_expansa_5325-WCAfr_TYPE:0.002251):0.047405,((Oxalidaceae_Dapania_racemosa_0087:0.001639,Oxalidaceae_Dapania_pentandra_5850:0.015320):0.021231,Oxalidaceae_Sarcotheca_macrophylla_1246:0.011846):0.026180):0.025266):0.005996);
