# Supplementary material for: Phylogenomics of the pantropical Connaraceae: revised infrafamilial classification and the evolution of heterostyly
Source: Plant Syst Evol. 2024 Aug 3;310(4):29. doi: 10.1007/s00606-024-01909-y (PMC11297820; doi:10.1007/s00606-024-01909-y)
Supplement: Supplementary file 2 — Supplementary file2 (ZIP 1968 kb) [file 606_2024_1909_MOESM2_ESM.zip › SI_data_S1/raxml_trees/6164_mafft.fasta.raxml]

((Byr_coccinea_5324:0.000001,(Cns_ferruginea_5320:0.013723,(((((((Oxalidaceae_Dapania_racemosa_0087:0.008878,Oxalidaceae_Dapania_pentandra_5850:0.000001):0.018050,Oxalidaceae_Sarcotheca_macrophylla_1246:0.046529):0.063599,(Manotes_expansa_5325-WCAfr_TYPE:0.018043,Manotes_macrantha_5319-Dinklagea_WCAfr_TYPE:0.017240):0.034218):0.053089,(Connarus_perrottetii_5844-Am:0.027610,(Connarus_thonningii_5551-WAfr:0.011822,Connarus_africanus_5851-WCAfr:0.012211):0.018288,((((Ellipanthus_beccarii_5849-Pseudellipanthus_As_TYPE:0.007379,(Ellipanthus_razanatsimae_5990-Mad:0.000001,Ellipanthus_madagascariensis_5847-AfrMad:0.000001):0.008556):0.017277,Hemandradenia_spnov_6608-CAfr:0.008905):0.012721,(Vismianthus_punctatus_2516-EAfr_TYPE:0.031832,Burttia_prunoides_3942-EAfr_TYPE:0.028399):0.009535):0.001580,(Jollydora_armandui_5317-WAfr:0.002901,Jollydora_duparquetiana_5304-CAfr_TYPE:0.000001):0.015371):0.003173):0.011761):0.005218,Cns_palala_5846:0.019399):0.011804,Cas_paradoxa_5326:0.035427):0.020644,Cnestid_rufescens_2875:0.020839,San_minor_5329:0.013625,(Cns_polyphylla_0582:0.006647,Cns_bomiensis_5328:0.000001):0.028011):0.006634,Cns_uncata_5845:0.006616):0.006711):0.006677,Byr_thomsonii_5327:0.000001,Spi_solanderi_5322:0.006794,(Spi_myriantha_5840:0.021444,Pax_calophylla_5552:0.014828):0.013611,(Rps_emarginata_3409:0.006829,Rps_acutipetala_5843:0.000001):0.006714,Byr_orientalis_5321:0.000001,(San_balansea_3093:0.006821,San_minor_2571:0.000001,Rou_parviflora_5318:0.000001,Age_pentagyna_5323:0.006882):0.006713);
