# Supplementary material for: Phylogenomics of the pantropical Connaraceae: revised infrafamilial classification and the evolution of heterostyly
Source: Plant Syst Evol. 2024 Aug 3;310(4):29. doi: 10.1007/s00606-024-01909-y (PMC11297820; doi:10.1007/s00606-024-01909-y)
Supplement: Supplementary file 2 — Supplementary file2 (ZIP 1968 kb) [file 606_2024_1909_MOESM2_ESM.zip › SI_data_S1/raxml_trees/6565_mafft.fasta.raxml]

((Oxalidaceae_Dapania_pentandra_5850:0.000001,Oxalidaceae_Dapania_racemosa_0087:0.011699):0.071291,(Spi_solanderi_5322:0.221958,San_minor_5329:0.000001):0.015581,Cnestid_rufescens_2875:0.013506,(Rou_parviflora_5318:0.020677,(Age_pentagyna_5323:0.013685,Cas_paradoxa_5326:0.000001):0.006776):0.006717,(Burttia_prunoides_3942-EAfr_TYPE:0.118689,((San_minor_2571:0.000001,San_balansea_3093:0.000001,Byr_coccinea_5324:0.009649):0.019502,(((Manotes_macrantha_5319-Dinklagea_WCAfr_TYPE:0.000001,Manotes_expansa_5325-WCAfr_TYPE:0.031580):2.495788,Connarus_thonningii_5551-WAfr:0.000001):0.023601,(Vismianthus_punctatus_2516-EAfr_TYPE:0.014783,Hemandradenia_spnov_6608-CAfr:0.000001):0.004864,(Ellipanthus_madagascariensis_5847-AfrMad:0.003864,Ellipanthus_razanatsimae_5990-Mad:0.003922):0.003865,Jollydora_duparquetiana_5304-CAfr_TYPE:0.019097,Connarus_africanus_5851-WCAfr:0.050589):0.012300):0.003437):0.004161);
