# Supplementary material for: Phylogenomics of the pantropical Connaraceae: revised infrafamilial classification and the evolution of heterostyly
Source: Plant Syst Evol. 2024 Aug 3;310(4):29. doi: 10.1007/s00606-024-01909-y (PMC11297820; doi:10.1007/s00606-024-01909-y)
Supplement: Supplementary file 2 — Supplementary file2 (ZIP 1968 kb) [file 606_2024_1909_MOESM2_ESM.zip › SI_data_S1/raxml_trees/5123_mafft.fasta.raxml]

((((((San_minor_2571:0.001832,San_balansea_3093:0.025524):0.042503,Rps_acutipetala_5843:0.015599,Rps_emarginata_3409:0.006348):0.008863,Pax_calophylla_5552:0.006085,Spi_myriantha_5840:0.003031,Spi_solanderi_5322:0.004494):0.015921,((Byr_coccinea_5324:0.009224,Byr_orientalis_5321:0.000001,Byr_thomsonii_5327:0.000001):0.003065,((Age_pentagyna_5323:0.015011,(Cas_paradoxa_5326:0.014143,Rou_parviflora_5318:0.036598):0.002121):0.002654,Cnestid_rufescens_2875:0.012166):0.007368,(((Manotes_macrantha_5319-Dinklagea_WCAfr_TYPE:0.006159,Manotes_expansa_5325-WCAfr_TYPE:0.010312):0.026244,(Oxalidaceae_Sarcotheca_macrophylla_1246:0.033441,(Oxalidaceae_Dapania_racemosa_0087:0.015529,Oxalidaceae_Dapania_pentandra_5850:0.000962):0.026364):0.050746):0.040652,((((Connarus_perrottetii_5844-Am:0.009732,(((Vismianthus_punctatus_2516-EAfr_TYPE:0.029370,Burttia_prunoides_3942-EAfr_TYPE:0.020619):0.008619,(((Ellipanthus_razanatsimae_5990-Mad:0.000001,Ellipanthus_madagascariensis_5847-AfrMad:0.001512):0.007348,Ellipanthus_beccarii_5849-Pseudellipanthus_As_TYPE:0.001641):0.018552,Hemandradenia_spnov_6608-CAfr:0.013801):0.007552):0.084362,Connarus_thonningii_5551-WAfr:0.000001):0.003631):0.001998,Connarus_africanus_5851-WCAfr:0.004096):0.003739,Connarus_cochinchinensis_5841-As:0.013504):0.007166,(Jollydora_duparquetiana_5304-CAfr_TYPE:0.000001,Jollydora_armandui_5317-WAfr:0.002256):0.026600):0.008910):0.013144):0.019988):0.001821,San_minor_5329:0.003185):0.002288,(Cns_ferruginea_5320:0.006284,Cns_palala_5846:0.011548):0.004578,(Cns_uncata_5845:0.023606,(Cns_bomiensis_5328:0.016770,Cns_polyphylla_0582:0.005903):0.020742):0.002652);
