# Supplementary material for: Phylogenomics of the pantropical Connaraceae: revised infrafamilial classification and the evolution of heterostyly
Source: Plant Syst Evol. 2024 Aug 3;310(4):29. doi: 10.1007/s00606-024-01909-y (PMC11297820; doi:10.1007/s00606-024-01909-y)
Supplement: Supplementary file 2 — Supplementary file2 (ZIP 1968 kb) [file 606_2024_1909_MOESM2_ESM.zip › SI_data_S1/raxml_trees/5910_mafft.fasta.raxml]

(((((Connarus_thonningii_5551-WAfr:0.008574,Connarus_africanus_5851-WCAfr:0.004152):0.001498,Connarus_cochinchinensis_5841-As:0.015711):0.003676,Connarus_perrottetii_5844-Am:0.038342,(Hemandradenia_spnov_6608-CAfr:0.017982,(Ellipanthus_beccarii_5849-Pseudellipanthus_As_TYPE:0.024840,(Ellipanthus_razanatsimae_5990-Mad:0.006421,Ellipanthus_madagascariensis_5847-AfrMad:0.000001):0.008158):0.011883):0.001518):0.011203,((Jollydora_armandui_5317-WAfr:0.000001,Jollydora_duparquetiana_5304-CAfr_TYPE:0.008519):0.013091,(Vismianthus_punctatus_2516-EAfr_TYPE:0.009927,Burttia_prunoides_3942-EAfr_TYPE:0.030122):0.014192):0.005796):0.006621,((Rou_parviflora_5318:0.017424,Pse_macrophyllus_3956:0.021559,(Age_pentagyna_5323:0.013385,Cas_paradoxa_5326:0.018005):0.004278):0.004906,((Byr_coccinea_5324:0.004379,(Byr_orientalis_5321:0.005849,Byr_thomsonii_5327:0.001520):0.004706):0.009480,((Cnestid_rufescens_2875:0.127357,Spi_myriantha_5840:0.000001):0.030319,(Rps_acutipetala_5843:0.010527,Rps_emarginata_3409:0.000001):0.002873,(Spi_solanderi_5322:0.001461,Pax_calophylla_5552:0.004359):0.002876):0.001654):0.005859,(San_minor_5329:0.017370,(San_balansea_3093:0.002958,San_minor_2571:0.002929):0.009001):0.002825,((((Cns_polyphylla_0582:0.005879,Cns_bomiensis_5328:0.008718):0.001731,Cns_ferruginea_5320:0.013360):0.004969,Cns_palala_5846:0.016667):0.001375,Cns_uncata_5845:0.021744):0.004740):0.010137,((Oxalidaceae_Sarcotheca_macrophylla_1246:0.023191,(Oxalidaceae_Dapania_pentandra_5850:0.001517,Oxalidaceae_Dapania_racemosa_0087:0.015262):0.027427):0.061456,(Manotes_expansa_5325-WCAfr_TYPE:0.013860,Manotes_macrantha_5319-Dinklagea_WCAfr_TYPE:0.007063):0.045280):0.027982);
