# Supplementary material for: Phylogenomics of the pantropical Connaraceae: revised infrafamilial classification and the evolution of heterostyly
Source: Plant Syst Evol. 2024 Aug 3;310(4):29. doi: 10.1007/s00606-024-01909-y (PMC11297820; doi:10.1007/s00606-024-01909-y)
Supplement: Supplementary file 2 — Supplementary file2 (ZIP 1968 kb) [file 606_2024_1909_MOESM2_ESM.zip › SI_data_S1/raxml_trees/6299_mafft.fasta.raxml]

(Cns_ferruginea_5320:0.006974,(((((Connarus_thonningii_5551-WAfr:0.008428,Connarus_africanus_5851-WCAfr:0.003661):0.011111,((Ellipanthus_beccarii_5849-Pseudellipanthus_As_TYPE:0.014625,(Ellipanthus_razanatsimae_5990-Mad:0.000001,Ellipanthus_madagascariensis_5847-AfrMad:0.000001):0.002148):0.009415,Hemandradenia_spnov_6608-CAfr:0.009213):0.002311):0.004510,(Burttia_prunoides_3942-EAfr_TYPE:0.014278,Vismianthus_punctatus_2516-EAfr_TYPE:0.014076):0.002224,(Jollydora_duparquetiana_5304-CAfr_TYPE:0.009375,Jollydora_armandui_5317-WAfr:0.004463):0.014112):0.008367,((Manotes_expansa_5325-WCAfr_TYPE:0.012083,Manotes_macrantha_5319-Dinklagea_WCAfr_TYPE:0.008813):0.031348,((Oxalidaceae_Dapania_pentandra_5850:0.004649,Oxalidaceae_Dapania_racemosa_0087:0.000001):0.016325,Oxalidaceae_Sarcotheca_macrophylla_1246:0.021252):0.052202):0.029658):0.008000,(((Rou_parviflora_5318:0.021441,((San_balansea_3093:0.004663,San_minor_2571:0.004647):0.006359,Cnestid_rufescens_2875:0.016945):0.002978,Age_pentagyna_5323:0.011635):0.002296,((Byr_orientalis_5321:0.002752,Byr_thomsonii_5327:0.004640):0.002282,Byr_coccinea_5324:0.009378):0.002322,Cas_paradoxa_5326:0.011599):0.002313,(((Rps_acutipetala_5843:0.016806,Pax_calophylla_5552:0.001975):0.002652,Spi_solanderi_5322:0.002301):0.002293,Rps_emarginata_3409:0.007042):0.004657):0.002223):0.002340,San_minor_5329:0.011627,(Cns_palala_5846:0.009266,(Pse_macrophyllus_3956:0.027840,Cns_uncata_5845:0.008178):0.003276,Cns_bomiensis_5328:0.011630):0.002325);
