# Supplementary material for: Phylogenomics of the pantropical Connaraceae: revised infrafamilial classification and the evolution of heterostyly
Source: Plant Syst Evol. 2024 Aug 3;310(4):29. doi: 10.1007/s00606-024-01909-y (PMC11297820; doi:10.1007/s00606-024-01909-y)
Supplement: Supplementary file 2 — Supplementary file2 (ZIP 1968 kb) [file 606_2024_1909_MOESM2_ESM.zip › SI_data_S1/raxml_trees/6064_mafft.fasta.raxml]

((((((((Oxalidaceae_Sarcotheca_macrophylla_1246:0.026964,(Oxalidaceae_Dapania_racemosa_0087:0.011054,Oxalidaceae_Dapania_pentandra_5850:0.006302):0.022421):0.071572,(Manotes_macrantha_5319-Dinklagea_WCAfr_TYPE:0.011635,Manotes_expansa_5325-WCAfr_TYPE:0.011263):0.043394):0.040771,((((Connarus_thonningii_5551-WAfr:0.000001,((Connarus_perrottetii_5844-Am:0.007198,Connarus_africanus_5851-WCAfr:0.009852):0.013514,Vismianthus_punctatus_2516-EAfr_TYPE:0.016538):0.004347):0.005020,Burttia_prunoides_3942-EAfr_TYPE:0.024409):0.001785,(Jollydora_armandui_5317-WAfr:0.014531,Jollydora_duparquetiana_5304-CAfr_TYPE:0.006521):0.020264):0.004930,((Ellipanthus_beccarii_5849-Pseudellipanthus_As_TYPE:0.006646,(Ellipanthus_madagascariensis_5847-AfrMad:0.000001,Ellipanthus_razanatsimae_5990-Mad:0.001806):0.005383):0.008415,Hemandradenia_spnov_6608-CAfr:0.005737):0.009261):0.011435):0.008580,Rou_parviflora_5318:0.020745):0.006959,Cas_paradoxa_5326:0.024594):0.001885,Age_pentagyna_5323:0.029066):0.010377,(Cnestid_rufescens_2875:0.076030,(San_minor_5329:0.018484,(Rps_emarginata_3409:0.014660,(Rps_acutipetala_5843:0.084756,(Pax_calophylla_5552:0.005973,Spi_myriantha_5840:0.007580):0.010953):0.011491,Spi_solanderi_5322:0.000001):0.009086,((San_balansea_3093:0.000001,San_minor_2571:0.010955):0.011094,(Byr_orientalis_5321:0.014694,Byr_coccinea_5324:0.007384,Byr_thomsonii_5327:0.003540):0.007403):0.001710):0.002732):0.001959,Cns_ferruginea_5320:0.025807):0.007475,((Cns_bomiensis_5328:0.010084,Cns_polyphylla_0582:0.018242):0.009999,(Cns_uncata_5845:0.013087,Pse_macrophyllus_3956:0.007458):0.000935):0.004947,Cns_palala_5846:0.009805);
