# Supplementary material for: Phylogenomics of the pantropical Connaraceae: revised infrafamilial classification and the evolution of heterostyly
Source: Plant Syst Evol. 2024 Aug 3;310(4):29. doi: 10.1007/s00606-024-01909-y (PMC11297820; doi:10.1007/s00606-024-01909-y)
Supplement: Supplementary file 2 — Supplementary file2 (ZIP 1968 kb) [file 606_2024_1909_MOESM2_ESM.zip › SI_data_S1/raxml_trees/5422_mafft.fasta.raxml]

((((Vismianthus_punctatus_2516-EAfr_TYPE:0.014128,Burttia_prunoides_3942-EAfr_TYPE:0.032558):0.010179,(Jollydora_armandui_5317-WAfr:0.003553,Jollydora_duparquetiana_5304-CAfr_TYPE:0.005287):0.016083):0.003912,((Connarus_cochinchinensis_5841-As:0.010514,(Connarus_thonningii_5551-WAfr:0.001739,Connarus_africanus_5851-WCAfr:0.001732,Connarus_perrottetii_5844-Am:0.021318):0.006150):0.006144,(((Ellipanthus_razanatsimae_5990-Mad:0.000001,Ellipanthus_madagascariensis_5847-AfrMad:0.001804):0.003984,Ellipanthus_beccarii_5849-Pseudellipanthus_As_TYPE:0.039641):0.007731,Hemandradenia_spnov_6608-CAfr:0.016441):0.019259):0.003220):0.018398,(((Age_pentagyna_5323:0.021628,Cas_paradoxa_5326:0.013948):0.011207,Rou_parviflora_5318:0.026385):0.003571,San_minor_5329:0.009295,((((Byr_thomsonii_5327:0.003599,Byr_orientalis_5321:0.011149):0.007428,Byr_coccinea_5324:0.014263,((Pax_calophylla_5552:0.001800,Spi_solanderi_5322:0.010281):0.002048,Spi_myriantha_5840:0.017534,(Rps_acutipetala_5843:0.006054,Rps_emarginata_3409:0.003543):0.001735):0.007045):0.005209,Cnestid_rufescens_2875:0.206496):0.003623,(San_minor_2571:0.003472,San_balansea_3093:0.001740):0.012507):0.001716,(((Cns_palala_5846:0.005229,Cns_ferruginea_5320:0.005096):0.002284,(Cns_polyphylla_0582:0.001810,Cns_bomiensis_5328:0.001806):0.005509):0.002875,Cns_uncata_5845:0.019720):0.006194):0.011113,((Manotes_macrantha_5319-Dinklagea_WCAfr_TYPE:0.006794,Manotes_expansa_5325-WCAfr_TYPE:0.011056):0.045219,((Oxalidaceae_Dapania_pentandra_5850:0.003249,Oxalidaceae_Dapania_racemosa_0087:0.010774):0.044456,Oxalidaceae_Sarcotheca_macrophylla_1246:0.023458):0.073535):0.037943);
