# Supplementary material for: Phylogenomics of the pantropical Connaraceae: revised infrafamilial classification and the evolution of heterostyly
Source: Plant Syst Evol. 2024 Aug 3;310(4):29. doi: 10.1007/s00606-024-01909-y (PMC11297820; doi:10.1007/s00606-024-01909-y)
Supplement: Supplementary file 2 — Supplementary file2 (ZIP 1968 kb) [file 606_2024_1909_MOESM2_ESM.zip › SI_data_S1/raxml_trees/4989_mafft.fasta.raxml]

((Ellipanthus_madagascariensis_5847-AfrMad:0.000001,Ellipanthus_razanatsimae_5990-Mad:0.000001):0.007489,Ellipanthus_beccarii_5849-Pseudellipanthus_As_TYPE:0.005859,((((Vismianthus_punctatus_2516-EAfr_TYPE:0.011352,Burttia_prunoides_3942-EAfr_TYPE:0.022665):0.001688,(Jollydora_armandui_5317-WAfr:0.000001,Jollydora_duparquetiana_5304-CAfr_TYPE:0.000001):0.022911):0.010741,((Cns_ferruginea_5320:0.010772,((Cnestid_rufescens_2875:0.018828,Rou_parviflora_5318:0.020029):0.028521,Cns_palala_5846:0.011316):0.005008,((Cas_paradoxa_5326:0.009862,Age_pentagyna_5323:0.026520):0.009825,Cns_bomiensis_5328:0.003461,Cns_uncata_5845:0.017976,Pse_macrophyllus_3956:0.024083,(San_minor_5329:0.000001,((Pax_calophylla_5552:0.006060,(Rps_emarginata_3409:0.007040,Spi_solanderi_5322:0.006116,Rps_acutipetala_5843:0.004228):0.003414):0.004795,(Byr_coccinea_5324:0.013816,(Byr_orientalis_5321:0.000001,Byr_thomsonii_5327:0.000001):0.005793):0.005167):0.006529,((Spi_myriantha_5840:0.000001,San_balansea_3093:0.000001,San_minor_2571:0.000001):0.007297,Cns_polyphylla_0582:0.007290):0.003286):0.003459):0.003182):0.003612,((Oxalidaceae_Sarcotheca_macrophylla_1246:0.011897,(Oxalidaceae_Dapania_racemosa_0087:0.007219,Oxalidaceae_Dapania_pentandra_5850:0.010756):0.006089):0.050615,(Manotes_expansa_5325-WCAfr_TYPE:0.004213,Manotes_macrantha_5319-Dinklagea_WCAfr_TYPE:0.015237):0.010319):0.019179):0.024954):0.002030,((Connarus_cochinchinensis_5841-As:0.000001,Connarus_thonningii_5551-WAfr:0.003691,Connarus_africanus_5851-WCAfr:0.000001):0.008550,Connarus_perrottetii_5844-Am:0.000001):0.017013):0.010822,Hemandradenia_spnov_6608-CAfr:0.022603);
