# Supplementary material for: Phylogenomics of the pantropical Connaraceae: revised infrafamilial classification and the evolution of heterostyly
Source: Plant Syst Evol. 2024 Aug 3;310(4):29. doi: 10.1007/s00606-024-01909-y (PMC11297820; doi:10.1007/s00606-024-01909-y)
Supplement: Supplementary file 2 — Supplementary file2 (ZIP 1968 kb) [file 606_2024_1909_MOESM2_ESM.zip › SI_data_S1/raxml_trees/5842_mafft.fasta.raxml]

(((((Oxalidaceae_Dapania_racemosa_0087:0.008542,Oxalidaceae_Dapania_pentandra_5850:0.002760):0.022760,Oxalidaceae_Sarcotheca_macrophylla_1246:0.021852):0.054095,(Manotes_macrantha_5319-Dinklagea_WCAfr_TYPE:0.022836,Manotes_expansa_5325-WCAfr_TYPE:0.015738):0.047451):0.040724,((Jollydora_armandui_5317-WAfr:0.004865,Jollydora_duparquetiana_5304-CAfr_TYPE:0.010266):0.017240,((Vismianthus_punctatus_2516-EAfr_TYPE:0.037238,Burttia_prunoides_3942-EAfr_TYPE:0.020776):0.011996,((Connarus_thonningii_5551-WAfr:0.008642,Connarus_africanus_5851-WCAfr:0.019446):0.016108,(Hemandradenia_spnov_6608-CAfr:0.014261,((Ellipanthus_razanatsimae_5990-Mad:0.000001,Ellipanthus_madagascariensis_5847-AfrMad:0.000001):0.002845,(Ellipanthus_beccarii_5849-Pseudellipanthus_As_TYPE:0.001145,(Connarus_perrottetii_5844-Am:0.000001,Connarus_cochinchinensis_5841-As:0.016316):0.038603):0.051127):0.005502):0.012386):0.012185):0.005387):0.008717):0.021786,(((((((Rps_emarginata_3409:0.015648,(Spi_myriantha_5840:0.012835,Rps_acutipetala_5843:0.005829):0.005481):0.018939,(Pax_calophylla_5552:0.039930,Spi_solanderi_5322:0.008137):0.024899):0.009798,(((Byr_coccinea_5324:0.016106,Byr_thomsonii_5327:0.009558):0.000698,Byr_orientalis_5321:0.004248):0.005528,Pse_macrophyllus_3956:0.032652):0.005336):0.002608,(San_balansea_3093:0.001543,San_minor_2571:0.005138):0.020858):0.000792,(Rou_parviflora_5318:0.021950,San_minor_5329:0.013018):0.003433):0.002254,Cas_paradoxa_5326:0.024433):0.003934,(Cns_polyphylla_0582:0.017614,(Cnestid_rufescens_2875:0.031341,Cns_uncata_5845:0.022410):0.002431):0.020114):0.001847,(Age_pentagyna_5323:0.021990,((Cns_ferruginea_5320:0.018068,Cns_bomiensis_5328:0.016865):0.001024,Cns_palala_5846:0.033454):0.002202):0.005284);
