# Supplementary material for: Phylogenomics of the pantropical Connaraceae: revised infrafamilial classification and the evolution of heterostyly
Source: Plant Syst Evol. 2024 Aug 3;310(4):29. doi: 10.1007/s00606-024-01909-y (PMC11297820; doi:10.1007/s00606-024-01909-y)
Supplement: Supplementary file 2 — Supplementary file2 (ZIP 1968 kb) [file 606_2024_1909_MOESM2_ESM.zip › SI_data_S1/raxml_trees/5326_mafft.fasta.raxml]

((Connarus_africanus_5851-WCAfr:0.004748,((((((Manotes_expansa_5325-WCAfr_TYPE:0.004366,Manotes_macrantha_5319-Dinklagea_WCAfr_TYPE:0.006951):0.027020,((Oxalidaceae_Dapania_racemosa_0087:0.005592,Oxalidaceae_Dapania_pentandra_5850:0.006895):0.018113,Oxalidaceae_Sarcotheca_macrophylla_1246:0.022429):0.039042):0.030917,((((Byr_orientalis_5321:0.002081,Byr_thomsonii_5327:0.009093):0.003876,Byr_coccinea_5324:0.015547):0.009388,((Rou_parviflora_5318:0.024828,San_minor_5329:0.012707):0.001635,((((Rps_emarginata_3409:0.005787,Rps_acutipetala_5843:0.018880):0.004166,((Spi_myriantha_5840:0.021819,Spi_solanderi_5322:0.001184):0.005564,Pax_calophylla_5552:0.014788):0.001748):0.010157,(San_balansea_3093:0.002131,San_minor_2571:0.004883):0.009952):0.000726,(((Cns_palala_5846:0.008850,(Cns_bomiensis_5328:0.007909,Cns_polyphylla_0582:0.005771):0.001847,Cns_ferruginea_5320:0.000001):0.005272,Cns_uncata_5845:0.018803):0.006155,Age_pentagyna_5323:0.023189):0.000913):0.001353,(Cnestid_rufescens_2875:0.057833,Cas_paradoxa_5326:0.020216):0.003436):0.001677):0.006334,Pse_macrophyllus_3956:0.025158):0.008445):0.006590,((Jollydora_duparquetiana_5304-CAfr_TYPE:0.004640,Jollydora_armandui_5317-WAfr:0.003792):0.018417,(Burttia_prunoides_3942-EAfr_TYPE:0.069320,Vismianthus_punctatus_2516-EAfr_TYPE:0.033512):0.027447):0.006318):0.005211,(Hemandradenia_spnov_6608-CAfr:0.006155,((Ellipanthus_razanatsimae_5990-Mad:0.000001,Ellipanthus_madagascariensis_5847-AfrMad:0.000001):0.007891,Ellipanthus_beccarii_5849-Pseudellipanthus_As_TYPE:0.045897):0.012282):0.003749):0.009490,Connarus_perrottetii_5844-Am:0.019844):0.001457):0.000766,Connarus_thonningii_5551-WAfr:0.005990,Connarus_cochinchinensis_5841-As:0.010665);
