# Supplementary material for: Phylogenomics of the pantropical Connaraceae: revised infrafamilial classification and the evolution of heterostyly
Source: Plant Syst Evol. 2024 Aug 3;310(4):29. doi: 10.1007/s00606-024-01909-y (PMC11297820; doi:10.1007/s00606-024-01909-y)
Supplement: Supplementary file 2 — Supplementary file2 (ZIP 1968 kb) [file 606_2024_1909_MOESM2_ESM.zip › SI_data_S1/raxml_trees/6150_mafft.fasta.raxml]

(((((Burttia_prunoides_3942-EAfr_TYPE:0.029232,Vismianthus_punctatus_2516-EAfr_TYPE:0.036593):0.006058,(((San_minor_2571:0.014997,San_minor_5329:0.010229):0.006243,(Age_pentagyna_5323:0.012811,((((Spi_solanderi_5322:0.007879,Spi_myriantha_5840:0.006291,Pax_calophylla_5552:0.002812):0.005661,(Rps_emarginata_3409:0.016640,Rps_acutipetala_5843:0.007876):0.017144):0.005836,Byr_orientalis_5321:0.016127,((Byr_coccinea_5324:0.002738,(San_balansea_3093:0.020489,(Pse_macrophyllus_3956:0.021673,Cas_paradoxa_5326:0.011345,(Rou_parviflora_5318:0.039389,(Cns_bomiensis_5328:0.006285,(Cns_palala_5846:0.025580,(Cns_polyphylla_0582:0.009867,Cns_ferruginea_5320:0.005257):0.004636):0.006476):0.005212):0.004020):0.002039):0.005503):0.011367,Byr_thomsonii_5327:0.011323):0.017446):0.009696,Cnestid_rufescens_2875:0.003997,Cns_uncata_5845:0.024299):0.017193):0.002275):0.013256,((Oxalidaceae_Sarcotheca_macrophylla_1246:0.021209,(Oxalidaceae_Dapania_racemosa_0087:0.000954,Oxalidaceae_Dapania_pentandra_5850:0.007641):0.014089):0.035147,(Manotes_macrantha_5319-Dinklagea_WCAfr_TYPE:0.013935,Manotes_expansa_5325-WCAfr_TYPE:0.010015):0.039031):0.015553):0.016998):0.010520,Connarus_perrottetii_5844-Am:0.034192,(Connarus_africanus_5851-WCAfr:0.017826,Connarus_thonningii_5551-WAfr:0.010290):0.035923):0.002491,Hemandradenia_spnov_6608-CAfr:0.016468):0.015514,(((Jollydora_armandui_5317-WAfr:0.003860,Jollydora_duparquetiana_5304-CAfr_TYPE:0.000001):0.046860,Ellipanthus_madagascariensis_5847-AfrMad:0.000001):0.027047,Ellipanthus_razanatsimae_5990-Mad:0.000001):0.005907,Ellipanthus_beccarii_5849-Pseudellipanthus_As_TYPE:0.002567);
