# Supplementary material for: Phylogenomics of the pantropical Connaraceae: revised infrafamilial classification and the evolution of heterostyly
Source: Plant Syst Evol. 2024 Aug 3;310(4):29. doi: 10.1007/s00606-024-01909-y (PMC11297820; doi:10.1007/s00606-024-01909-y)
Supplement: Supplementary file 2 — Supplementary file2 (ZIP 1968 kb) [file 606_2024_1909_MOESM2_ESM.zip › SI_data_S1/raxml_trees/matK_mafft.fasta.raxml]

((((Cns_bomiensis_5328:0.032033,((Manotes_expansa_5325-WCAfr_TYPE:0.058000,(Manotes_macrantha_5319-Dinklagea_WCAfr_TYPE:0.054850,((Oxalidaceae_Dapania_pentandra_5850:0.001647,Oxalidaceae_Dapania_racemosa_0087:0.000001):0.007294,Oxalidaceae_Sarcotheca_macrophylla_1246:0.002710):0.029739):0.000371):0.012444,((((Jollydora_armandui_5317-WAfr:0.007053,Burttia_prunoides_3942-EAfr_TYPE:0.040666,Vismianthus_punctatus_2516-EAfr_TYPE:0.030492):0.001320,(Connarus_thonningii_5551-WAfr:0.153244,(Hemandradenia_spnov_6608-CAfr:0.323261,Ellipanthus_razanatsimae_5990-Mad:0.000001):0.001322):0.006575):0.008372,Rps_emarginata_3409:0.012558):0.003714,(Cnestid_rufescens_2875:0.036367,San_minor_5329:0.000001):0.031588):0.013136):0.012232):0.009254,San_balansea_3093:0.013783):0.001557,Byr_coccinea_5324:0.007767):0.012728,Rps_acutipetala_5843:0.000001,San_minor_2571:0.000001);
