# Supplementary material for: Phylogenomics of the pantropical Connaraceae: revised infrafamilial classification and the evolution of heterostyly
Source: Plant Syst Evol. 2024 Aug 3;310(4):29. doi: 10.1007/s00606-024-01909-y (PMC11297820; doi:10.1007/s00606-024-01909-y)
Supplement: Supplementary file 2 — Supplementary file2 (ZIP 1968 kb) [file 606_2024_1909_MOESM2_ESM.zip › SI_data_S1/raxml_trees/6198_mafft.fasta.raxml]

(Connarus_cochinchinensis_5841-As:0.011855,Connarus_thonningii_5551-WAfr:0.021547,Connarus_perrottetii_5844-Am:0.000001,((Spi_myriantha_5840:0.073830,Connarus_africanus_5851-WCAfr:0.000001):0.039979,(Ellipanthus_madagascariensis_5847-AfrMad:0.000001,Ellipanthus_razanatsimae_5990-Mad:0.000001):0.026750,((Burttia_prunoides_3942-EAfr_TYPE:0.028505,(Jollydora_armandui_5317-WAfr:0.002453,Jollydora_duparquetiana_5304-CAfr_TYPE:0.002472):0.008493):0.004356,((Cns_palala_5846:0.015668,(Rou_parviflora_5318:0.018408,((San_balansea_3093:0.005058,San_minor_2571:0.004939):0.016476,San_minor_5329:0.011352):0.003023):0.003578,(((Manotes_macrantha_5319-Dinklagea_WCAfr_TYPE:0.086085,Manotes_expansa_5325-WCAfr_TYPE:0.003427):0.034507,(Oxalidaceae_Sarcotheca_macrophylla_1246:0.020467,(Oxalidaceae_Dapania_pentandra_5850:0.062891,Oxalidaceae_Dapania_racemosa_0087:0.004363):0.006269):0.027924):0.035750,Cas_paradoxa_5326:0.013680,Cnestid_rufescens_2875:0.083718):0.001951,((Cns_ferruginea_5320:0.000001,Cns_uncata_5845:0.022749):0.009919,(Spi_solanderi_5322:0.007707,Age_pentagyna_5323:0.012742):0.002084):0.004503):0.007033,(Byr_thomsonii_5327:0.003192,((Byr_orientalis_5321:0.004366,((((Hemandradenia_spnov_6608-CAfr:0.009319,Ellipanthus_beccarii_5849-Pseudellipanthus_As_TYPE:0.023247):0.020968,Vismianthus_punctatus_2516-EAfr_TYPE:0.035213):0.021520,(Pax_calophylla_5552:0.012990,(Pse_macrophyllus_3956:0.011708,(Cns_polyphylla_0582:0.009150,Cns_bomiensis_5328:0.005106):0.011383):0.011171):0.003124):0.035443,(Rps_acutipetala_5843:0.012105,Rps_emarginata_3409:0.000001):0.012653):0.022407):0.038251,Byr_coccinea_5324:0.012222):0.021877):0.009994):0.014417):0.013785):0.004199);
