# Supplementary material for: Phylogenomics of the pantropical Connaraceae: revised infrafamilial classification and the evolution of heterostyly
Source: Plant Syst Evol. 2024 Aug 3;310(4):29. doi: 10.1007/s00606-024-01909-y (PMC11297820; doi:10.1007/s00606-024-01909-y)
Supplement: Supplementary file 2 — Supplementary file2 (ZIP 1968 kb) [file 606_2024_1909_MOESM2_ESM.zip › SI_data_S1/raxml_trees/4724_mafft.fasta.raxml]

(Cns_uncata_5845:0.044212,((Spi_solanderi_5322:0.016827,Rps_emarginata_3409:0.014089):0.007128,((Byr_thomsonii_5327:0.002941,Byr_orientalis_5321:0.005918,Byr_coccinea_5324:0.005896):0.017829,(((((San_balansea_3093:0.002972,San_minor_2571:0.007576):0.010712,((Rou_parviflora_5318:0.019932,Age_pentagyna_5323:0.021811):0.004728,San_minor_5329:0.014606):0.003647):0.001296,(((Cns_bomiensis_5328:0.006766,Cns_polyphylla_0582:0.003046):0.006490,Cns_ferruginea_5320:0.009137):0.001594,Cns_palala_5846:0.015299):0.007846):0.003005,(((((Connarus_perrottetii_5844-Am:0.040221,Connarus_africanus_5851-WCAfr:0.005956,Connarus_thonningii_5551-WAfr:0.012011,Connarus_cochinchinensis_5841-As:0.013969,((Ellipanthus_beccarii_5849-Pseudellipanthus_As_TYPE:0.018926,(Ellipanthus_razanatsimae_5990-Mad:0.000001,Ellipanthus_madagascariensis_5847-AfrMad:0.000001):0.008186):0.006551,Hemandradenia_spnov_6608-CAfr:0.015563):0.005760):0.004038,(Burttia_prunoides_3942-EAfr_TYPE:0.023297,Vismianthus_punctatus_2516-EAfr_TYPE:0.019226):0.004962):0.008620,(Jollydora_armandui_5317-WAfr:0.004499,Jollydora_duparquetiana_5304-CAfr_TYPE:0.007574):0.018227):0.020220,((Oxalidaceae_Sarcotheca_macrophylla_1246:0.017579,(Oxalidaceae_Dapania_pentandra_5850:0.006090,Oxalidaceae_Dapania_racemosa_0087:0.009416):0.017003):0.047176,(Manotes_expansa_5325-WCAfr_TYPE:0.000001,Manotes_macrantha_5319-Dinklagea_WCAfr_TYPE:0.000001):0.036102):0.027717):0.017298,Cas_paradoxa_5326:0.015175):0.004612):0.002424,Cnestid_rufescens_2875:0.015405):0.005981):0.005773):0.037165,(Pax_calophylla_5552:0.009916,Spi_myriantha_5840:0.022727):0.021896,Rps_acutipetala_5843:0.008092);
