# Supplementary material for: Phylogenomics of the pantropical Connaraceae: revised infrafamilial classification and the evolution of heterostyly
Source: Plant Syst Evol. 2024 Aug 3;310(4):29. doi: 10.1007/s00606-024-01909-y (PMC11297820; doi:10.1007/s00606-024-01909-y)
Supplement: Supplementary file 2 — Supplementary file2 (ZIP 1968 kb) [file 606_2024_1909_MOESM2_ESM.zip › SI_data_S1/raxml_trees/6449_mafft.fasta.raxml]

((Cns_ferruginea_5320:0.013761,Rou_parviflora_5318:0.013786,(Cas_paradoxa_5326:0.018654,(Age_pentagyna_5323:0.009389,Cns_uncata_5845:0.029182):0.004347,((((Jollydora_armandui_5317-WAfr:0.004212,Jollydora_duparquetiana_5304-CAfr_TYPE:0.009548):0.027556,(((Ellipanthus_beccarii_5849-Pseudellipanthus_As_TYPE:0.004551,(Ellipanthus_madagascariensis_5847-AfrMad:0.000001,Ellipanthus_razanatsimae_5990-Mad:0.000001):0.013899):0.004459,Hemandradenia_spnov_6608-CAfr:0.009020):0.004228,((Connarus_thonningii_5551-WAfr:0.006773,Connarus_perrottetii_5844-Am:0.000001):0.006728,Connarus_africanus_5851-WCAfr:0.000001):0.033507):0.010562):0.004367,(Burttia_prunoides_3942-EAfr_TYPE:0.000001,Vismianthus_punctatus_2516-EAfr_TYPE:0.009074):0.010259):0.006341,((Manotes_expansa_5325-WCAfr_TYPE:0.005256,Manotes_macrantha_5319-Dinklagea_WCAfr_TYPE:0.018442):0.034294,(Oxalidaceae_Sarcotheca_macrophylla_1246:0.004282,(Oxalidaceae_Dapania_racemosa_0087:0.013922,Oxalidaceae_Dapania_pentandra_5850:0.000001):0.009755):0.066361):0.009819):0.011377):0.004498,(Cns_bomiensis_5328:0.000001,Cns_polyphylla_0582:0.000001):0.009099,Cns_palala_5846:0.009141):0.004526,San_minor_5329:0.000001,San_balansea_3093:0.000001,Cnestid_rufescens_2875:0.000001,(Byr_orientalis_5321:0.004543,Byr_coccinea_5324:0.004530,Byr_thomsonii_5327:0.000001):0.004529,Pax_calophylla_5552:0.000001,Spi_solanderi_5322:0.000001,Rps_acutipetala_5843:0.000001,Spi_myriantha_5840:0.017177,Rps_emarginata_3409:0.000001,San_minor_2571:0.000001);
