# Supplementary material for: Phylogenomics of the pantropical Connaraceae: revised infrafamilial classification and the evolution of heterostyly
Source: Plant Syst Evol. 2024 Aug 3;310(4):29. doi: 10.1007/s00606-024-01909-y (PMC11297820; doi:10.1007/s00606-024-01909-y)
Supplement: Supplementary file 2 — Supplementary file2 (ZIP 1968 kb) [file 606_2024_1909_MOESM2_ESM.zip › SI_data_S1/raxml_trees/6407_mafft.fasta.raxml]

((Vismianthus_punctatus_2516-EAfr_TYPE:0.029598,Burttia_prunoides_3942-EAfr_TYPE:0.027595):0.012321,(Hemandradenia_spnov_6608-CAfr:0.002960,((Ellipanthus_madagascariensis_5847-AfrMad:0.000001,Ellipanthus_razanatsimae_5990-Mad:0.000001):0.006766,Ellipanthus_beccarii_5849-Pseudellipanthus_As_TYPE:0.007777):0.010344):0.002852,((Jollydora_duparquetiana_5304-CAfr_TYPE:0.008677,Jollydora_armandui_5317-WAfr:0.005696):0.008613,(((((((Byr_thomsonii_5327:0.022104,Rps_acutipetala_5843:0.012211):0.002417,(Byr_coccinea_5324:0.011825,Spi_solanderi_5322:0.000001):0.002889,Byr_orientalis_5321:0.011871):0.002847,(San_minor_5329:0.008814,Cns_bomiensis_5328:0.015893,Cns_palala_5846:0.015617,(San_balansea_3093:0.005910,San_minor_2571:0.000001):0.015061,Cns_ferruginea_5320:0.000001):0.003020,Cns_uncata_5845:0.013193):0.002776,(Cnestid_rufescens_2875:0.032709,Rps_emarginata_3409:0.004118):0.004425):0.002830,Age_pentagyna_5323:0.008989):0.002819,Rou_parviflora_5318:0.027078,Cas_paradoxa_5326:0.014708):0.006527,((Manotes_macrantha_5319-Dinklagea_WCAfr_TYPE:0.045203,Manotes_expansa_5325-WCAfr_TYPE:0.000001):0.033046,(Oxalidaceae_Sarcotheca_macrophylla_1246:0.018663,(Oxalidaceae_Dapania_racemosa_0087:0.004841,Oxalidaceae_Dapania_pentandra_5850:0.022707):0.030896):0.068359):0.029616):0.007727,((Connarus_africanus_5851-WCAfr:0.000001,Connarus_perrottetii_5844-Am:0.010164):0.002642,Connarus_thonningii_5551-WAfr:0.012058):0.011713):0.005651);
