# Supplementary material for: Phylogenomics of the pantropical Connaraceae: revised infrafamilial classification and the evolution of heterostyly
Source: Plant Syst Evol. 2024 Aug 3;310(4):29. doi: 10.1007/s00606-024-01909-y (PMC11297820; doi:10.1007/s00606-024-01909-y)
Supplement: Supplementary file 2 — Supplementary file2 (ZIP 1968 kb) [file 606_2024_1909_MOESM2_ESM.zip › SI_data_S1/raxml_trees/6533_mafft.fasta.raxml]

((San_minor_5329:0.009562,(((Cns_bomiensis_5328:0.006450,Cns_polyphylla_0582:0.003739,Cns_uncata_5845:0.001456):0.002751,Cns_palala_5846:0.012346):0.002435,Cns_ferruginea_5320:0.013642):0.003642):0.002710,((((Oxalidaceae_Dapania_racemosa_0087:0.007805,Oxalidaceae_Dapania_pentandra_5850:0.009017):0.017051,Oxalidaceae_Sarcotheca_macrophylla_1246:0.013534):0.041962,(Manotes_expansa_5325-WCAfr_TYPE:0.007258,Manotes_macrantha_5319-Dinklagea_WCAfr_TYPE:0.008115):0.039618):0.044599,(San_balansea_3093:0.003687,San_minor_2571:0.007269):0.008343,Rou_parviflora_5318:0.020318):0.004654,((((Cnestid_rufescens_2875:0.026476,((Spi_myriantha_5840:0.010433,Rps_acutipetala_5843:0.001313,Pax_calophylla_5552:0.000001):0.001246,Rps_emarginata_3409:0.003764,Spi_solanderi_5322:0.002881):0.006272):0.002167,Byr_orientalis_5321:0.001271):0.001849,(Pse_macrophyllus_3956:0.067080,Byr_thomsonii_5327:0.000001):0.009043):0.001522,Byr_coccinea_5324:0.010195):0.005097,(Age_pentagyna_5323:0.017412,Cas_paradoxa_5326:0.011957):0.002776,((((Jollydora_duparquetiana_5304-CAfr_TYPE:0.004384,Jollydora_armandui_5317-WAfr:0.002078):0.017054,(Hemandradenia_spnov_6608-CAfr:0.017751,((Ellipanthus_razanatsimae_5990-Mad:0.000951,Ellipanthus_madagascariensis_5847-AfrMad:0.000001):0.004785,Ellipanthus_beccarii_5849-Pseudellipanthus_As_TYPE:0.001637):0.005889):0.012434):0.001181,(Connarus_cochinchinensis_5841-As:0.002166,(Connarus_perrottetii_5844-Am:0.002178,Connarus_africanus_5851-WCAfr:0.006012,Connarus_thonningii_5551-WAfr:0.002580):0.002413):0.011777):0.005438,(Burttia_prunoides_3942-EAfr_TYPE:0.044146,Vismianthus_punctatus_2516-EAfr_TYPE:0.016225):0.003645):0.013766);
