# Supplementary material for: Phylogenomics of the pantropical Connaraceae: revised infrafamilial classification and the evolution of heterostyly
Source: Plant Syst Evol. 2024 Aug 3;310(4):29. doi: 10.1007/s00606-024-01909-y (PMC11297820; doi:10.1007/s00606-024-01909-y)
Supplement: Supplementary file 2 — Supplementary file2 (ZIP 1968 kb) [file 606_2024_1909_MOESM2_ESM.zip › SI_data_S1/raxml_trees/6780_mafft.fasta.raxml]

((Cns_polyphylla_0582:0.007426,Cns_bomiensis_5328:0.003526):0.007150,(((Rps_emarginata_3409:0.007515,(Spi_solanderi_5322:0.007296,Pax_calophylla_5552:0.007222):0.003536):0.003541,Cnestid_rufescens_2875:0.015229,(Spi_myriantha_5840:0.000001,(Rps_acutipetala_5843:0.000001,Byr_coccinea_5324:0.007147):0.003540,Byr_orientalis_5321:0.000001,Byr_thomsonii_5327:0.003535):0.003534):0.003622,((San_balansea_3093:0.010648,San_minor_2571:0.003385):0.011021,San_minor_5329:0.010542):0.014860,((((Oxalidaceae_Sarcotheca_macrophylla_1246:0.011520,(Oxalidaceae_Dapania_pentandra_5850:0.007524,Oxalidaceae_Dapania_racemosa_0087:0.013748):0.022781):0.027114,(Manotes_macrantha_5319-Dinklagea_WCAfr_TYPE:0.000001,Manotes_expansa_5325-WCAfr_TYPE:0.021096):0.074475):0.043930,Age_pentagyna_5323:0.032004):0.001176,(Rou_parviflora_5318:0.022249,Cas_paradoxa_5326:0.019343,((Hemandradenia_spnov_6608-CAfr:0.031971,Burttia_prunoides_3942-EAfr_TYPE:0.013070):0.002568,(((Jollydora_armandui_5317-WAfr:0.004055,Jollydora_duparquetiana_5304-CAfr_TYPE:0.003810):0.027656,(((Connarus_africanus_5851-WCAfr:0.000001,Connarus_cochinchinensis_5841-As:0.007722,Connarus_perrottetii_5844-Am:0.000001):0.003764,Connarus_thonningii_5551-WAfr:0.015188):0.005279,(Ellipanthus_beccarii_5849-Pseudellipanthus_As_TYPE:0.002968,(Ellipanthus_razanatsimae_5990-Mad:0.000001,Ellipanthus_madagascariensis_5847-AfrMad:0.000001):0.023720):0.016867):0.004699):0.006829,Vismianthus_punctatus_2516-EAfr_TYPE:0.012067):0.005838):0.025862):0.003821):0.007669):0.003538,(Cns_ferruginea_5320:0.003570,(Cns_palala_5846:0.007701,Cns_uncata_5845:0.015527):0.003106):0.003580,Pse_macrophyllus_3956:0.008683);
