# Supplementary material for: Phylogenomics of the pantropical Connaraceae: revised infrafamilial classification and the evolution of heterostyly
Source: Plant Syst Evol. 2024 Aug 3;310(4):29. doi: 10.1007/s00606-024-01909-y (PMC11297820; doi:10.1007/s00606-024-01909-y)
Supplement: Supplementary file 2 — Supplementary file2 (ZIP 1968 kb) [file 606_2024_1909_MOESM2_ESM.zip › SI_data_S1/raxml_trees/6303_mafft.fasta.raxml]

((Spi_myriantha_5840:0.003566,Pse_macrophyllus_3956:0.019943):0.007730,(Cns_uncata_5845:0.011891,(Cns_ferruginea_5320:0.004360,(Cns_polyphylla_0582:0.011335,Cns_bomiensis_5328:0.013381):0.011466,(((((((Byr_thomsonii_5327:0.010760,Byr_coccinea_5324:0.008563):0.006206,(Pax_calophylla_5552:0.000001,Byr_orientalis_5321:0.000001):0.022907,Spi_solanderi_5322:0.003878):0.001704,((((((Vismianthus_punctatus_2516-EAfr_TYPE:0.031401,Burttia_prunoides_3942-EAfr_TYPE:0.018223):0.004228,((Ellipanthus_beccarii_5849-Pseudellipanthus_As_TYPE:0.007271,(Ellipanthus_madagascariensis_5847-AfrMad:0.000001,Ellipanthus_razanatsimae_5990-Mad:0.000001):0.002487):0.010202,Hemandradenia_spnov_6608-CAfr:0.018847):0.005501):0.002646,((Connarus_africanus_5851-WCAfr:0.003987,(Connarus_cochinchinensis_5841-As:0.024001,Connarus_perrottetii_5844-Am:0.000001):0.014067):0.004110,Connarus_thonningii_5551-WAfr:0.007940):0.011006):0.005953,(Jollydora_duparquetiana_5304-CAfr_TYPE:0.010060,Jollydora_armandui_5317-WAfr:0.007579):0.016614):0.023352,(((Oxalidaceae_Sarcotheca_macrophylla_1246:0.013599,(Oxalidaceae_Dapania_pentandra_5850:0.003856,Oxalidaceae_Dapania_racemosa_0087:0.005520):0.020112):0.064081,(Manotes_macrantha_5319-Dinklagea_WCAfr_TYPE:0.011956,Manotes_expansa_5325-WCAfr_TYPE:0.005881):0.047663):0.047518,(Rou_parviflora_5318:0.016390,Age_pentagyna_5323:0.010715):0.002432):0.001499):0.002824,Cas_paradoxa_5326:0.011355):0.001572):0.000795,Rps_acutipetala_5843:0.012715):0.000797,Rps_emarginata_3409:0.013029):0.001513,(San_minor_2571:0.004794,San_balansea_3093:0.003160):0.006441):0.002985,San_minor_5329:0.011331):0.008846,Cns_palala_5846:0.008940):0.053226):0.003026,Cnestid_rufescens_2875:0.020415);
