# Supplementary material for: Phylogenomics of the pantropical Connaraceae: revised infrafamilial classification and the evolution of heterostyly
Source: Plant Syst Evol. 2024 Aug 3;310(4):29. doi: 10.1007/s00606-024-01909-y (PMC11297820; doi:10.1007/s00606-024-01909-y)
Supplement: Supplementary file 2 — Supplementary file2 (ZIP 1968 kb) [file 606_2024_1909_MOESM2_ESM.zip › SI_data_S1/raxml_trees/6048_mafft.fasta.raxml]

((((Ellipanthus_beccarii_5849-Pseudellipanthus_As_TYPE:0.000001,Hemandradenia_spnov_6608-CAfr:0.009817):0.004864,(Ellipanthus_madagascariensis_5847-AfrMad:0.000001,Ellipanthus_razanatsimae_5990-Mad:0.000001):0.014549):0.014968,((Pse_macrophyllus_3956:0.000001,((((Rps_emarginata_3409:0.009809,Rps_acutipetala_5843:0.009929,(Pax_calophylla_5552:0.004911,Spi_solanderi_5322:0.004886,Spi_myriantha_5840:0.004886):0.009888):0.009933,(Cas_paradoxa_5326:0.012159,(Rou_parviflora_5318:0.018112,Age_pentagyna_5323:0.037482):0.003152):0.011306,(Cnestid_rufescens_2875:0.021456,((Cns_uncata_5845:0.009893,(Cns_palala_5846:0.009126,Cns_bomiensis_5328:0.004941,Cns_polyphylla_0582:0.004908,Cns_ferruginea_5320:0.009829):0.009285):0.018544,(San_balansea_3093:0.012841,San_minor_2571:0.019811):0.005947):0.004562):0.004028,(Byr_coccinea_5324:0.020428,(Byr_orientalis_5321:0.004871,Byr_thomsonii_5327:0.007105):0.007413):0.022064):0.007365,San_minor_5329:0.009809):0.010785,(Manotes_macrantha_5319-Dinklagea_WCAfr_TYPE:0.004223,(((Oxalidaceae_Dapania_pentandra_5850:0.103490,Oxalidaceae_Dapania_racemosa_0087:0.000001):0.039018,Oxalidaceae_Sarcotheca_macrophylla_1246:0.020254):0.063380,Manotes_expansa_5325-WCAfr_TYPE:0.015029):0.006664):0.047637):0.008528):0.008725,Vismianthus_punctatus_2516-EAfr_TYPE:0.011933):0.006641):0.003539,(Connarus_thonningii_5551-WAfr:0.003630,Burttia_prunoides_3942-EAfr_TYPE:0.022424):0.003476,((Jollydora_armandui_5317-WAfr:0.003538,Jollydora_duparquetiana_5304-CAfr_TYPE:0.007277):0.018148,Connarus_africanus_5851-WCAfr:0.000001):0.003546,Connarus_cochinchinensis_5841-As:0.000001,Connarus_perrottetii_5844-Am:0.004884);
