# Supplementary material for: Phylogenomics of the pantropical Connaraceae: revised infrafamilial classification and the evolution of heterostyly
Source: Plant Syst Evol. 2024 Aug 3;310(4):29. doi: 10.1007/s00606-024-01909-y (PMC11297820; doi:10.1007/s00606-024-01909-y)
Supplement: Supplementary file 2 — Supplementary file2 (ZIP 1968 kb) [file 606_2024_1909_MOESM2_ESM.zip › SI_data_S1/raxml_trees/6636_mafft.fasta.raxml]

((((Cns_ferruginea_5320:0.001710,Cns_bomiensis_5328:0.010364):0.001706,Cns_palala_5846:0.010464,Cns_uncata_5845:0.013077):0.003417,Spi_myriantha_5840:0.021033,((Rou_parviflora_5318:0.032257,(Age_pentagyna_5323:0.006548,Pse_macrophyllus_3956:0.021130):0.013954,(((Byr_coccinea_5324:0.014389,Cas_paradoxa_5326:0.018670):0.001231,Byr_orientalis_5321:0.005294):0.001712,Byr_thomsonii_5327:0.003450):0.003482):0.001735,Cnestid_rufescens_2875:0.012300):0.001671,San_minor_5329:0.010455,((((Vismianthus_punctatus_2516-EAfr_TYPE:0.019061,Burttia_prunoides_3942-EAfr_TYPE:0.025472):0.003906,(((Ellipanthus_beccarii_5849-Pseudellipanthus_As_TYPE:0.003432,(Ellipanthus_madagascariensis_5847-AfrMad:0.000001,Ellipanthus_razanatsimae_5990-Mad:0.003288):0.006192):0.010633,Hemandradenia_spnov_6608-CAfr:0.013479):0.011150,(Connarus_perrottetii_5844-Am:0.015007,(Connarus_thonningii_5551-WAfr:0.002715,Connarus_africanus_5851-WCAfr:0.002927):0.012265):0.004434):0.002997):0.007622,(Jollydora_duparquetiana_5304-CAfr_TYPE:0.005603,Jollydora_armandui_5317-WAfr:0.011609):0.011839):0.015966,(((Oxalidaceae_Dapania_racemosa_0087:0.011082,Oxalidaceae_Dapania_pentandra_5850:0.011031):0.033560,Oxalidaceae_Sarcotheca_macrophylla_1246:0.016869):0.055879,(Manotes_expansa_5325-WCAfr_TYPE:0.001888,Manotes_macrantha_5319-Dinklagea_WCAfr_TYPE:0.001728):0.065357):0.024277):0.010940,(San_minor_2571:0.014044,San_balansea_3093:0.005173):0.014163):0.006901,Pax_calophylla_5552:0.010424,(Rps_acutipetala_5843:0.003450,Rps_emarginata_3409:0.001719):0.005145,Spi_solanderi_5322:0.005165);
