# Supplementary material for: Phylogenomics of the pantropical Connaraceae: revised infrafamilial classification and the evolution of heterostyly
Source: Plant Syst Evol. 2024 Aug 3;310(4):29. doi: 10.1007/s00606-024-01909-y (PMC11297820; doi:10.1007/s00606-024-01909-y)
Supplement: Supplementary file 2 — Supplementary file2 (ZIP 1968 kb) [file 606_2024_1909_MOESM2_ESM.zip › SI_data_S1/raxml_trees/7029_mafft.fasta.raxml]

((((Connarus_cochinchinensis_5841-As:0.018903,Pse_macrophyllus_3956:0.019592,Connarus_perrottetii_5844-Am:0.009099):0.004885,(Burttia_prunoides_3942-EAfr_TYPE:0.016892,Vismianthus_punctatus_2516-EAfr_TYPE:0.015336):0.005843):0.002004,((((((Cnestid_rufescens_2875:0.019237,((Rps_emarginata_3409:0.007684,Spi_solanderi_5322:0.000001,(((Rps_acutipetala_5843:0.010643,(Spi_myriantha_5840:0.023639,Pax_calophylla_5552:0.000001):0.006666):0.001030,Cas_paradoxa_5326:0.028592):0.028820,(Byr_coccinea_5324:0.018093,(Cns_uncata_5845:0.020120,San_minor_5329:0.006810):0.007386):0.016973):0.024354):0.002142,(Byr_thomsonii_5327:0.010483,Byr_orientalis_5321:0.007854):0.007997):0.004522,Cns_ferruginea_5320:0.005140):0.003911,Cns_palala_5846:0.002554,((San_balansea_3093:0.007819,San_minor_2571:0.006260):0.006375,Cns_polyphylla_0582:0.012942,Age_pentagyna_5323:0.007727):0.003111):0.005202,Rou_parviflora_5318:0.026982,Cns_bomiensis_5328:0.002563):0.014100,((Manotes_macrantha_5319-Dinklagea_WCAfr_TYPE:0.005454,Manotes_expansa_5325-WCAfr_TYPE:0.010496):0.037081,((Oxalidaceae_Dapania_pentandra_5850:0.004649,Oxalidaceae_Dapania_racemosa_0087:0.008343):0.008628,Oxalidaceae_Sarcotheca_macrophylla_1246:0.011855):0.049298):0.024365):0.004304,(Jollydora_duparquetiana_5304-CAfr_TYPE:0.001410,Jollydora_armandui_5317-WAfr:0.001323):0.014250):0.001472,((Ellipanthus_beccarii_5849-Pseudellipanthus_As_TYPE:0.050165,(Ellipanthus_madagascariensis_5847-AfrMad:0.001282,Ellipanthus_razanatsimae_5990-Mad:0.000001):0.005070):0.005408,Hemandradenia_spnov_6608-CAfr:0.011940):0.004986):0.001264):0.011499,Connarus_africanus_5851-WCAfr:0.004083,Connarus_thonningii_5551-WAfr:0.011283);
