# Supplementary material for: Phylogenomics of the pantropical Connaraceae: revised infrafamilial classification and the evolution of heterostyly
Source: Plant Syst Evol. 2024 Aug 3;310(4):29. doi: 10.1007/s00606-024-01909-y (PMC11297820; doi:10.1007/s00606-024-01909-y)
Supplement: Supplementary file 2 — Supplementary file2 (ZIP 1968 kb) [file 606_2024_1909_MOESM2_ESM.zip › SI_data_S1/raxml_trees/6098_mafft.fasta.raxml]

(((((((((((((Spi_solanderi_5322:0.000671,Spi_myriantha_5840:0.006533,Pax_calophylla_5552:0.009385):0.005963,((Byr_orientalis_5321:0.007736,Byr_thomsonii_5327:0.006961):0.000882,Byr_coccinea_5324:0.018994):0.004192,(Rps_emarginata_3409:0.002946,Rps_acutipetala_5843:0.025041):0.003074):0.007835,Cnestid_rufescens_2875:0.046787):0.003940,(Cas_paradoxa_5326:0.020856,Age_pentagyna_5323:0.011701):0.005196):0.002012,(Rou_parviflora_5318:0.033302,(((Cns_palala_5846:0.009888,Cns_ferruginea_5320:0.008283):0.003545,(Cns_bomiensis_5328:0.003775,Cns_polyphylla_0582:0.001066):0.007313):0.002446,Cns_uncata_5845:0.016630):0.004991):0.000382):0.001744,((San_balansea_3093:0.003646,San_minor_2571:0.011122):0.009999,Pse_macrophyllus_3956:0.109011):0.005440):0.001122,San_minor_5329:0.016037):0.016438,((Manotes_expansa_5325-WCAfr_TYPE:0.011592,Manotes_macrantha_5319-Dinklagea_WCAfr_TYPE:0.017923):0.049174,((Oxalidaceae_Dapania_pentandra_5850:0.007559,Oxalidaceae_Dapania_racemosa_0087:0.008537):0.013837,Oxalidaceae_Sarcotheca_macrophylla_1246:0.016946):0.053062):0.036825):0.013833,(Jollydora_armandui_5317-WAfr:0.001981,Jollydora_duparquetiana_5304-CAfr_TYPE:0.000977):0.016734):0.003340,(Burttia_prunoides_3942-EAfr_TYPE:0.017238,Vismianthus_punctatus_2516-EAfr_TYPE:0.018892):0.004242):0.007970,(((Ellipanthus_madagascariensis_5847-AfrMad:0.000510,Ellipanthus_razanatsimae_5990-Mad:0.001031):0.004027,Ellipanthus_beccarii_5849-Pseudellipanthus_As_TYPE:0.008614):0.009251,Hemandradenia_spnov_6608-CAfr:0.018221):0.006905):0.008778,Connarus_perrottetii_5844-Am:0.008434):0.009527,Connarus_thonningii_5551-WAfr:0.005012,(Connarus_cochinchinensis_5841-As:0.063747,Connarus_africanus_5851-WCAfr:0.002516):0.001485);
