# Supplementary material for: Phylogenomics of the pantropical Connaraceae: revised infrafamilial classification and the evolution of heterostyly
Source: Plant Syst Evol. 2024 Aug 3;310(4):29. doi: 10.1007/s00606-024-01909-y (PMC11297820; doi:10.1007/s00606-024-01909-y)
Supplement: Supplementary file 2 — Supplementary file2 (ZIP 1968 kb) [file 606_2024_1909_MOESM2_ESM.zip › SI_data_S1/raxml_trees/7067_mafft.fasta.raxml]

((Pse_macrophyllus_3956:0.000001,Cnestid_rufescens_2875:0.024722):0.015828,((Spi_myriantha_5840:0.048184,Pax_calophylla_5552:0.000001):0.009306,Spi_solanderi_5322:0.008407):0.025360,(((((Byr_coccinea_5324:0.031220,(Byr_orientalis_5321:0.024653,Byr_thomsonii_5327:0.006378):0.010270):0.009933,San_minor_5329:0.035687,((Cns_palala_5846:0.013005,(Cns_polyphylla_0582:0.009525,Cns_bomiensis_5328:0.024212,Cns_ferruginea_5320:0.006620):0.003699):0.016493,(Cas_paradoxa_5326:0.007223,Rou_parviflora_5318:0.016983):0.005228):0.003478):0.002734,((((Oxalidaceae_Dapania_pentandra_5850:0.015642,Oxalidaceae_Dapania_racemosa_0087:0.018323):0.022055,Oxalidaceae_Sarcotheca_macrophylla_1246:0.023013):0.070763,(Manotes_expansa_5325-WCAfr_TYPE:0.065712,Manotes_macrantha_5319-Dinklagea_WCAfr_TYPE:0.002157):0.047613):0.037000,((((Ellipanthus_beccarii_5849-Pseudellipanthus_As_TYPE:0.009635,(Ellipanthus_razanatsimae_5990-Mad:0.000001,Ellipanthus_madagascariensis_5847-AfrMad:0.000001):0.005460):0.006123,Hemandradenia_spnov_6608-CAfr:0.024245):0.003143,(Vismianthus_punctatus_2516-EAfr_TYPE:0.017046,(Connarus_africanus_5851-WCAfr:0.006511,Connarus_perrottetii_5844-Am:0.041963,Connarus_thonningii_5551-WAfr:0.003347):0.017147,(Jollydora_armandui_5317-WAfr:0.000001,Jollydora_duparquetiana_5304-CAfr_TYPE:0.009743):0.013165):0.005225):0.020414,Burttia_prunoides_3942-EAfr_TYPE:0.028727):0.006201):0.009551,(Age_pentagyna_5323:0.023412,(San_minor_2571:0.016189,San_balansea_3093:0.003851):0.013317):0.002905):0.008641,Cns_uncata_5845:0.047353):0.006560,(Rps_acutipetala_5843:0.008011,Rps_emarginata_3409:0.000001):0.015023):0.005126);
