# Supplementary material for: Phylogenomics of the pantropical Connaraceae: revised infrafamilial classification and the evolution of heterostyly
Source: Plant Syst Evol. 2024 Aug 3;310(4):29. doi: 10.1007/s00606-024-01909-y (PMC11297820; doi:10.1007/s00606-024-01909-y)
Supplement: Supplementary file 2 — Supplementary file2 (ZIP 1968 kb) [file 606_2024_1909_MOESM2_ESM.zip › SI_data_S1/raxml_trees/6265_mafft.fasta.raxml]

((Rou_parviflora_5318:0.013362,(((San_balansea_3093:0.014432,San_minor_2571:0.005373):0.024788,(((((Oxalidaceae_Dapania_pentandra_5850:0.010570,Oxalidaceae_Dapania_racemosa_0087:0.007398):0.015384,Oxalidaceae_Sarcotheca_macrophylla_1246:0.069450):0.135104,(Hemandradenia_spnov_6608-CAfr:0.063039,(Ellipanthus_razanatsimae_5990-Mad:0.000001,Ellipanthus_madagascariensis_5847-AfrMad:0.001658):0.021759):0.027687):0.006915,((Connarus_cochinchinensis_5841-As:0.000001,Connarus_africanus_5851-WCAfr:0.004762):0.013460,(Burttia_prunoides_3942-EAfr_TYPE:0.026938,Vismianthus_punctatus_2516-EAfr_TYPE:0.046429):0.016678,((Cnestid_rufescens_2875:0.037369,Spi_solanderi_5322:0.029447):0.004618,(Byr_orientalis_5321:0.019045,(((Rps_acutipetala_5843:0.005183,Spi_myriantha_5840:0.000001):0.021101,Pse_macrophyllus_3956:0.009963):0.003881,Cns_uncata_5845:0.008472,(Connarus_perrottetii_5844-Am:0.023065,Ellipanthus_beccarii_5849-Pseudellipanthus_As_TYPE:0.056718):0.016650):0.016416,(Cns_bomiensis_5328:0.009631,Cns_polyphylla_0582:0.000001):0.012951):0.026077):0.010998):0.024654):0.002621,Jollydora_armandui_5317-WAfr:0.036943):0.015627,((Byr_coccinea_5324:0.023134,Cns_palala_5846:0.012949):0.022479,(Cas_paradoxa_5326:0.022140,Age_pentagyna_5323:0.009925):0.002327):0.001660):0.020692,(San_minor_5329:0.005064,(Jollydora_duparquetiana_5304-CAfr_TYPE:0.059888,Cns_ferruginea_5320:0.014988):0.003238):0.022878):0.041804,(Byr_thomsonii_5327:0.035743,(Pax_calophylla_5552:0.030198,Rps_emarginata_3409:0.009024):0.006906):0.005215):0.007062,Connarus_thonningii_5551-WAfr:0.029111,(Manotes_macrantha_5319-Dinklagea_WCAfr_TYPE:0.042217,Manotes_expansa_5325-WCAfr_TYPE:0.007794):0.055072);
