# Supplementary material for: Phylogenomics of the pantropical Connaraceae: revised infrafamilial classification and the evolution of heterostyly
Source: Plant Syst Evol. 2024 Aug 3;310(4):29. doi: 10.1007/s00606-024-01909-y (PMC11297820; doi:10.1007/s00606-024-01909-y)
Supplement: Supplementary file 2 — Supplementary file2 (ZIP 1968 kb) [file 606_2024_1909_MOESM2_ESM.zip › SI_data_S1/raxml_trees/6883_mafft.fasta.raxml]

((((Cns_bomiensis_5328:0.007706,Cns_polyphylla_0582:0.007676):0.002458,Cns_ferruginea_5320:0.012792):0.002590,Cns_palala_5846:0.015487):0.002516,Cns_uncata_5845:0.004791,(((Cnestid_rufescens_2875:0.028490,Rou_parviflora_5318:0.025145,(Spi_myriantha_5840:0.017995,Pse_macrophyllus_3956:0.018118):0.012864):0.004266,(Byr_coccinea_5324:0.009655,Byr_thomsonii_5327:0.004751,Byr_orientalis_5321:0.000001):0.002357,(Rps_emarginata_3409:0.007211,Rps_acutipetala_5843:0.002562):0.004742,Pax_calophylla_5552:0.007116,((San_minor_2571:0.002278,San_balansea_3093:0.002177):0.011634,((((Oxalidaceae_Dapania_racemosa_0087:0.004273,Oxalidaceae_Dapania_pentandra_5850:0.013277):0.004284,Oxalidaceae_Sarcotheca_macrophylla_1246:0.016010):0.031474,(Manotes_expansa_5325-WCAfr_TYPE:0.009280,Manotes_macrantha_5319-Dinklagea_WCAfr_TYPE:0.000001):0.028931):0.035528,San_minor_5329:0.000001):0.002182,Burttia_prunoides_3942-EAfr_TYPE:0.025134):0.019380,Spi_solanderi_5322:0.012762):0.004740,((Jollydora_duparquetiana_5304-CAfr_TYPE:0.002385,Jollydora_armandui_5317-WAfr:0.000001):0.007278,((((Connarus_perrottetii_5844-Am:0.013158,Connarus_cochinchinensis_5841-As:0.213569):0.018164,Connarus_africanus_5851-WCAfr:0.000001):0.005011,Connarus_thonningii_5551-WAfr:0.000001):0.014974,((Ellipanthus_beccarii_5849-Pseudellipanthus_As_TYPE:0.000001,(Ellipanthus_madagascariensis_5847-AfrMad:0.000001,Ellipanthus_razanatsimae_5990-Mad:0.000001):0.012777):0.002826,Hemandradenia_spnov_6608-CAfr:0.015263):0.007949):0.010737,Vismianthus_punctatus_2516-EAfr_TYPE:0.021968):0.007386,(Age_pentagyna_5323:0.013108,Cas_paradoxa_5326:0.007274):0.004666):0.014633);
