# Supplementary material for: Phylogenomics of the pantropical Connaraceae: revised infrafamilial classification and the evolution of heterostyly
Source: Plant Syst Evol. 2024 Aug 3;310(4):29. doi: 10.1007/s00606-024-01909-y (PMC11297820; doi:10.1007/s00606-024-01909-y)
Supplement: Supplementary file 2 — Supplementary file2 (ZIP 1968 kb) [file 606_2024_1909_MOESM2_ESM.zip › SI_data_S1/raxml_trees/6507_mafft.fasta.raxml]

((Oxalidaceae_Sarcotheca_macrophylla_1246:0.045320,((Manotes_expansa_5325-WCAfr_TYPE:0.089386,Manotes_macrantha_5319-Dinklagea_WCAfr_TYPE:0.004905):0.047853,((Byr_coccinea_5324:0.000001,(Byr_thomsonii_5327:0.000001,(Byr_orientalis_5321:0.000001,Pax_calophylla_5552:0.023648,Cns_uncata_5845:0.000001):0.013151,Cnestid_rufescens_2875:0.000001):0.012311):0.006168,(Rps_emarginata_3409:0.000001,(((San_balansea_3093:0.000001,San_minor_2571:0.000001):0.016162,(Cns_palala_5846:0.000001,Cns_bomiensis_5328:0.014459,Cns_ferruginea_5320:0.000001,(Spi_myriantha_5840:0.024806,Cns_polyphylla_0582:0.008859):0.009271,(((Pse_macrophyllus_3956:0.027620,Age_pentagyna_5323:0.000001,Cas_paradoxa_5326:0.000001):0.028589,(((Jollydora_duparquetiana_5304-CAfr_TYPE:0.000001,Jollydora_armandui_5317-WAfr:0.008062):0.023197,(((Ellipanthus_madagascariensis_5847-AfrMad:0.000001,Ellipanthus_razanatsimae_5990-Mad:0.008641):0.026122,(Connarus_perrottetii_5844-Am:0.000001,Hemandradenia_spnov_6608-CAfr:0.009713):0.018559):0.017643,(Connarus_cochinchinensis_5841-As:0.013130,Ellipanthus_beccarii_5849-Pseudellipanthus_As_TYPE:0.000001,Connarus_thonningii_5551-WAfr:0.012745,Connarus_africanus_5851-WCAfr:0.000001):0.006419):0.005827):0.010652,(Vismianthus_punctatus_2516-EAfr_TYPE:0.019034,Burttia_prunoides_3942-EAfr_TYPE:0.045988):0.014513):0.008969):0.005550,Rou_parviflora_5318:0.043580):0.018328):0.011843,San_minor_5329:0.022294):0.002573,Spi_solanderi_5322:0.019074):0.019257):0.018420):0.088269):0.032987):0.022852,Oxalidaceae_Dapania_pentandra_5850:0.033581,Oxalidaceae_Dapania_racemosa_0087:0.003021);
