# Supplementary material for: Phylogenomics of the pantropical Connaraceae: revised infrafamilial classification and the evolution of heterostyly
Source: Plant Syst Evol. 2024 Aug 3;310(4):29. doi: 10.1007/s00606-024-01909-y (PMC11297820; doi:10.1007/s00606-024-01909-y)
Supplement: Supplementary file 2 — Supplementary file2 (ZIP 1968 kb) [file 606_2024_1909_MOESM2_ESM.zip › SI_data_S1/raxml_trees/5426_mafft.fasta.raxml]

(((((((San_minor_2571:0.008287,San_balansea_3093:0.003919):0.010461,San_minor_5329:0.014114):0.004905,Rou_parviflora_5318:0.022486):0.001609,((((Oxalidaceae_Dapania_pentandra_5850:0.058613,Oxalidaceae_Dapania_racemosa_0087:0.007800):0.013476,Oxalidaceae_Sarcotheca_macrophylla_1246:0.026292):0.061022,(Manotes_macrantha_5319-Dinklagea_WCAfr_TYPE:0.011040,Manotes_expansa_5325-WCAfr_TYPE:0.006719):0.039184):0.029045,(((Vismianthus_punctatus_2516-EAfr_TYPE:0.023690,Burttia_prunoides_3942-EAfr_TYPE:0.024124):0.005996,(Jollydora_armandui_5317-WAfr:0.012176,Jollydora_duparquetiana_5304-CAfr_TYPE:0.004992):0.015244):0.011074,(((Ellipanthus_beccarii_5849-Pseudellipanthus_As_TYPE:0.009179,(Ellipanthus_razanatsimae_5990-Mad:0.000001,Ellipanthus_madagascariensis_5847-AfrMad:0.001722):0.015546):0.010672,Hemandradenia_spnov_6608-CAfr:0.021996):0.008058,((Connarus_africanus_5851-WCAfr:0.008130,(Connarus_cochinchinensis_5841-As:0.016332,Connarus_thonningii_5551-WAfr:0.007710):0.001450):0.002317,Connarus_perrottetii_5844-Am:0.007481):0.009829):0.008271):0.008336):0.010492,(Cns_uncata_5845:0.020137,((Cns_bomiensis_5328:0.001672,Cns_polyphylla_0582:0.006441):0.003495,(Cns_ferruginea_5320:0.012844,Cns_palala_5846:0.013315):0.000896):0.003281):0.004043):0.001716,(Cas_paradoxa_5326:0.025374,(Pse_macrophyllus_3956:0.016163,Age_pentagyna_5323:0.017575):0.007006):0.001367):0.006308,Cnestid_rufescens_2875:0.032780):0.004820,(((Spi_myriantha_5840:0.012424,Spi_solanderi_5322:0.008252):0.002011,Pax_calophylla_5552:0.006371):0.003971,(Rps_acutipetala_5843:0.002342,Rps_emarginata_3409:0.004249):0.010133):0.003129,((Byr_orientalis_5321:0.008794,Byr_thomsonii_5327:0.007020):0.002335,Byr_coccinea_5324:0.007586):0.003612);
