# Supplementary material for: Phylogenomics of the pantropical Connaraceae: revised infrafamilial classification and the evolution of heterostyly
Source: Plant Syst Evol. 2024 Aug 3;310(4):29. doi: 10.1007/s00606-024-01909-y (PMC11297820; doi:10.1007/s00606-024-01909-y)
Supplement: Supplementary file 2 — Supplementary file2 (ZIP 1968 kb) [file 606_2024_1909_MOESM2_ESM.zip › SI_data_S1/raxml_trees/7135_mafft.fasta.raxml]

((Rps_emarginata_3409:0.019403,Spi_solanderi_5322:0.015726):0.008363,(Byr_thomsonii_5327:0.003606,Byr_orientalis_5321:0.010357):0.005525,Byr_coccinea_5324:0.019447,(((Age_pentagyna_5323:0.027745,(Cas_paradoxa_5326:0.032111,(((Pax_calophylla_5552:0.009007,Cnestid_rufescens_2875:0.028369):0.008918,Pse_macrophyllus_3956:0.014380):0.039531,Rou_parviflora_5318:0.007056):0.006525):0.003590):0.006783,((San_minor_2571:0.004506,San_balansea_3093:0.000001):0.018218,((Cns_palala_5846:0.013629,((((Connarus_africanus_5851-WCAfr:0.000001,Connarus_perrottetii_5844-Am:0.014843,((Ellipanthus_razanatsimae_5990-Mad:0.000001,Ellipanthus_madagascariensis_5847-AfrMad:0.000001):0.010354,(Hemandradenia_spnov_6608-CAfr:0.000001,Ellipanthus_beccarii_5849-Pseudellipanthus_As_TYPE:0.033681):0.188512):0.011035):0.017664,(Vismianthus_punctatus_2516-EAfr_TYPE:0.027883,Burttia_prunoides_3942-EAfr_TYPE:0.047348):0.004709):0.003800,(Jollydora_armandui_5317-WAfr:0.023651,Jollydora_duparquetiana_5304-CAfr_TYPE:0.006013):0.027884):0.016073,((((Oxalidaceae_Dapania_racemosa_0087:0.019354,Oxalidaceae_Dapania_pentandra_5850:0.012510):0.023327,Oxalidaceae_Sarcotheca_macrophylla_1246:0.023963):0.068304,(Manotes_macrantha_5319-Dinklagea_WCAfr_TYPE:0.013217,Manotes_expansa_5325-WCAfr_TYPE:0.019911):0.071485):0.035935,Connarus_thonningii_5551-WAfr:0.028594):0.014649):0.014607):0.005155,San_minor_5329:0.009668):0.005710,((Cns_bomiensis_5328:0.031188,Cns_polyphylla_0582:0.008591):0.007376,Cns_ferruginea_5320:0.000001):0.007896):0.002544):0.002497,(Cns_uncata_5845:0.238222,Rps_acutipetala_5843:0.011578):0.036280):0.003392);
