# Supplementary material for: Phylogenomics of the pantropical Connaraceae: revised infrafamilial classification and the evolution of heterostyly
Source: Plant Syst Evol. 2024 Aug 3;310(4):29. doi: 10.1007/s00606-024-01909-y (PMC11297820; doi:10.1007/s00606-024-01909-y)
Supplement: Supplementary file 2 — Supplementary file2 (ZIP 1968 kb) [file 606_2024_1909_MOESM2_ESM.zip › SI_data_S1/raxml_trees/6379_mafft.fasta.raxml]

(((Jollydora_duparquetiana_5304-CAfr_TYPE:0.004756,Jollydora_armandui_5317-WAfr:0.009916):0.004842,((((Oxalidaceae_Dapania_racemosa_0087:0.003697,Oxalidaceae_Dapania_pentandra_5850:0.015344):0.010356,Oxalidaceae_Sarcotheca_macrophylla_1246:0.011079):0.084175,(Manotes_expansa_5325-WCAfr_TYPE:0.009171,Manotes_macrantha_5319-Dinklagea_WCAfr_TYPE:0.009732):0.015235):0.052624,((Ellipanthus_razanatsimae_5990-Mad:0.000001,Ellipanthus_madagascariensis_5847-AfrMad:0.004709):0.019088,Ellipanthus_beccarii_5849-Pseudellipanthus_As_TYPE:0.005266):0.018337,(((Cns_bomiensis_5328:0.004992,((San_minor_2571:0.000001,San_balansea_3093:0.000001):0.014909,(Cns_palala_5846:0.020570,San_minor_5329:0.012929):0.004332):0.008530,Cns_ferruginea_5320:0.015037,((Byr_coccinea_5324:0.015931,Spi_solanderi_5322:0.000001):0.010921,(Byr_thomsonii_5327:0.000001,Byr_orientalis_5321:0.000001):0.009260):0.039059,Cns_polyphylla_0582:0.004706,Cns_uncata_5845:0.017933):0.006298,Rou_parviflora_5318:0.015116):0.015126,(Age_pentagyna_5323:0.014274,Cas_paradoxa_5326:0.000001):0.007921,Hemandradenia_spnov_6608-CAfr:0.355853):0.011217):0.005970):0.004360,(Burttia_prunoides_3942-EAfr_TYPE:0.015308,Vismianthus_punctatus_2516-EAfr_TYPE:0.009651):0.009758,((Connarus_thonningii_5551-WAfr:0.000001,Connarus_africanus_5851-WCAfr:0.000001):0.004897,Connarus_perrottetii_5844-Am:0.004802):0.015358);
