# Supplementary material for: Phylogenomics of the pantropical Connaraceae: revised infrafamilial classification and the evolution of heterostyly
Source: Plant Syst Evol. 2024 Aug 3;310(4):29. doi: 10.1007/s00606-024-01909-y (PMC11297820; doi:10.1007/s00606-024-01909-y)
Supplement: Supplementary file 2 — Supplementary file2 (ZIP 1968 kb) [file 606_2024_1909_MOESM2_ESM.zip › SI_data_S1/raxml_trees/6733_mafft.fasta.raxml]

((Ellipanthus_beccarii_5849-Pseudellipanthus_As_TYPE:0.008701,Ellipanthus_razanatsimae_5990-Mad:0.000001,Ellipanthus_madagascariensis_5847-AfrMad:0.000001):0.034211,(Hemandradenia_spnov_6608-CAfr:0.036446,Vismianthus_punctatus_2516-EAfr_TYPE:0.024301,((Cns_palala_5846:0.013666,(Cas_paradoxa_5326:0.025616,Age_pentagyna_5323:0.025646):0.011458,(Cns_bomiensis_5328:0.017641,Cns_polyphylla_0582:0.009347,Cns_ferruginea_5320:0.008781):0.018804,((Byr_coccinea_5324:0.005399,Byr_thomsonii_5327:0.011264,((Spi_myriantha_5840:0.000001,Spi_solanderi_5322:0.008502):0.017352,Cns_uncata_5845:0.008460,(Rps_emarginata_3409:0.000001,Rps_acutipetala_5843:0.026474):0.020838):0.010149,(Pax_calophylla_5552:0.024284,Byr_orientalis_5321:0.000001):0.006932):0.003055,(San_minor_5329:0.028346,Rou_parviflora_5318:0.018946,(San_minor_2571:0.005378,San_balansea_3093:0.000001):0.013692):0.003074):0.002690):0.014981,Cnestid_rufescens_2875:0.204634,(Connarus_cochinchinensis_5841-As:0.057409,((Manotes_expansa_5325-WCAfr_TYPE:0.011302,Manotes_macrantha_5319-Dinklagea_WCAfr_TYPE:0.020230):0.045390,((Oxalidaceae_Dapania_racemosa_0087:0.002729,Oxalidaceae_Dapania_pentandra_5850:0.000001):0.007757,Oxalidaceae_Sarcotheca_macrophylla_1246:0.032934):0.072347):0.012489):0.039188):0.016751):0.003931,(Connarus_perrottetii_5844-Am:0.000001,Connarus_africanus_5851-WCAfr:0.008749,Burttia_prunoides_3942-EAfr_TYPE:0.036251,Connarus_thonningii_5551-WAfr:0.008671,(Jollydora_armandui_5317-WAfr:0.008269,Jollydora_duparquetiana_5304-CAfr_TYPE:0.000001):0.006631):0.006459);
