# Supplementary material for: Phylogenomics of the pantropical Connaraceae: revised infrafamilial classification and the evolution of heterostyly
Source: Plant Syst Evol. 2024 Aug 3;310(4):29. doi: 10.1007/s00606-024-01909-y (PMC11297820; doi:10.1007/s00606-024-01909-y)
Supplement: Supplementary file 2 — Supplementary file2 (ZIP 1968 kb) [file 606_2024_1909_MOESM2_ESM.zip › SI_data_S1/raxml_trees/5188_mafft.fasta.raxml]

(((((Cns_polyphylla_0582:0.001943,Cns_bomiensis_5328:0.003700):0.002044,(Cns_palala_5846:0.016989,(((Jollydora_duparquetiana_5304-CAfr_TYPE:0.002007,Jollydora_armandui_5317-WAfr:0.009257):0.013461,(((((Connarus_perrottetii_5844-Am:0.026538,Connarus_africanus_5851-WCAfr:0.000001):0.003372,Connarus_cochinchinensis_5841-As:0.002576):0.001834,Connarus_thonningii_5551-WAfr:0.019407):0.003924,(Vismianthus_punctatus_2516-EAfr_TYPE:0.017866,Burttia_prunoides_3942-EAfr_TYPE:0.019274):0.009251):0.001681,(Hemandradenia_spnov_6608-CAfr:0.007832,(Ellipanthus_beccarii_5849-Pseudellipanthus_As_TYPE:0.001893,(Ellipanthus_madagascariensis_5847-AfrMad:0.000001,Ellipanthus_razanatsimae_5990-Mad:0.000001):0.005648):0.007591):0.008080):0.003270):0.017303,Cns_ferruginea_5320:0.009342):0.001885):0.001847):0.003811,Cns_uncata_5845:0.005776,(Pse_macrophyllus_3956:0.013300,((San_minor_2571:0.005554,San_balansea_3093:0.007672):0.013277,((((Manotes_expansa_5325-WCAfr_TYPE:0.002261,Manotes_macrantha_5319-Dinklagea_WCAfr_TYPE:0.007390):0.062250,(Oxalidaceae_Sarcotheca_macrophylla_1246:0.008220,(Oxalidaceae_Dapania_racemosa_0087:0.002078,Oxalidaceae_Dapania_pentandra_5850:0.006324):0.012905):0.045693):0.042853,(Spi_solanderi_5322:0.005365,(Spi_myriantha_5840:0.056679,Pax_calophylla_5552:0.000001):0.002242):0.001048):0.004996,(Rps_emarginata_3409:0.008377,Rps_acutipetala_5843:0.002236):0.002858):0.009315,San_minor_5329:0.017170):0.003652,(Age_pentagyna_5323:0.015057,Cnestid_rufescens_2875:0.043750):0.000933,(Cas_paradoxa_5326:0.018201,Rou_parviflora_5318:0.009499):0.005946):0.002046):0.007664,Byr_coccinea_5324:0.007866):0.002398,Byr_orientalis_5321:0.008939,Byr_thomsonii_5327:0.011233);
