# Supplementary material for: Phylogenomics of the pantropical Connaraceae: revised infrafamilial classification and the evolution of heterostyly
Source: Plant Syst Evol. 2024 Aug 3;310(4):29. doi: 10.1007/s00606-024-01909-y (PMC11297820; doi:10.1007/s00606-024-01909-y)
Supplement: Supplementary file 2 — Supplementary file2 (ZIP 1968 kb) [file 606_2024_1909_MOESM2_ESM.zip › SI_data_S1/raxml_trees/7628_mafft.fasta.raxml]

(((((Age_pentagyna_5323:0.023168,Cas_paradoxa_5326:0.009078):0.004635,(Rps_acutipetala_5843:0.004545,(Spi_myriantha_5840:0.009331,(Cnestid_rufescens_2875:0.000001,(Cns_bomiensis_5328:0.023079,(Cns_ferruginea_5320:0.003065,(Cns_uncata_5845:0.014646,Cns_palala_5846:0.010369):0.002972):0.005541):0.012134):0.032971,Pax_calophylla_5552:0.000001):0.010507,Rps_emarginata_3409:0.000001):0.032460,((Jollydora_armandui_5317-WAfr:0.004502,Jollydora_duparquetiana_5304-CAfr_TYPE:0.000001):0.008947,(Vismianthus_punctatus_2516-EAfr_TYPE:0.025886,Burttia_prunoides_3942-EAfr_TYPE:0.052262):0.019736,(Connarus_perrottetii_5844-Am:0.017970,Connarus_cochinchinensis_5841-As:0.007608,(Connarus_africanus_5851-WCAfr:0.000001,Connarus_thonningii_5551-WAfr:0.018047):0.004518):0.013596,(Hemandradenia_spnov_6608-CAfr:0.018943,(Ellipanthus_madagascariensis_5847-AfrMad:0.004491,Ellipanthus_razanatsimae_5990-Mad:0.004487,Ellipanthus_beccarii_5849-Pseudellipanthus_As_TYPE:0.009033):0.014111):0.008774):0.119392,Byr_orientalis_5321:0.009228):0.036648,(Cns_polyphylla_0582:0.015441,Rou_parviflora_5318:0.010471):0.008494):0.004477,San_minor_5329:0.009631,(((((Oxalidaceae_Dapania_pentandra_5850:0.005178,Oxalidaceae_Dapania_racemosa_0087:0.030561):0.014671,Oxalidaceae_Sarcotheca_macrophylla_1246:0.021371):0.060631,(Manotes_macrantha_5319-Dinklagea_WCAfr_TYPE:0.032378,Manotes_expansa_5325-WCAfr_TYPE:0.010135):0.045369):0.053475,Byr_coccinea_5324:0.014329):0.008467,Byr_thomsonii_5327:0.000001):0.003162):0.006341,Spi_solanderi_5322:0.000001,(San_minor_2571:0.019572,San_balansea_3093:0.000001):0.009673);
