# Supplementary material for: Phylogenomics of the pantropical Connaraceae: revised infrafamilial classification and the evolution of heterostyly
Source: Plant Syst Evol. 2024 Aug 3;310(4):29. doi: 10.1007/s00606-024-01909-y (PMC11297820; doi:10.1007/s00606-024-01909-y)
Supplement: Supplementary file 2 — Supplementary file2 (ZIP 1968 kb) [file 606_2024_1909_MOESM2_ESM.zip › SI_data_S1/raxml_trees/6284_mafft.fasta.raxml]

(((Oxalidaceae_Sarcotheca_macrophylla_1246:0.016835,(Oxalidaceae_Dapania_racemosa_0087:0.010668,Oxalidaceae_Dapania_pentandra_5850:0.010702):0.014247):0.083798,(Manotes_macrantha_5319-Dinklagea_WCAfr_TYPE:0.010970,Manotes_expansa_5325-WCAfr_TYPE:0.009821):0.025593):0.027446,((((((Connarus_africanus_5851-WCAfr:0.028394,Connarus_perrottetii_5844-Am:0.005323):0.013275,Connarus_thonningii_5551-WAfr:0.007706):0.008016,Connarus_cochinchinensis_5841-As:0.063383):0.005452,(((Ellipanthus_beccarii_5849-Pseudellipanthus_As_TYPE:0.028375,(Ellipanthus_razanatsimae_5990-Mad:0.000001,Ellipanthus_madagascariensis_5847-AfrMad:0.001656):0.008581):0.008607,Hemandradenia_spnov_6608-CAfr:0.009222):0.015782,(Jollydora_duparquetiana_5304-CAfr_TYPE:0.004921,Jollydora_armandui_5317-WAfr:0.004308):0.028194):0.000677):0.001261,Burttia_prunoides_3942-EAfr_TYPE:0.027177):0.000886,Vismianthus_punctatus_2516-EAfr_TYPE:0.031918):0.011385,(((San_minor_5329:0.017988,Cnestid_rufescens_2875:0.010211):0.001797,((Rps_emarginata_3409:0.000001,Rps_acutipetala_5843:0.001875):0.025846,((Spi_myriantha_5840:0.011768,Spi_solanderi_5322:0.004178,Pax_calophylla_5552:0.021589):0.004937,(Byr_thomsonii_5327:0.001645,Byr_coccinea_5324:0.007727,Byr_orientalis_5321:0.002481):0.003616):0.001079):0.002444,Pse_macrophyllus_3956:0.012252,(San_minor_2571:0.004916,San_balansea_3093:0.007554):0.008264):0.000830,((((Cns_polyphylla_0582:0.018804,Cns_bomiensis_5328:0.000001):0.012143,Cns_palala_5846:0.006207):0.002785,(Cns_uncata_5845:0.043763,Cns_ferruginea_5320:0.003947):0.001605):0.005798,(Rou_parviflora_5318:0.022546,(Cas_paradoxa_5326:0.022907,Age_pentagyna_5323:0.012998):0.007051):0.002380):0.002096):0.008614);
