# Supplementary material for: Phylogenomics of the pantropical Connaraceae: revised infrafamilial classification and the evolution of heterostyly
Source: Plant Syst Evol. 2024 Aug 3;310(4):29. doi: 10.1007/s00606-024-01909-y (PMC11297820; doi:10.1007/s00606-024-01909-y)
Supplement: Supplementary file 2 — Supplementary file2 (ZIP 1968 kb) [file 606_2024_1909_MOESM2_ESM.zip › SI_data_S1/raxml_trees/6550_mafft.fasta.raxml]

((((Rou_parviflora_5318:0.024278,(((((Hemandradenia_spnov_6608-CAfr:0.020129,((Ellipanthus_madagascariensis_5847-AfrMad:0.003687,Ellipanthus_razanatsimae_5990-Mad:0.011593):0.007515,Ellipanthus_beccarii_5849-Pseudellipanthus_As_TYPE:0.027954):0.015235):0.004727,(Connarus_perrottetii_5844-Am:0.013246,(Connarus_africanus_5851-WCAfr:0.000001,Connarus_thonningii_5551-WAfr:0.003589):0.017270):0.010381):0.010197,Vismianthus_punctatus_2516-EAfr_TYPE:0.015794,Burttia_prunoides_3942-EAfr_TYPE:0.028925):0.002588,(Jollydora_duparquetiana_5304-CAfr_TYPE:0.000001,Jollydora_armandui_5317-WAfr:0.007459):0.024410):0.024021,((Manotes_macrantha_5319-Dinklagea_WCAfr_TYPE:0.015421,Manotes_expansa_5325-WCAfr_TYPE:0.000001):0.017417,((Oxalidaceae_Dapania_pentandra_5850:0.006796,Oxalidaceae_Dapania_racemosa_0087:0.004057):0.012252,Oxalidaceae_Sarcotheca_macrophylla_1246:0.029361):0.045684):0.042775):0.025150):0.002309,(Age_pentagyna_5323:0.007407,Cas_paradoxa_5326:0.019169):0.011598):0.003718,(((Byr_coccinea_5324:0.018775,Byr_thomsonii_5327:0.000001,Byr_orientalis_5321:0.000001):0.003681,(Rps_acutipetala_5843:0.007418,Rps_emarginata_3409:0.003740,(Pax_calophylla_5552:0.003704,Spi_solanderi_5322:0.003695,Spi_myriantha_5840:0.011687):0.003693):0.003720):0.003802,Cnestid_rufescens_2875:0.033094):0.011257,((San_balansea_3093:0.003171,San_minor_2571:0.011694):0.031160,San_minor_5329:0.000001):0.007363):0.007399,(Cns_ferruginea_5320:0.003695,Cns_palala_5846:0.000001):0.003731,Cns_uncata_5845:0.027014,(Cns_polyphylla_0582:0.000001,Cns_bomiensis_5328:0.000001):0.018879);
