# Supplementary material for: Phylogenomics of the pantropical Connaraceae: revised infrafamilial classification and the evolution of heterostyly
Source: Plant Syst Evol. 2024 Aug 3;310(4):29. doi: 10.1007/s00606-024-01909-y (PMC11297820; doi:10.1007/s00606-024-01909-y)
Supplement: Supplementary file 2 — Supplementary file2 (ZIP 1968 kb) [file 606_2024_1909_MOESM2_ESM.zip › SI_data_S1/raxml_trees/5116_mafft.fasta.raxml]

(((Age_pentagyna_5323:0.018502,Cas_paradoxa_5326:0.021397):0.005388,Rou_parviflora_5318:0.028129):0.003710,((((San_balansea_3093:0.004828,San_minor_2571:0.009100):0.013329,((Cns_bomiensis_5328:0.005379,Cns_polyphylla_0582:0.006935):0.008299,Cns_ferruginea_5320:0.007949):0.003854):0.001046,Cns_uncata_5845:0.059559):0.000410,((San_minor_5329:0.011193,((((Rps_emarginata_3409:0.002209,Rps_acutipetala_5843:0.007038):0.007841,(Spi_myriantha_5840:0.019471,Spi_solanderi_5322:0.008350,Pax_calophylla_5552:0.010903):0.003810):0.008482,((Byr_orientalis_5321:0.010064,Byr_thomsonii_5327:0.009006):0.001355,Byr_coccinea_5324:0.006258):0.007855):0.005728,Cnestid_rufescens_2875:0.013867):0.005926):0.002116,Cns_palala_5846:0.011550):0.006427):0.002467,(((Manotes_macrantha_5319-Dinklagea_WCAfr_TYPE:0.016326,Manotes_expansa_5325-WCAfr_TYPE:0.014292):0.030808,((Oxalidaceae_Dapania_racemosa_0087:0.008968,Oxalidaceae_Dapania_pentandra_5850:0.003843):0.016453,Oxalidaceae_Sarcotheca_macrophylla_1246:0.020036):0.070614):0.037341,((((Hemandradenia_spnov_6608-CAfr:0.023063,(Ellipanthus_beccarii_5849-Pseudellipanthus_As_TYPE:0.048002,(Ellipanthus_madagascariensis_5847-AfrMad:0.000001,Ellipanthus_razanatsimae_5990-Mad:0.000001):0.002576):0.004903):0.009971,((Connarus_africanus_5851-WCAfr:0.007607,Connarus_thonningii_5551-WAfr:0.007442,Connarus_perrottetii_5844-Am:0.100828):0.007567,Connarus_cochinchinensis_5841-As:0.031533):0.005365):0.008158,(Vismianthus_punctatus_2516-EAfr_TYPE:0.023990,Burttia_prunoides_3942-EAfr_TYPE:0.029188):0.009662):0.001050,(Jollydora_armandui_5317-WAfr:0.001959,Jollydora_duparquetiana_5304-CAfr_TYPE:0.000999):0.020528):0.008130):0.029192);
