# Supplementary material for: Phylogenomics of the pantropical Connaraceae: revised infrafamilial classification and the evolution of heterostyly
Source: Plant Syst Evol. 2024 Aug 3;310(4):29. doi: 10.1007/s00606-024-01909-y (PMC11297820; doi:10.1007/s00606-024-01909-y)
Supplement: Supplementary file 2 — Supplementary file2 (ZIP 1968 kb) [file 606_2024_1909_MOESM2_ESM.zip › SI_data_S1/raxml_trees/6649_mafft.fasta.raxml]

((Manotes_macrantha_5319-Dinklagea_WCAfr_TYPE:0.093765,(Pse_macrophyllus_3956:0.007565,(Cns_palala_5846:0.006096,(Cns_bomiensis_5328:0.009200,(Rou_parviflora_5318:0.014999,((San_balansea_3093:0.002715,San_minor_2571:0.008329):0.002816,(Cns_ferruginea_5320:0.009300,Rps_emarginata_3409:0.017310,((San_minor_5329:0.006150,Age_pentagyna_5323:0.012946):0.004140,(Byr_coccinea_5324:0.007381,(((Oxalidaceae_Dapania_racemosa_0087:0.000001,Oxalidaceae_Dapania_pentandra_5850:0.006249):0.057034,Manotes_expansa_5325-WCAfr_TYPE:0.059300):0.032460,((Connarus_africanus_5851-WCAfr:0.002734,Connarus_thonningii_5551-WAfr:0.008542):0.014428,Burttia_prunoides_3942-EAfr_TYPE:0.011064,((Jollydora_duparquetiana_5304-CAfr_TYPE:0.002744,Jollydora_armandui_5317-WAfr:0.008256):0.002586,Vismianthus_punctatus_2516-EAfr_TYPE:0.022904):0.002859,((Ellipanthus_madagascariensis_5847-AfrMad:0.000001,Ellipanthus_razanatsimae_5990-Mad:0.000001):0.019382,Hemandradenia_spnov_6608-CAfr:0.018730):0.006119):0.005094,Spi_myriantha_5840:0.000001):0.006216):0.002790):0.002426,Rps_acutipetala_5843:0.000001,Cas_paradoxa_5326:0.016509,Byr_orientalis_5321:0.005433):0.002694):0.007436):0.062352,(Byr_thomsonii_5327:0.006158,(Spi_solanderi_5322:0.000001,Pax_calophylla_5552:0.003693):0.003615):0.003031):0.003114,Cnestid_rufescens_2875:0.005445):0.003169,((Connarus_cochinchinensis_5841-As:0.000001,(Oxalidaceae_Sarcotheca_macrophylla_1246:0.095351,Connarus_perrottetii_5844-Am:0.000001):0.003172):0.003060,Ellipanthus_beccarii_5849-Pseudellipanthus_As_TYPE:0.032647):0.009126):0.045325):0.002298,Cns_polyphylla_0582:0.008642,Cns_uncata_5845:0.000001);
