# Supplementary material for: Phylogenomics of the pantropical Connaraceae: revised infrafamilial classification and the evolution of heterostyly
Source: Plant Syst Evol. 2024 Aug 3;310(4):29. doi: 10.1007/s00606-024-01909-y (PMC11297820; doi:10.1007/s00606-024-01909-y)
Supplement: Supplementary file 2 — Supplementary file2 (ZIP 1968 kb) [file 606_2024_1909_MOESM2_ESM.zip › SI_data_S1/raxml_trees/6785_mafft.fasta.raxml]

(((Cnestid_rufescens_2875:0.010145,((Rps_emarginata_3409:0.000001,Rps_acutipetala_5843:0.006858):0.006745,(San_minor_5329:0.000001,Pax_calophylla_5552:0.017244):0.003358,(San_balansea_3093:0.006854,San_minor_2571:0.003384):0.010307,((Burttia_prunoides_3942-EAfr_TYPE:0.045142,(Spi_myriantha_5840:0.124658,((Hemandradenia_spnov_6608-CAfr:0.009231,(Ellipanthus_beccarii_5849-Pseudellipanthus_As_TYPE:0.147099,(Ellipanthus_razanatsimae_5990-Mad:0.003859,Ellipanthus_madagascariensis_5847-AfrMad:0.000001):0.036323):0.012207):0.013772,Vismianthus_punctatus_2516-EAfr_TYPE:0.024422):0.013800,(Connarus_cochinchinensis_5841-As:0.015094,(Connarus_thonningii_5551-WAfr:0.000001,Connarus_perrottetii_5844-Am:0.000001):0.007938):0.007848,Connarus_africanus_5851-WCAfr:0.000001):0.027523):0.025831,((Pse_macrophyllus_3956:0.043583,((Oxalidaceae_Sarcotheca_macrophylla_1246:0.007682,(Oxalidaceae_Dapania_racemosa_0087:0.006952,Oxalidaceae_Dapania_pentandra_5850:0.000001):0.003071):0.076196,(Manotes_macrantha_5319-Dinklagea_WCAfr_TYPE:0.010891,Manotes_expansa_5325-WCAfr_TYPE:0.000001):0.042752):0.004597):0.007081,(Cns_palala_5846:0.000001,(Cns_polyphylla_0582:0.003449,Cns_bomiensis_5328:0.006730):0.017323,(Cns_uncata_5845:0.000001,Cns_ferruginea_5320:0.000001):0.003369):0.003475):0.003281):0.003471,(Byr_thomsonii_5327:0.000001,Byr_coccinea_5324:0.005097):0.005084):0.003403,(Byr_orientalis_5321:0.003383,Spi_solanderi_5322:0.006761):0.003385):0.005802,Age_pentagyna_5323:0.009945):0.005076,Cas_paradoxa_5326:0.000001,(Jollydora_armandui_5317-WAfr:0.000001,Jollydora_duparquetiana_5304-CAfr_TYPE:0.000001):0.018520,Rou_parviflora_5318:0.038238);
