# Supplementary material for: Phylogenomics of the pantropical Connaraceae: revised infrafamilial classification and the evolution of heterostyly
Source: Plant Syst Evol. 2024 Aug 3;310(4):29. doi: 10.1007/s00606-024-01909-y (PMC11297820; doi:10.1007/s00606-024-01909-y)
Supplement: Supplementary file 2 — Supplementary file2 (ZIP 1968 kb) [file 606_2024_1909_MOESM2_ESM.zip › SI_data_S1/raxml_trees/6051_mafft.fasta.raxml]

((Connarus_cochinchinensis_5841-As:0.023970,(((((((((Spi_myriantha_5840:0.039618,Pax_calophylla_5552:0.009980):0.000600,Spi_solanderi_5322:0.005792):0.004600,(Rps_acutipetala_5843:0.009937,Rps_emarginata_3409:0.001252):0.005686):0.009952,(((San_balansea_3093:0.000884,San_minor_2571:0.000922):0.014675,(Rou_parviflora_5318:0.023132,(Pse_macrophyllus_3956:0.017659,San_minor_5329:0.000001):0.008887):0.001343):0.001639,((Cns_ferruginea_5320:0.005246,((Cns_bomiensis_5328:0.004578,Cns_polyphylla_0582:0.001866):0.016165,Cns_palala_5846:0.016367):0.001149):0.004915,Cns_uncata_5845:0.020415):0.001021):0.002101,Cnestid_rufescens_2875:0.028865):0.001149,(Cas_paradoxa_5326:0.006754,Age_pentagyna_5323:0.015708):0.009822):0.001536,(Byr_coccinea_5324:0.013804,(Byr_orientalis_5321:0.014021,Byr_thomsonii_5327:0.006113):0.005960):0.008863):0.013054,((Oxalidaceae_Sarcotheca_macrophylla_1246:0.015025,(Oxalidaceae_Dapania_racemosa_0087:0.006892,Oxalidaceae_Dapania_pentandra_5850:0.004886):0.011838):0.052648,(Manotes_expansa_5325-WCAfr_TYPE:0.009669,Manotes_macrantha_5319-Dinklagea_WCAfr_TYPE:0.012614):0.032249):0.036824):0.011735,(Vismianthus_punctatus_2516-EAfr_TYPE:0.012706,Burttia_prunoides_3942-EAfr_TYPE:0.032207):0.010659):0.001219,(Jollydora_duparquetiana_5304-CAfr_TYPE:0.007363,Jollydora_armandui_5317-WAfr:0.003632):0.023856):0.004081):0.001780,((Connarus_africanus_5851-WCAfr:0.004989,Connarus_thonningii_5551-WAfr:0.010756):0.003353,Connarus_perrottetii_5844-Am:0.015149):0.007419,(Hemandradenia_spnov_6608-CAfr:0.017534,(Ellipanthus_beccarii_5849-Pseudellipanthus_As_TYPE:0.008008,(Ellipanthus_madagascariensis_5847-AfrMad:0.000001,Ellipanthus_razanatsimae_5990-Mad:0.000001):0.004432):0.006568):0.014224);
