# Supplementary material for: Phylogenomics of the pantropical Connaraceae: revised infrafamilial classification and the evolution of heterostyly
Source: Plant Syst Evol. 2024 Aug 3;310(4):29. doi: 10.1007/s00606-024-01909-y (PMC11297820; doi:10.1007/s00606-024-01909-y)
Supplement: Supplementary file 2 — Supplementary file2 (ZIP 1968 kb) [file 606_2024_1909_MOESM2_ESM.zip › SI_data_S1/raxml_trees/5943_mafft.fasta.raxml]

((((((((((((Connarus_africanus_5851-WCAfr:0.003366,Connarus_cochinchinensis_5841-As:0.004899):0.003547,(Connarus_perrottetii_5844-Am:0.002417,Connarus_thonningii_5551-WAfr:0.005438):0.003148):0.012088,(((Ellipanthus_madagascariensis_5847-AfrMad:0.001519,Ellipanthus_razanatsimae_5990-Mad:0.008907):0.007477,Ellipanthus_beccarii_5849-Pseudellipanthus_As_TYPE:0.025997):0.006173,Hemandradenia_spnov_6608-CAfr:0.015446):0.016053):0.002421,(Jollydora_duparquetiana_5304-CAfr_TYPE:0.003775,Jollydora_armandui_5317-WAfr:0.002922):0.014416):0.001765,(Burttia_prunoides_3942-EAfr_TYPE:0.026244,Vismianthus_punctatus_2516-EAfr_TYPE:0.037807):0.004687):0.022657,((Manotes_expansa_5325-WCAfr_TYPE:0.006887,Manotes_macrantha_5319-Dinklagea_WCAfr_TYPE:0.007171):0.068628,((Oxalidaceae_Dapania_pentandra_5850:0.010769,Oxalidaceae_Dapania_racemosa_0087:0.004950):0.009994,Oxalidaceae_Sarcotheca_macrophylla_1246:0.017543):0.053785):0.022457):0.017795,San_minor_5329:0.009747):0.019252,(((Rou_parviflora_5318:0.015323,Pse_macrophyllus_3956:0.027367):0.009072,Cns_palala_5846:0.021416):0.004584,Age_pentagyna_5323:0.020688):0.017202):0.000846,Cns_ferruginea_5320:0.018790):0.008719,((Cns_polyphylla_0582:0.007539,Cns_bomiensis_5328:0.004718):0.003804,Cns_uncata_5845:0.014495):0.005056):0.000884,(San_minor_2571:0.005873,San_balansea_3093:0.004401):0.012591):0.001883,Cas_paradoxa_5326:0.021276,(((Spi_myriantha_5840:0.018845,((Pax_calophylla_5552:0.001604,Spi_solanderi_5322:0.004757):0.004450,Rps_acutipetala_5843:0.005984):0.001294,Rps_emarginata_3409:0.001142):0.003088,Byr_thomsonii_5327:0.418757,Cnestid_rufescens_2875:0.021675):0.001597,(Byr_coccinea_5324:0.022834,Byr_orientalis_5321:0.000001):0.003171):0.004437);
