# Supplementary material for: Phylogenomics of the pantropical Connaraceae: revised infrafamilial classification and the evolution of heterostyly
Source: Plant Syst Evol. 2024 Aug 3;310(4):29. doi: 10.1007/s00606-024-01909-y (PMC11297820; doi:10.1007/s00606-024-01909-y)
Supplement: Supplementary file 2 — Supplementary file2 (ZIP 1968 kb) [file 606_2024_1909_MOESM2_ESM.zip › SI_data_S1/raxml_trees/6398_mafft.fasta.raxml]

(((Spi_solanderi_5322:0.000001,Pax_calophylla_5552:0.011977):0.011800,Byr_orientalis_5321:0.000001):0.004698,Byr_thomsonii_5327:0.009462,((Cns_uncata_5845:0.007766,(((Rou_parviflora_5318:0.047486,Cnestid_rufescens_2875:0.006588):0.006264,((((Ellipanthus_madagascariensis_5847-AfrMad:0.039940,(Connarus_perrottetii_5844-Am:0.147777,Connarus_thonningii_5551-WAfr:0.004998):0.012349):0.007735,Hemandradenia_spnov_6608-CAfr:0.029286):0.017671,(Burttia_prunoides_3942-EAfr_TYPE:0.058584,(Jollydora_duparquetiana_5304-CAfr_TYPE:0.015573,Jollydora_armandui_5317-WAfr:0.007731):0.014005):0.007394,Vismianthus_punctatus_2516-EAfr_TYPE:0.036048):0.006567,((Manotes_expansa_5325-WCAfr_TYPE:0.050059,Manotes_macrantha_5319-Dinklagea_WCAfr_TYPE:0.006690):0.058365,((Oxalidaceae_Dapania_pentandra_5850:0.009621,Oxalidaceae_Dapania_racemosa_0087:0.004798):0.014943,Oxalidaceae_Sarcotheca_macrophylla_1246:0.000001):0.048679):0.031617):0.022082):0.002856,(San_minor_5329:0.037523,(Age_pentagyna_5323:0.013465,Cas_paradoxa_5326:0.024876):0.012926):0.006077):0.001984,Cns_palala_5846:0.009519):0.008183,(San_minor_2571:0.014444,San_balansea_3093:0.004800):0.024768):0.009024,Cns_ferruginea_5320:0.000001,Byr_coccinea_5324:0.017371);
