# Supplementary material for: Phylogenomics of the pantropical Connaraceae: revised infrafamilial classification and the evolution of heterostyly
Source: Plant Syst Evol. 2024 Aug 3;310(4):29. doi: 10.1007/s00606-024-01909-y (PMC11297820; doi:10.1007/s00606-024-01909-y)
Supplement: Supplementary file 2 — Supplementary file2 (ZIP 1968 kb) [file 606_2024_1909_MOESM2_ESM.zip › SI_data_S1/raxml_trees/5489_mafft.fasta.raxml]

((Cns_palala_5846:0.019427,(Cns_ferruginea_5320:0.010792,((Cns_uncata_5845:0.045209,(((Age_pentagyna_5323:0.041547,Cas_paradoxa_5326:0.026477):0.006250,((Rou_parviflora_5318:0.040189,(((Oxalidaceae_Sarcotheca_macrophylla_1246:0.021675,(Oxalidaceae_Dapania_pentandra_5850:0.003989,Oxalidaceae_Dapania_racemosa_0087:0.007117):0.011603):0.062902,(Manotes_expansa_5325-WCAfr_TYPE:0.012057,Manotes_macrantha_5319-Dinklagea_WCAfr_TYPE:0.095517):0.039726):0.027894,(Pse_macrophyllus_3956:0.216941,(((Jollydora_armandui_5317-WAfr:0.002823,Jollydora_duparquetiana_5304-CAfr_TYPE:0.009003):0.029437,(((Connarus_africanus_5851-WCAfr:0.008057,Connarus_perrottetii_5844-Am:0.013832):0.005228,(Connarus_thonningii_5551-WAfr:0.013054,Connarus_cochinchinensis_5841-As:0.040186):0.019237):0.011743,(((Ellipanthus_madagascariensis_5847-AfrMad:0.000001,Ellipanthus_razanatsimae_5990-Mad:0.000001):0.017425,Ellipanthus_beccarii_5849-Pseudellipanthus_As_TYPE:0.119203):0.000422,Hemandradenia_spnov_6608-CAfr:0.030187):0.007050):0.006883):0.003874,(Vismianthus_punctatus_2516-EAfr_TYPE:0.009277,Burttia_prunoides_3942-EAfr_TYPE:0.027732):0.045921):0.023777):0.003050):0.020829):0.003863,((((Spi_solanderi_5322:0.003867,(Rps_acutipetala_5843:0.088352,Rps_emarginata_3409:0.011347):0.001002):0.005608,Pax_calophylla_5552:0.004844):0.019098,(Byr_orientalis_5321:0.000001,(Byr_coccinea_5324:0.015677,Byr_thomsonii_5327:0.006311):0.002162):0.014589):0.003256,Cnestid_rufescens_2875:0.025274):0.002259):0.004355):0.001006,((San_minor_2571:0.005945,San_balansea_3093:0.011056):0.011029,San_minor_5329:0.016453):0.005279):0.003194):0.002354,Cns_bomiensis_5328:0.021820):0.005727):0.000403):0.024970,Spi_myriantha_5840:0.029936,Cns_polyphylla_0582:0.000001);
