# Supplementary material for: Phylogenomics of the pantropical Connaraceae: revised infrafamilial classification and the evolution of heterostyly
Source: Plant Syst Evol. 2024 Aug 3;310(4):29. doi: 10.1007/s00606-024-01909-y (PMC11297820; doi:10.1007/s00606-024-01909-y)
Supplement: Supplementary file 2 — Supplementary file2 (ZIP 1968 kb) [file 606_2024_1909_MOESM2_ESM.zip › SI_data_S1/raxml_trees/7367_mafft.fasta.raxml]

((Vismianthus_punctatus_2516-EAfr_TYPE:0.014385,Burttia_prunoides_3942-EAfr_TYPE:0.018492):0.004162,((Connarus_thonningii_5551-WAfr:0.003253,Connarus_africanus_5851-WCAfr:0.007187,Connarus_perrottetii_5844-Am:0.222723):0.010060,((Ellipanthus_beccarii_5849-Pseudellipanthus_As_TYPE:0.016551,(Ellipanthus_madagascariensis_5847-AfrMad:0.000001,Ellipanthus_razanatsimae_5990-Mad:0.003956):0.013443):0.006738,Hemandradenia_spnov_6608-CAfr:0.011949):0.006650):0.002946,((Jollydora_armandui_5317-WAfr:0.008764,Jollydora_duparquetiana_5304-CAfr_TYPE:0.000530):0.032155,(((Oxalidaceae_Sarcotheca_macrophylla_1246:0.007391,(Oxalidaceae_Dapania_racemosa_0087:0.016689,Oxalidaceae_Dapania_pentandra_5850:0.010076):0.023781):0.053782,(Manotes_macrantha_5319-Dinklagea_WCAfr_TYPE:0.004940,Manotes_expansa_5325-WCAfr_TYPE:0.005921):0.035175):0.043447,((Cns_palala_5846:0.010003,Cns_ferruginea_5320:0.003241,Cns_uncata_5845:0.016138):0.003271,(Cns_polyphylla_0582:0.006584,Cns_bomiensis_5328:0.006614):0.010029,(Rou_parviflora_5318:0.031000,(Cas_paradoxa_5326:0.016918,Age_pentagyna_5323:0.013529):0.013722):0.002967,(((San_balansea_3093:0.020149,San_minor_2571:0.000001):0.016637,San_minor_5329:0.009963):0.003441,(((Byr_coccinea_5324:0.003273,(Spi_solanderi_5322:0.006593,Pax_calophylla_5552:0.016399,(Rps_acutipetala_5843:0.006618,Rps_emarginata_3409:0.014141):0.003519,Spi_myriantha_5840:0.000001):0.003530):0.003265,Byr_orientalis_5321:0.013567):0.007152,Byr_thomsonii_5327:0.010893,Cnestid_rufescens_2875:0.003380):0.003513):0.003372):0.015907):0.017963):0.007922);
