# Supplementary material for: Phylogenomics of the pantropical Connaraceae: revised infrafamilial classification and the evolution of heterostyly
Source: Plant Syst Evol. 2024 Aug 3;310(4):29. doi: 10.1007/s00606-024-01909-y (PMC11297820; doi:10.1007/s00606-024-01909-y)
Supplement: Supplementary file 2 — Supplementary file2 (ZIP 1968 kb) [file 606_2024_1909_MOESM2_ESM.zip › SI_data_S1/raxml_trees/6384_mafft.fasta.raxml]

((Burttia_prunoides_3942-EAfr_TYPE:0.035667,(Jollydora_duparquetiana_5304-CAfr_TYPE:0.029525,(Ellipanthus_razanatsimae_5990-Mad:0.031510,Connarus_thonningii_5551-WAfr:0.032186):0.002828,((((((Cns_polyphylla_0582:0.180042,(Byr_coccinea_5324:0.027501,Age_pentagyna_5323:0.080656):0.043420):0.012467,(((Spi_solanderi_5322:0.000553,Spi_myriantha_5840:0.000001,Pse_macrophyllus_3956:0.011629):0.008065,Pax_calophylla_5552:0.008513):0.028715,Rps_acutipetala_5843:0.013444):0.025542,(Cas_paradoxa_5326:0.019045,Cns_palala_5846:0.049333):0.003288):0.011796,((Manotes_macrantha_5319-Dinklagea_WCAfr_TYPE:0.166031,Manotes_expansa_5325-WCAfr_TYPE:0.026439):0.031561,(Oxalidaceae_Sarcotheca_macrophylla_1246:0.017491,(Oxalidaceae_Dapania_pentandra_5850:0.007496,Oxalidaceae_Dapania_racemosa_0087:0.009834):0.057495):0.089830):0.042776):0.011207,(Ellipanthus_madagascariensis_5847-AfrMad:0.029763,Vismianthus_punctatus_2516-EAfr_TYPE:0.023421):0.009290):0.003106,((Connarus_perrottetii_5844-Am:0.010486,Connarus_africanus_5851-WCAfr:0.013299):0.012597,(Hemandradenia_spnov_6608-CAfr:0.037627,(((Byr_orientalis_5321:0.003720,Byr_thomsonii_5327:0.013374):0.010596,((Cnestid_rufescens_2875:0.030675,Cns_bomiensis_5328:0.025455):0.014690,Cns_uncata_5845:0.020022):0.007134):0.048060,Ellipanthus_beccarii_5849-Pseudellipanthus_As_TYPE:0.023890):0.002998):0.002631):0.048121):0.002459,Jollydora_armandui_5317-WAfr:0.032670):0.031837):0.004240):0.026750,(Rps_emarginata_3409:0.020114,(Rou_parviflora_5318:0.027868,Cns_ferruginea_5320:0.006723,(San_minor_2571:0.038140,San_balansea_3093:0.000001):0.010330):0.002072):0.004559,San_minor_5329:0.012740);
