# Supplementary material for: Phylogenomics of the pantropical Connaraceae: revised infrafamilial classification and the evolution of heterostyly
Source: Plant Syst Evol. 2024 Aug 3;310(4):29. doi: 10.1007/s00606-024-01909-y (PMC11297820; doi:10.1007/s00606-024-01909-y)
Supplement: Supplementary file 2 — Supplementary file2 (ZIP 1968 kb) [file 606_2024_1909_MOESM2_ESM.zip › SI_data_S1/raxml_trees/rbcL_mafft.fasta.raxml]

((((Jollydora_armandui_5317-WAfr:0.009308,Cnestid_rufescens_2875:0.000001):0.004542,(San_minor_2571:0.001767,Byr_thomsonii_5327:0.008282,(Cns_bomiensis_5328:0.000001,Byr_coccinea_5324:0.004592):0.005290):0.008400):0.009248,(Oxalidaceae_Dapania_racemosa_0087:0.002154,(Oxalidaceae_Sarcotheca_macrophylla_1246:0.005013,Oxalidaceae_Dapania_pentandra_5850:0.000001):0.000704):0.006420):0.012254,(Ellipanthus_beccarii_5849-Pseudellipanthus_As_TYPE:0.037403,((Rps_emarginata_3409:0.032812,Rps_acutipetala_5843:0.011409):0.003264,Vismianthus_punctatus_2516-EAfr_TYPE:0.017958):0.002674,(San_minor_5329:0.001590,San_balansea_3093:0.001066):0.001093):0.003086,Cns_ferruginea_5320:0.000001);
