# Supplementary material for: Phylogenomics of the pantropical Connaraceae: revised infrafamilial classification and the evolution of heterostyly
Source: Plant Syst Evol. 2024 Aug 3;310(4):29. doi: 10.1007/s00606-024-01909-y (PMC11297820; doi:10.1007/s00606-024-01909-y)
Supplement: Supplementary file 2 — Supplementary file2 (ZIP 1968 kb) [file 606_2024_1909_MOESM2_ESM.zip › SI_data_S1/raxml_trees/6450_mafft.fasta.raxml]

(((Burttia_prunoides_3942-EAfr_TYPE:0.026730,Vismianthus_punctatus_2516-EAfr_TYPE:0.023184):0.010040,(((((Cnestid_rufescens_2875:0.017268,(Age_pentagyna_5323:0.015917,Cas_paradoxa_5326:0.006124):0.004741):0.001286,Rou_parviflora_5318:0.018983,((Byr_coccinea_5324:0.019647,(Byr_orientalis_5321:0.001861,Byr_thomsonii_5327:0.006163):0.003577):0.003178,(Rps_emarginata_3409:0.002405,(Spi_solanderi_5322:0.001732,Spi_myriantha_5840:0.003112):0.003461,(Pax_calophylla_5552:0.000001,Rps_acutipetala_5843:0.004714):0.003233):0.006435):0.004010):0.000375,(Cns_palala_5846:0.011843,(Cns_uncata_5845:0.036133,(Cns_polyphylla_0582:0.005598,Cns_bomiensis_5328:0.014129):0.014265,Cns_ferruginea_5320:0.009127):0.000931):0.004172):0.000798,(((San_minor_2571:0.009919,San_balansea_3093:0.000697):0.004616,Pse_macrophyllus_3956:0.009529):0.006906,San_minor_5329:0.009685):0.003271):0.009977,((Manotes_expansa_5325-WCAfr_TYPE:0.005529,Manotes_macrantha_5319-Dinklagea_WCAfr_TYPE:0.011857):0.035073,(Oxalidaceae_Sarcotheca_macrophylla_1246:0.019628,(Oxalidaceae_Dapania_racemosa_0087:0.002173,Oxalidaceae_Dapania_pentandra_5850:0.004343):0.012793):0.047657):0.040201):0.007970):0.003155,((Connarus_cochinchinensis_5841-As:0.004563,Hemandradenia_spnov_6608-CAfr:0.012075,((Ellipanthus_razanatsimae_5990-Mad:0.000001,Ellipanthus_madagascariensis_5847-AfrMad:0.000001):0.013230,Ellipanthus_beccarii_5849-Pseudellipanthus_As_TYPE:0.012595):0.023965):0.004036,((Connarus_perrottetii_5844-Am:0.006765,Connarus_thonningii_5551-WAfr:0.005835):0.001918,Connarus_africanus_5851-WCAfr:0.001724):0.010294):0.003644,(Jollydora_duparquetiana_5304-CAfr_TYPE:0.004860,Jollydora_armandui_5317-WAfr:0.008147):0.015301);
