# Supplementary material for: Phylogenomics of the pantropical Connaraceae: revised infrafamilial classification and the evolution of heterostyly
Source: Plant Syst Evol. 2024 Aug 3;310(4):29. doi: 10.1007/s00606-024-01909-y (PMC11297820; doi:10.1007/s00606-024-01909-y)
Supplement: Supplementary file 2 — Supplementary file2 (ZIP 1968 kb) [file 606_2024_1909_MOESM2_ESM.zip › SI_data_S1/raxml_trees/6003_mafft.fasta.raxml]

(Cns_polyphylla_0582:0.004482,Rou_parviflora_5318:0.023247,Cns_bomiensis_5328:0.004478,((Rps_emarginata_3409:0.000001,Rps_acutipetala_5843:0.000001):0.009129,Cns_ferruginea_5320:0.023123,(Pax_calophylla_5552:0.004523,Spi_myriantha_5840:0.000001,Spi_solanderi_5322:0.009109):0.009279,(San_minor_2571:0.004417,San_balansea_3093:0.000001):0.004634,Cns_uncata_5845:0.009187,(Byr_coccinea_5324:0.004545,Cas_paradoxa_5326:0.018505,Byr_orientalis_5321:0.000001,Byr_thomsonii_5327:0.000001,((((Oxalidaceae_Dapania_pentandra_5850:0.000001,Oxalidaceae_Dapania_racemosa_0087:0.000001):0.024340,Oxalidaceae_Sarcotheca_macrophylla_1246:0.001787):0.039538,(Manotes_expansa_5325-WCAfr_TYPE:0.004280,Manotes_macrantha_5319-Dinklagea_WCAfr_TYPE:0.000001):0.054276):0.024969,((((Connarus_africanus_5851-WCAfr:0.009017,(Connarus_perrottetii_5844-Am:0.004523,Connarus_thonningii_5551-WAfr:0.008867):0.004270):0.009197,(Hemandradenia_spnov_6608-CAfr:0.008795,Ellipanthus_madagascariensis_5847-AfrMad:0.000001,Ellipanthus_beccarii_5849-Pseudellipanthus_As_TYPE:0.000001,Ellipanthus_razanatsimae_5990-Mad:0.000001):0.004196):0.019644,(Jollydora_duparquetiana_5304-CAfr_TYPE:0.008932,Jollydora_armandui_5317-WAfr:0.009488):0.015059):0.003803,Burttia_prunoides_3942-EAfr_TYPE:0.034488,Vismianthus_punctatus_2516-EAfr_TYPE:0.009237):0.028647):0.009593):0.004448,Age_pentagyna_5323:0.000001):0.004425,Cns_palala_5846:0.018717,San_minor_5329:0.013594);
