# Supplementary material for: Phylogenomics of the pantropical Connaraceae: revised infrafamilial classification and the evolution of heterostyly
Source: Plant Syst Evol. 2024 Aug 3;310(4):29. doi: 10.1007/s00606-024-01909-y (PMC11297820; doi:10.1007/s00606-024-01909-y)
Supplement: Supplementary file 2 — Supplementary file2 (ZIP 1968 kb) [file 606_2024_1909_MOESM2_ESM.zip › SI_data_S1/raxml_trees/5893_mafft.fasta.raxml]

(Ellipanthus_madagascariensis_5847-AfrMad:0.006427,Ellipanthus_beccarii_5849-Pseudellipanthus_As_TYPE:0.041793,(Vismianthus_punctatus_2516-EAfr_TYPE:0.017506,(((Spi_myriantha_5840:0.000001,Cnestid_rufescens_2875:0.025730,(Rps_acutipetala_5843:0.012921,Rps_emarginata_3409:0.002866):0.002215):0.005141,(San_minor_5329:0.011045,(Byr_coccinea_5324:0.016121,((San_balansea_3093:0.013955,Cns_uncata_5845:0.030531):0.001487,((Spi_solanderi_5322:0.008026,Pax_calophylla_5552:0.021445):0.013014,San_minor_2571:0.011062):0.004455):0.003853,(((Age_pentagyna_5323:0.025810,Cas_paradoxa_5326:0.018342,(((Cns_bomiensis_5328:0.013386,Cns_polyphylla_0582:0.015643):0.002813,Cns_palala_5846:0.015336):0.003604,Cns_ferruginea_5320:0.009234):0.006206):0.002255,((((Connarus_africanus_5851-WCAfr:0.016727,Connarus_thonningii_5551-WAfr:0.018683):0.024202,((Burttia_prunoides_3942-EAfr_TYPE:0.036853,(Jollydora_armandui_5317-WAfr:0.004312,Jollydora_duparquetiana_5304-CAfr_TYPE:0.002087):0.021543):0.001364,Hemandradenia_spnov_6608-CAfr:0.041203):0.002232):0.019246,((Manotes_expansa_5325-WCAfr_TYPE:0.013510,Manotes_macrantha_5319-Dinklagea_WCAfr_TYPE:0.016953):0.064604,((Oxalidaceae_Dapania_pentandra_5850:0.004993,Oxalidaceae_Dapania_racemosa_0087:0.015609):0.010667,Oxalidaceae_Sarcotheca_macrophylla_1246:0.013348):0.039876):0.037628):0.005070,Rou_parviflora_5318:0.017830):0.009544):0.012336,(Byr_orientalis_5321:0.003176,Byr_thomsonii_5327:0.006886):0.010683):0.030902):0.013582):0.003284):0.029915,Connarus_cochinchinensis_5841-As:0.000001):0.009687,Connarus_perrottetii_5844-Am:0.000001):0.049892,Ellipanthus_razanatsimae_5990-Mad:0.000001);
