# Supplementary material for: Phylogenomics of the pantropical Connaraceae: revised infrafamilial classification and the evolution of heterostyly
Source: Plant Syst Evol. 2024 Aug 3;310(4):29. doi: 10.1007/s00606-024-01909-y (PMC11297820; doi:10.1007/s00606-024-01909-y)
Supplement: Supplementary file 2 — Supplementary file2 (ZIP 1968 kb) [file 606_2024_1909_MOESM2_ESM.zip › SI_data_S1/raxml_trees/6298_mafft.fasta.raxml]

((Oxalidaceae_Sarcotheca_macrophylla_1246:0.145485,(Oxalidaceae_Dapania_racemosa_0087:0.003966,Oxalidaceae_Dapania_pentandra_5850:0.003877):0.005158):0.039651,(((Jollydora_armandui_5317-WAfr:0.003951,Jollydora_duparquetiana_5304-CAfr_TYPE:0.000001):0.007710,(((Connarus_africanus_5851-WCAfr:0.012561,Connarus_thonningii_5551-WAfr:0.006847):0.009976,(((Ellipanthus_razanatsimae_5990-Mad:0.002788,Ellipanthus_madagascariensis_5847-AfrMad:0.000001):0.010656,Ellipanthus_beccarii_5849-Pseudellipanthus_As_TYPE:0.025177):0.002556,Hemandradenia_spnov_6608-CAfr:0.005907):0.004215):0.003595,(Burttia_prunoides_3942-EAfr_TYPE:0.023904,Vismianthus_punctatus_2516-EAfr_TYPE:0.023348):0.007549):0.002594):0.010062,(Pse_macrophyllus_3956:0.022197,(((Cns_ferruginea_5320:0.001947,(Cas_paradoxa_5326:0.024621,(((Cns_polyphylla_0582:0.053949,(Cnestid_rufescens_2875:0.037564,(Connarus_perrottetii_5844-Am:0.006270,Connarus_cochinchinensis_5841-As:0.000001):0.079624):0.009182):0.047470,Spi_myriantha_5840:0.007275,San_minor_5329:0.017848):0.004592,Age_pentagyna_5323:0.032004):0.109919,((Rps_acutipetala_5843:0.048421,Rps_emarginata_3409:0.002760):0.004166,((Byr_thomsonii_5327:0.004967,Byr_orientalis_5321:0.005751):0.005023,Byr_coccinea_5324:0.012101):0.003934,(Pax_calophylla_5552:0.006663,Spi_solanderi_5322:0.003962):0.003937,(San_balansea_3093:0.000001,San_minor_2571:0.001956):0.007966):0.001974):0.001927,Cns_palala_5846:0.007897):0.001954,(Cns_uncata_5845:0.007950,Rou_parviflora_5318:0.012047):0.001939):0.001623,Cns_bomiensis_5328:0.006266):0.004782):0.017456):0.032852,(Manotes_macrantha_5319-Dinklagea_WCAfr_TYPE:0.008218,Manotes_expansa_5325-WCAfr_TYPE:0.018874):0.044523);
