# Supplementary material for: Phylogenomics of the pantropical Connaraceae: revised infrafamilial classification and the evolution of heterostyly
Source: Plant Syst Evol. 2024 Aug 3;310(4):29. doi: 10.1007/s00606-024-01909-y (PMC11297820; doi:10.1007/s00606-024-01909-y)
Supplement: Supplementary file 2 — Supplementary file2 (ZIP 1968 kb) [file 606_2024_1909_MOESM2_ESM.zip › SI_data_S1/raxml_trees/5977_mafft.fasta.raxml]

(((Manotes_macrantha_5319-Dinklagea_WCAfr_TYPE:0.003744,Manotes_expansa_5325-WCAfr_TYPE:0.008677):0.016674,(Cns_bomiensis_5328:0.009146,Cas_paradoxa_5326:0.009488,(((((Age_pentagyna_5323:0.019668,(Cnestid_rufescens_2875:0.025065,Cns_uncata_5845:0.024088):0.006810):0.040765,San_minor_5329:0.007925,(San_balansea_3093:0.000001,San_minor_2571:0.001955):0.003930):0.002813,Cns_polyphylla_0582:0.016311):0.002866,((Byr_orientalis_5321:0.000001,Byr_thomsonii_5327:0.013984):0.003349,Byr_coccinea_5324:0.008032):0.011696,Pse_macrophyllus_3956:0.008459,(Spi_solanderi_5322:0.005865,(Rps_emarginata_3409:0.000001,(Rps_acutipetala_5843:0.008149,(Spi_myriantha_5840:0.000001,Pax_calophylla_5552:0.000001):0.013931):0.014228):0.002009):0.020245):0.001786,((Cns_ferruginea_5320:0.003090,Cns_palala_5846:0.006020):0.002924,((((Ellipanthus_madagascariensis_5847-AfrMad:0.049017,Ellipanthus_razanatsimae_5990-Mad:0.000001):0.009277,Hemandradenia_spnov_6608-CAfr:0.029168):0.011531,(Vismianthus_punctatus_2516-EAfr_TYPE:0.025576,(Jollydora_duparquetiana_5304-CAfr_TYPE:0.007944,Jollydora_armandui_5317-WAfr:0.008661):0.015284):0.003147):0.001997,(Burttia_prunoides_3942-EAfr_TYPE:0.026089,(Connarus_africanus_5851-WCAfr:0.001916,(Connarus_thonningii_5551-WAfr:0.021880,(Connarus_perrottetii_5844-Am:0.010080,(Ellipanthus_beccarii_5849-Pseudellipanthus_As_TYPE:0.018871,Connarus_cochinchinensis_5841-As:0.000001):0.003870):0.112025):0.003502):0.005623):0.002153):0.007599,Rou_parviflora_5318:0.014019):0.004690):0.007741):0.030758):0.039297,Oxalidaceae_Sarcotheca_macrophylla_1246:0.037935,(Oxalidaceae_Dapania_pentandra_5850:0.005408,Oxalidaceae_Dapania_racemosa_0087:0.004674):0.020635);
