# Supplementary material for: Phylogenomics of the pantropical Connaraceae: revised infrafamilial classification and the evolution of heterostyly
Source: Plant Syst Evol. 2024 Aug 3;310(4):29. doi: 10.1007/s00606-024-01909-y (PMC11297820; doi:10.1007/s00606-024-01909-y)
Supplement: Supplementary file 2 — Supplementary file2 (ZIP 1968 kb) [file 606_2024_1909_MOESM2_ESM.zip › SI_data_S1/raxml_trees/6886_mafft.fasta.raxml]

(((Pax_calophylla_5552:0.000001,Spi_solanderi_5322:0.010848):0.005409,San_minor_5329:0.028252,(((Vismianthus_punctatus_2516-EAfr_TYPE:0.022713,(Jollydora_armandui_5317-WAfr:0.005561,Hemandradenia_spnov_6608-CAfr:0.005466):0.005399,Burttia_prunoides_3942-EAfr_TYPE:0.034958,(Ellipanthus_razanatsimae_5990-Mad:0.000001,Ellipanthus_madagascariensis_5847-AfrMad:0.010910,(Jollydora_duparquetiana_5304-CAfr_TYPE:0.023589,Ellipanthus_beccarii_5849-Pseudellipanthus_As_TYPE:0.010244):0.010882):0.005455):0.005197,Connarus_thonningii_5551-WAfr:0.017319):0.016964,((Oxalidaceae_Sarcotheca_macrophylla_1246:0.000001,(Oxalidaceae_Dapania_racemosa_0087:0.010843,Oxalidaceae_Dapania_pentandra_5850:0.000001):0.016765):0.082634,(Manotes_expansa_5325-WCAfr_TYPE:0.000001,Manotes_macrantha_5319-Dinklagea_WCAfr_TYPE:0.016537):0.034148):0.024895,Rou_parviflora_5318:0.022293,(Cnestid_rufescens_2875:0.016806,(Age_pentagyna_5323:0.040297,Cas_paradoxa_5326:0.011650):0.005003):0.005602):0.005418,(Cns_palala_5846:0.005466,Cns_uncata_5845:0.006357,Cns_bomiensis_5328:0.022989,Cns_ferruginea_5320:0.005486):0.010999,(Byr_orientalis_5321:0.000001,Byr_thomsonii_5327:0.011078,Byr_coccinea_5324:0.011335):0.005419,(San_balansea_3093:0.000001,San_minor_2571:0.005450):0.005428):0.005444,Rps_emarginata_3409:0.005425,Rps_acutipetala_5843:0.005452);
