# Supplementary material for: Phylogenomics of the pantropical Connaraceae: revised infrafamilial classification and the evolution of heterostyly
Source: Plant Syst Evol. 2024 Aug 3;310(4):29. doi: 10.1007/s00606-024-01909-y (PMC11297820; doi:10.1007/s00606-024-01909-y)
Supplement: Supplementary file 2 — Supplementary file2 (ZIP 1968 kb) [file 606_2024_1909_MOESM2_ESM.zip › SI_data_S1/raxml_trees/5843_mafft.fasta.raxml]

(((((Ellipanthus_beccarii_5849-Pseudellipanthus_As_TYPE:0.018739,Hemandradenia_spnov_6608-CAfr:0.049416):0.045820,Vismianthus_punctatus_2516-EAfr_TYPE:0.031159):0.029563,(Ellipanthus_madagascariensis_5847-AfrMad:0.153846,Ellipanthus_razanatsimae_5990-Mad:0.000001):0.035075):0.003031,(Connarus_thonningii_5551-WAfr:0.000001,Connarus_africanus_5851-WCAfr:0.000001):0.021219):0.009047,(Burttia_prunoides_3942-EAfr_TYPE:0.019423,(((San_minor_5329:0.014186,(Cas_paradoxa_5326:0.031230,((Manotes_macrantha_5319-Dinklagea_WCAfr_TYPE:0.035828,((Oxalidaceae_Dapania_racemosa_0087:0.011679,Oxalidaceae_Dapania_pentandra_5850:0.000001):0.007772,Oxalidaceae_Sarcotheca_macrophylla_1246:0.024058):0.055625):0.049033,Rou_parviflora_5318:0.017109):0.005990):0.003081):0.006001,Cns_ferruginea_5320:0.000001,Cns_palala_5846:0.000001):0.005664,(Cnestid_rufescens_2875:0.015686,(((Cns_uncata_5845:0.025198,Age_pentagyna_5323:0.016162):0.012054,Byr_thomsonii_5327:0.000001,Byr_orientalis_5321:0.000001,Byr_coccinea_5324:0.000001):0.017289,(San_minor_2571:0.003075,San_balansea_3093:0.065281):0.065288):0.020055):0.016229,((Pax_calophylla_5552:0.008162,Rps_emarginata_3409:0.000001):0.005092,Spi_solanderi_5322:0.015577,Rps_acutipetala_5843:0.016407,Spi_myriantha_5840:0.000001):0.005098):0.023234):0.006428,(Jollydora_armandui_5317-WAfr:0.003643,Jollydora_duparquetiana_5304-CAfr_TYPE:0.009264):0.008277);
