# Supplementary material for: Phylogenomics of the pantropical Connaraceae: revised infrafamilial classification and the evolution of heterostyly
Source: Plant Syst Evol. 2024 Aug 3;310(4):29. doi: 10.1007/s00606-024-01909-y (PMC11297820; doi:10.1007/s00606-024-01909-y)
Supplement: Supplementary file 2 — Supplementary file2 (ZIP 1968 kb) [file 606_2024_1909_MOESM2_ESM.zip › SI_data_S1/raxml_trees/6962_mafft.fasta.raxml]

((Spi_myriantha_5840:0.030283,Vismianthus_punctatus_2516-EAfr_TYPE:0.000001):0.016929,(((Connarus_perrottetii_5844-Am:0.009164,Connarus_cochinchinensis_5841-As:0.000001):0.028706,(Hemandradenia_spnov_6608-CAfr:0.021919,(Connarus_africanus_5851-WCAfr:0.012058,Connarus_thonningii_5551-WAfr:0.016452):0.006077):0.003398,(Ellipanthus_beccarii_5849-Pseudellipanthus_As_TYPE:0.006330,(Ellipanthus_madagascariensis_5847-AfrMad:0.000001,Ellipanthus_razanatsimae_5990-Mad:0.000001):0.006108):0.009368):0.003945,((Cns_polyphylla_0582:0.024869,((Rps_emarginata_3409:0.000001,Rps_acutipetala_5843:0.013020):0.010852,(Pax_calophylla_5552:0.000001,Spi_solanderi_5322:0.006898):0.011010):0.012627):0.001610,((((Cns_palala_5846:0.018104,((Cnestid_rufescens_2875:0.007292,Cns_uncata_5845:0.010498):0.010750,(Byr_orientalis_5321:0.032712,(Pse_macrophyllus_3956:0.058345,(Cas_paradoxa_5326:0.009948,Age_pentagyna_5323:0.004493):0.012410):0.002694,Cns_ferruginea_5320:0.003235):0.004891,(((Manotes_macrantha_5319-Dinklagea_WCAfr_TYPE:0.013472,Manotes_expansa_5325-WCAfr_TYPE:0.003144):0.032203,((Oxalidaceae_Sarcotheca_macrophylla_1246:0.047000,Oxalidaceae_Dapania_racemosa_0087:0.014619):0.014431,Oxalidaceae_Dapania_pentandra_5850:0.000001):0.082333):0.067450,Cns_bomiensis_5328:0.000001):0.003474):0.009290):0.005841,San_minor_2571:0.000001):0.036285,San_balansea_3093:0.001482):0.017101,((San_minor_5329:0.006599,(Byr_coccinea_5324:0.009026,Byr_thomsonii_5327:0.003057):0.016957):0.022164,Rou_parviflora_5318:0.012073):0.009360):0.008198):0.028590,(Jollydora_armandui_5317-WAfr:0.003178,Jollydora_duparquetiana_5304-CAfr_TYPE:0.000001):0.016024):0.005418,Burttia_prunoides_3942-EAfr_TYPE:0.027827);
