# Supplementary material for: Phylogenomics of the pantropical Connaraceae: revised infrafamilial classification and the evolution of heterostyly
Source: Plant Syst Evol. 2024 Aug 3;310(4):29. doi: 10.1007/s00606-024-01909-y (PMC11297820; doi:10.1007/s00606-024-01909-y)
Supplement: Supplementary file 2 — Supplementary file2 (ZIP 1968 kb) [file 606_2024_1909_MOESM2_ESM.zip › SI_data_S1/raxml_trees/6685_mafft.fasta.raxml]

((((Manotes_macrantha_5319-Dinklagea_WCAfr_TYPE:0.002588,Manotes_expansa_5325-WCAfr_TYPE:0.005629):0.020750,((Oxalidaceae_Dapania_racemosa_0087:0.008323,Oxalidaceae_Dapania_pentandra_5850:0.001906):0.015659,Oxalidaceae_Sarcotheca_macrophylla_1246:0.030180):0.034518):0.017492,(((Jollydora_duparquetiana_5304-CAfr_TYPE:0.001353,Jollydora_armandui_5317-WAfr:0.004129):0.012790,((((Connarus_africanus_5851-WCAfr:0.001275,(Connarus_perrottetii_5844-Am:0.000001,Cns_palala_5846:0.052079,Connarus_thonningii_5551-WAfr:0.000001):0.014117):0.048138,Ellipanthus_beccarii_5849-Pseudellipanthus_As_TYPE:0.112019):0.000375,Ellipanthus_madagascariensis_5847-AfrMad:0.002789):0.063521,Ellipanthus_razanatsimae_5990-Mad:0.001644):0.030001):0.012179,Burttia_prunoides_3942-EAfr_TYPE:0.024205,Connarus_cochinchinensis_5841-As:0.013162):0.007855):0.008836,(((Cns_bomiensis_5328:0.011534,Cns_polyphylla_0582:0.002778):0.012392,Cns_ferruginea_5320:0.003634):0.016118,(Rou_parviflora_5318:0.009722,San_minor_5329:0.011717,(((Byr_orientalis_5321:0.009858,(Byr_coccinea_5324:0.011464,Spi_solanderi_5322:0.004868):0.001660):0.000891,((Cns_uncata_5845:0.039091,(Hemandradenia_spnov_6608-CAfr:0.042999,Vismianthus_punctatus_2516-EAfr_TYPE:0.033996):0.032831):0.050132,(Rps_acutipetala_5843:0.012111,(Cnestid_rufescens_2875:0.016191,Spi_myriantha_5840:0.007327):0.038194,Pax_calophylla_5552:0.000001):0.032610):0.031969):0.008386,(Byr_thomsonii_5327:0.010545,Rps_emarginata_3409:0.006506):0.006506):0.010997,(Cas_paradoxa_5326:0.005804,Age_pentagyna_5323:0.002031):0.003746):0.002074):0.002112,(San_balansea_3093:0.001374,San_minor_2571:0.000001):0.008551);
