# Supplementary material for: Phylogenomics of the pantropical Connaraceae: revised infrafamilial classification and the evolution of heterostyly
Source: Plant Syst Evol. 2024 Aug 3;310(4):29. doi: 10.1007/s00606-024-01909-y (PMC11297820; doi:10.1007/s00606-024-01909-y)
Supplement: Supplementary file 2 — Supplementary file2 (ZIP 1968 kb) [file 606_2024_1909_MOESM2_ESM.zip › SI_data_S1/raxml_trees/4992_mafft.fasta.raxml]

(((Age_pentagyna_5323:0.003983,Cas_paradoxa_5326:0.016323):0.003159,(((((Spi_myriantha_5840:0.015315,Spi_solanderi_5322:0.003629,(Rps_emarginata_3409:0.004073,Rps_acutipetala_5843:0.005222):0.001996):0.000547,Pax_calophylla_5552:0.006111):0.001936,(Byr_coccinea_5324:0.015873,(Byr_thomsonii_5327:0.002290,Byr_orientalis_5321:0.002842):0.003005):0.003547):0.003100,Cnestid_rufescens_2875:0.009936):0.003823,((San_minor_2571:0.006546,San_balansea_3093:0.004813):0.014633,San_minor_5329:0.017136):0.003708):0.001497,(Pse_macrophyllus_3956:0.115037,((((((Ellipanthus_razanatsimae_5990-Mad:0.000001,Ellipanthus_madagascariensis_5847-AfrMad:0.001278):0.008549,Ellipanthus_beccarii_5849-Pseudellipanthus_As_TYPE:0.011880):0.007559,Hemandradenia_spnov_6608-CAfr:0.010926):0.003674,((Connarus_cochinchinensis_5841-As:0.056838,(Connarus_perrottetii_5844-Am:0.053827,Connarus_africanus_5851-WCAfr:0.003262):0.002756):0.003484,Connarus_thonningii_5551-WAfr:0.007832):0.012980):0.009740,((Vismianthus_punctatus_2516-EAfr_TYPE:0.016680,Burttia_prunoides_3942-EAfr_TYPE:0.024377):0.004996,(Jollydora_armandui_5317-WAfr:0.002602,Jollydora_duparquetiana_5304-CAfr_TYPE:0.002210):0.008044):0.002735):0.012827,((Oxalidaceae_Sarcotheca_macrophylla_1246:0.016133,(Oxalidaceae_Dapania_racemosa_0087:0.006279,Oxalidaceae_Dapania_pentandra_5850:0.003657):0.012999):0.033486,(Manotes_expansa_5325-WCAfr_TYPE:0.002501,Manotes_macrantha_5319-Dinklagea_WCAfr_TYPE:0.004640):0.027427):0.019391):0.004496):0.005030):0.001106,Rou_parviflora_5318:0.022798,(((Cns_palala_5846:0.011118,Cns_ferruginea_5320:0.005520):0.001791,(Cns_bomiensis_5328:0.002056,Cns_polyphylla_0582:0.005612):0.002795):0.003424,Cns_uncata_5845:0.015305):0.005153);
