# Supplementary material for: Phylogenomics of the pantropical Connaraceae: revised infrafamilial classification and the evolution of heterostyly
Source: Plant Syst Evol. 2024 Aug 3;310(4):29. doi: 10.1007/s00606-024-01909-y (PMC11297820; doi:10.1007/s00606-024-01909-y)
Supplement: Supplementary file 2 — Supplementary file2 (ZIP 1968 kb) [file 606_2024_1909_MOESM2_ESM.zip › SI_data_S1/raxml_trees/5477_mafft.fasta.raxml]

((San_minor_5329:0.015351,(Cns_palala_5846:0.013792,(Cns_ferruginea_5320:0.010419,Age_pentagyna_5323:0.032364):0.005258):0.001681):0.001645,(((Vismianthus_punctatus_2516-EAfr_TYPE:0.049167,(((Hemandradenia_spnov_6608-CAfr:0.022139,(Ellipanthus_beccarii_5849-Pseudellipanthus_As_TYPE:0.010795,(Ellipanthus_razanatsimae_5990-Mad:0.000001,Ellipanthus_madagascariensis_5847-AfrMad:0.003341):0.004466):0.019156):0.005704,((Connarus_thonningii_5551-WAfr:0.012803,Connarus_cochinchinensis_5841-As:0.021410,Connarus_africanus_5851-WCAfr:0.010286):0.005925,Connarus_perrottetii_5844-Am:0.025581):0.006728):0.006465,((Jollydora_duparquetiana_5304-CAfr_TYPE:0.003228,Jollydora_armandui_5317-WAfr:0.008708):0.015529,Burttia_prunoides_3942-EAfr_TYPE:0.021571):0.006261):0.003298):0.021551,(((Pse_macrophyllus_3956:0.017718,(Cnestid_rufescens_2875:0.013727,Byr_orientalis_5321:0.004519):0.002036,Cns_polyphylla_0582:0.015618):0.003304,Cns_bomiensis_5328:0.002277):0.005493,Cns_uncata_5845:0.021448):0.006369,((Rps_emarginata_3409:0.009418,Rps_acutipetala_5843:0.003781):0.005616,(Pax_calophylla_5552:0.004445,Spi_myriantha_5840:0.004425):0.002161):0.003715):0.003406,((Byr_thomsonii_5327:0.001647,Byr_coccinea_5324:0.010987):0.004424,((San_minor_2571:0.004102,San_balansea_3093:0.001709):0.006065,((Rou_parviflora_5318:0.021402,((Manotes_macrantha_5319-Dinklagea_WCAfr_TYPE:0.002628,Manotes_expansa_5325-WCAfr_TYPE:0.018555):0.050876,((Oxalidaceae_Dapania_racemosa_0087:0.008395,Oxalidaceae_Dapania_pentandra_5850:0.010507):0.010798,Oxalidaceae_Sarcotheca_macrophylla_1246:0.015840):0.047062):0.042300):0.003269,Cas_paradoxa_5326:0.020743):0.007267):0.001678):0.001688):0.001656,Spi_solanderi_5322:0.008695);
