# Supplementary material for: Phylogenomics of the pantropical Connaraceae: revised infrafamilial classification and the evolution of heterostyly
Source: Plant Syst Evol. 2024 Aug 3;310(4):29. doi: 10.1007/s00606-024-01909-y (PMC11297820; doi:10.1007/s00606-024-01909-y)
Supplement: Supplementary file 2 — Supplementary file2 (ZIP 1968 kb) [file 606_2024_1909_MOESM2_ESM.zip › SI_data_S1/raxml_trees/6366_mafft.fasta.raxml]

(((Oxalidaceae_Sarcotheca_macrophylla_1246:0.019406,(Oxalidaceae_Dapania_racemosa_0087:0.013439,Oxalidaceae_Dapania_pentandra_5850:0.000001):0.009692):0.042122,(Manotes_macrantha_5319-Dinklagea_WCAfr_TYPE:0.019492,Manotes_expansa_5325-WCAfr_TYPE:0.004926):0.035340):0.010098,((((Burttia_prunoides_3942-EAfr_TYPE:0.019980,Vismianthus_punctatus_2516-EAfr_TYPE:0.059643):0.047140,(Jollydora_duparquetiana_5304-CAfr_TYPE:0.012144,Jollydora_armandui_5317-WAfr:0.010109):0.010744):0.000622,(Connarus_africanus_5851-WCAfr:0.014530,(Connarus_perrottetii_5844-Am:0.000001,Connarus_thonningii_5551-WAfr:0.000001,Connarus_cochinchinensis_5841-As:0.010903):0.005078):0.015568):0.032265,(Ellipanthus_razanatsimae_5990-Mad:0.000001,Ellipanthus_madagascariensis_5847-AfrMad:0.019755):0.033714):0.051341,((((((Cns_polyphylla_0582:0.006343,Cns_bomiensis_5328:0.008145):0.008084,(Cns_ferruginea_5320:0.005995,Cns_palala_5846:0.008213):0.005807,Cnestid_rufescens_2875:0.054669):0.004051,((Cns_uncata_5845:0.013061,Rps_acutipetala_5843:0.009799,(Ellipanthus_beccarii_5849-Pseudellipanthus_As_TYPE:0.000001,Hemandradenia_spnov_6608-CAfr:0.000001):0.075586):0.024632,(Pax_calophylla_5552:0.026109,(Spi_myriantha_5840:0.034024,Spi_solanderi_5322:0.005889):0.003949):0.005145):0.001379):0.009260,San_minor_5329:0.013352,(Age_pentagyna_5323:0.007417,Cas_paradoxa_5326:0.008223):0.002765):0.005857,(Rou_parviflora_5318:0.015768,((Byr_thomsonii_5327:0.003480,(Byr_orientalis_5321:0.006953,Byr_coccinea_5324:0.005863):0.001514):0.008660,Rps_emarginata_3409:0.012031):0.001835):0.001350):0.001725,(San_minor_2571:0.116028,San_balansea_3093:0.010879):0.010046):0.007674);
