# Supplementary material for: Phylogenomics of the pantropical Connaraceae: revised infrafamilial classification and the evolution of heterostyly
Source: Plant Syst Evol. 2024 Aug 3;310(4):29. doi: 10.1007/s00606-024-01909-y (PMC11297820; doi:10.1007/s00606-024-01909-y)
Supplement: Supplementary file 2 — Supplementary file2 (ZIP 1968 kb) [file 606_2024_1909_MOESM2_ESM.zip › SI_data_S1/raxml_trees/6601_mafft.fasta.raxml]

((((Burttia_prunoides_3942-EAfr_TYPE:0.033295,Vismianthus_punctatus_2516-EAfr_TYPE:0.026700):0.006332,((Jollydora_armandui_5317-WAfr:0.000001,Jollydora_duparquetiana_5304-CAfr_TYPE:0.004134):0.032853,(((Oxalidaceae_Sarcotheca_macrophylla_1246:0.034290,(Oxalidaceae_Dapania_racemosa_0087:0.013388,Oxalidaceae_Dapania_pentandra_5850:0.047508):0.027238):0.052132,(Manotes_macrantha_5319-Dinklagea_WCAfr_TYPE:0.014158,Manotes_expansa_5325-WCAfr_TYPE:0.002555):0.047387):0.032827,((Cas_paradoxa_5326:0.016507,Age_pentagyna_5323:0.039761):0.008318,(Rou_parviflora_5318:0.016714,((Cns_ferruginea_5320:0.010978,Cns_palala_5846:0.006225):0.008134,((((Byr_coccinea_5324:0.011907,(Byr_orientalis_5321:0.006849,Byr_thomsonii_5327:0.041970):0.011016):0.011992,(((Pax_calophylla_5552:0.031624,(Cns_uncata_5845:0.110683,Cnestid_rufescens_2875:0.110837):0.026667):0.015361,Rps_acutipetala_5843:0.052091):0.018773,(Spi_myriantha_5840:0.019003,Spi_solanderi_5322:0.004948):0.019420):0.007256):0.002341,Cns_bomiensis_5328:0.014397,San_minor_5329:0.024291):0.014916,(Rps_emarginata_3409:0.017808,(San_balansea_3093:0.004059,San_minor_2571:0.005865):0.024919):0.000721):0.005431):0.002961):0.002991):0.018784):0.014079):0.005652):0.005738,(((Ellipanthus_razanatsimae_5990-Mad:0.000001,Ellipanthus_madagascariensis_5847-AfrMad:0.000001):0.010972,Ellipanthus_beccarii_5849-Pseudellipanthus_As_TYPE:0.025822):0.010206,Hemandradenia_spnov_6608-CAfr:0.012135):0.014990):0.008268,((Connarus_thonningii_5551-WAfr:0.005930,Connarus_perrottetii_5844-Am:0.086993):0.001596,Connarus_africanus_5851-WCAfr:0.009718):0.007887,Connarus_cochinchinensis_5841-As:0.021519);
