# Supplementary material for: Phylogenomics of the pantropical Connaraceae: revised infrafamilial classification and the evolution of heterostyly
Source: Plant Syst Evol. 2024 Aug 3;310(4):29. doi: 10.1007/s00606-024-01909-y (PMC11297820; doi:10.1007/s00606-024-01909-y)
Supplement: Supplementary file 2 — Supplementary file2 (ZIP 1968 kb) [file 606_2024_1909_MOESM2_ESM.zip › SI_data_S1/raxml_trees/6282_mafft.fasta.raxml]

((Connarus_perrottetii_5844-Am:0.003727,(((((((((Byr_thomsonii_5327:0.009409,Byr_orientalis_5321:0.000001):0.010314,Byr_coccinea_5324:0.006063):0.007035,(Pax_calophylla_5552:0.003727,Rps_emarginata_3409:0.007600):0.012277):0.004823,((San_minor_2571:0.008221,San_balansea_3093:0.002204):0.005239,San_minor_5329:0.005489):0.004506,((Oxalidaceae_Sarcotheca_macrophylla_1246:0.003982,(Oxalidaceae_Dapania_pentandra_5850:0.007937,Oxalidaceae_Dapania_racemosa_0087:0.010481):0.011558):0.055501,(Manotes_expansa_5325-WCAfr_TYPE:0.007905,Manotes_macrantha_5319-Dinklagea_WCAfr_TYPE:0.023225):0.022398):0.060758,(((Rou_parviflora_5318:0.020036,Cns_uncata_5845:0.012213):0.003615,(Cnestid_rufescens_2875:0.023262,(Spi_myriantha_5840:0.009165,Rps_acutipetala_5843:0.004889,Spi_solanderi_5322:0.004019):0.012809):0.005138,Cns_bomiensis_5328:0.005512):0.005268,Cns_polyphylla_0582:0.007010):0.070003):0.002484,((Cns_palala_5846:0.000001,Pse_macrophyllus_3956:0.026224):0.009917,Cns_ferruginea_5320:0.005522):0.005666):0.002659,(Age_pentagyna_5323:0.011280,Cas_paradoxa_5326:0.009073):0.015572):0.010445,((Vismianthus_punctatus_2516-EAfr_TYPE:0.012574,Burttia_prunoides_3942-EAfr_TYPE:0.013352):0.011225,(Jollydora_duparquetiana_5304-CAfr_TYPE:0.001393,Jollydora_armandui_5317-WAfr:0.005055):0.010715):0.004428):0.004793,((Ellipanthus_beccarii_5849-Pseudellipanthus_As_TYPE:0.006703,(Ellipanthus_madagascariensis_5847-AfrMad:0.044497,Ellipanthus_razanatsimae_5990-Mad:0.000001):0.002177):0.004588,Hemandradenia_spnov_6608-CAfr:0.017886):0.012822):0.018981,Connarus_thonningii_5551-WAfr:0.006653):0.007371):0.003262,Connarus_cochinchinensis_5841-As:0.000001,Connarus_africanus_5851-WCAfr:0.000001);
