# Supplementary material for: Phylogenomics of the pantropical Connaraceae: revised infrafamilial classification and the evolution of heterostyly
Source: Plant Syst Evol. 2024 Aug 3;310(4):29. doi: 10.1007/s00606-024-01909-y (PMC11297820; doi:10.1007/s00606-024-01909-y)
Supplement: Supplementary file 2 — Supplementary file2 (ZIP 1968 kb) [file 606_2024_1909_MOESM2_ESM.zip › SI_data_S1/raxml_trees/4942_mafft.fasta.raxml]

((Byr_orientalis_5321:0.006900,Byr_thomsonii_5327:0.008106):0.009273,(((Pse_macrophyllus_3956:0.027186,(Cnestid_rufescens_2875:0.041749,Connarus_perrottetii_5844-Am:0.142023):0.023771):0.014230,(Vismianthus_punctatus_2516-EAfr_TYPE:0.045099,Cns_uncata_5845:0.034148):0.002174):0.014513,Byr_coccinea_5324:0.013116):0.012453,(((Spi_myriantha_5840:0.002426,Spi_solanderi_5322:0.008233):0.002064,Pax_calophylla_5552:0.026050):0.001138,(Rps_emarginata_3409:0.003973,Rps_acutipetala_5843:0.005708):0.003980):0.006845,(Rou_parviflora_5318:0.022268,((((Cas_paradoxa_5326:0.014783,Age_pentagyna_5323:0.015094):0.012402,((Burttia_prunoides_3942-EAfr_TYPE:0.040116,((Connarus_cochinchinensis_5841-As:0.046733,(Hemandradenia_spnov_6608-CAfr:0.010424,((Ellipanthus_madagascariensis_5847-AfrMad:0.002317,Ellipanthus_razanatsimae_5990-Mad:0.002201):0.002234,Ellipanthus_beccarii_5849-Pseudellipanthus_As_TYPE:0.031131):0.006049):0.009377,(Connarus_thonningii_5551-WAfr:0.006255,Connarus_africanus_5851-WCAfr:0.003031):0.014564):0.005434,(Jollydora_armandui_5317-WAfr:0.030134,Jollydora_duparquetiana_5304-CAfr_TYPE:0.001926):0.021691):0.002144):0.004458,(((Oxalidaceae_Dapania_racemosa_0087:0.011346,Oxalidaceae_Dapania_pentandra_5850:0.001228):0.022448,Oxalidaceae_Sarcotheca_macrophylla_1246:0.019287):0.040268,(Manotes_expansa_5325-WCAfr_TYPE:0.012771,Manotes_macrantha_5319-Dinklagea_WCAfr_TYPE:0.012225):0.044650):0.029781):0.008156):0.003402,((Cns_bomiensis_5328:0.008502,Cns_polyphylla_0582:0.010956):0.017892,(Cns_palala_5846:0.007928,Cns_ferruginea_5320:0.007010):0.001452):0.006612):0.001185,(San_minor_5329:0.015815,(San_balansea_3093:0.007534,San_minor_2571:0.015741):0.005654):0.009883):0.001157):0.002315);
