# Supplementary material for: Phylogenomics of the pantropical Connaraceae: revised infrafamilial classification and the evolution of heterostyly
Source: Plant Syst Evol. 2024 Aug 3;310(4):29. doi: 10.1007/s00606-024-01909-y (PMC11297820; doi:10.1007/s00606-024-01909-y)
Supplement: Supplementary file 2 — Supplementary file2 (ZIP 1968 kb) [file 606_2024_1909_MOESM2_ESM.zip › SI_data_S1/raxml_trees/6462_mafft.fasta.raxml]

((Oxalidaceae_Dapania_pentandra_5850:0.005528,Oxalidaceae_Dapania_racemosa_0087:0.005543):0.005110,Oxalidaceae_Sarcotheca_macrophylla_1246:0.020100,(((Jollydora_armandui_5317-WAfr:0.002999,Jollydora_duparquetiana_5304-CAfr_TYPE:0.005314):0.013354,((((Connarus_thonningii_5551-WAfr:0.013514,Connarus_africanus_5851-WCAfr:0.002828):0.008452,((Connarus_cochinchinensis_5841-As:0.040865,Connarus_perrottetii_5844-Am:0.010689,Ellipanthus_beccarii_5849-Pseudellipanthus_As_TYPE:0.051711):0.034028,((Ellipanthus_razanatsimae_5990-Mad:0.013618,Ellipanthus_madagascariensis_5847-AfrMad:0.000001):0.010873,Hemandradenia_spnov_6608-CAfr:0.009683):0.003354):0.001552):0.002803,(((Cas_paradoxa_5326:0.018788,Age_pentagyna_5323:0.020492):0.002365,Rou_parviflora_5318:0.026090):0.011178,((((Spi_myriantha_5840:0.019501,Spi_solanderi_5322:0.004126):0.013426,((Cns_uncata_5845:0.048085,Pax_calophylla_5552:0.021819):0.002931,Rps_acutipetala_5843:0.023902):0.023686,Rps_emarginata_3409:0.008710):0.001420,(Byr_coccinea_5324:0.004275,(Byr_orientalis_5321:0.010105,Byr_thomsonii_5327:0.004268):0.001407):0.001426):0.006063,(((Cns_palala_5846:0.012132,Cns_ferruginea_5320:0.006072):0.001261,(Cns_bomiensis_5328:0.000001,Cns_polyphylla_0582:0.001466):0.008965):0.004588,((Cnestid_rufescens_2875:0.006140,(San_balansea_3093:0.015586,San_minor_2571:0.007481):0.008041):0.002756,San_minor_5329:0.012094):0.003059):0.001118):0.011506):0.007977):0.001765,(Burttia_prunoides_3942-EAfr_TYPE:0.013075,Vismianthus_punctatus_2516-EAfr_TYPE:0.020653):0.001639):0.004545):0.036271,(Manotes_macrantha_5319-Dinklagea_WCAfr_TYPE:0.011085,Manotes_expansa_5325-WCAfr_TYPE:0.016433):0.042081):0.062126);
