# Supplementary material for: Phylogenomics of the pantropical Connaraceae: revised infrafamilial classification and the evolution of heterostyly
Source: Plant Syst Evol. 2024 Aug 3;310(4):29. doi: 10.1007/s00606-024-01909-y (PMC11297820; doi:10.1007/s00606-024-01909-y)
Supplement: Supplementary file 2 — Supplementary file2 (ZIP 1968 kb) [file 606_2024_1909_MOESM2_ESM.zip › SI_data_S1/raxml_trees/5614_mafft.fasta.raxml]

(((Rps_acutipetala_5843:0.024761,Rps_emarginata_3409:0.006065):0.002764,(Spi_solanderi_5322:0.006841,Pax_calophylla_5552:0.010543,Spi_myriantha_5840:0.012024):0.005193):0.005403,((Byr_thomsonii_5327:0.003702,Byr_orientalis_5321:0.005111):0.004140,Byr_coccinea_5324:0.012355):0.002143,((((((Vismianthus_punctatus_2516-EAfr_TYPE:0.018685,Burttia_prunoides_3942-EAfr_TYPE:0.021339):0.006956,((Jollydora_armandui_5317-WAfr:0.002258,Jollydora_duparquetiana_5304-CAfr_TYPE:0.005556):0.018089,((Hemandradenia_spnov_6608-CAfr:0.023977,((Ellipanthus_madagascariensis_5847-AfrMad:0.000456,Ellipanthus_razanatsimae_5990-Mad:0.000001):0.009610,Ellipanthus_beccarii_5849-Pseudellipanthus_As_TYPE:0.013031):0.002763):0.011335,(Connarus_africanus_5851-WCAfr:0.008374,(Connarus_perrottetii_5844-Am:0.006534,(Connarus_cochinchinensis_5841-As:0.036234,Pse_macrophyllus_3956:0.107278):0.219722,Connarus_thonningii_5551-WAfr:0.017779):0.000901):0.010041):0.004143):0.001934):0.010448,((Oxalidaceae_Sarcotheca_macrophylla_1246:0.022698,(Oxalidaceae_Dapania_racemosa_0087:0.006160,Oxalidaceae_Dapania_pentandra_5850:0.003572):0.019330):0.044224,(Manotes_expansa_5325-WCAfr_TYPE:0.007240,Manotes_macrantha_5319-Dinklagea_WCAfr_TYPE:0.007251):0.046231):0.030110):0.005988,(Rou_parviflora_5318:0.020936,(Cas_paradoxa_5326:0.018529,Age_pentagyna_5323:0.011701):0.007528):0.008004):0.010196,((Cns_uncata_5845:0.021160,((Cns_ferruginea_5320:0.006985,Cns_palala_5846:0.010386):0.003021,(Cns_polyphylla_0582:0.005512,Cns_bomiensis_5328:0.008870):0.004952):0.004873):0.001901,(San_minor_5329:0.011885,(San_balansea_3093:0.004770,San_minor_2571:0.001797):0.015644):0.003047):0.000697):0.001146,Cnestid_rufescens_2875:0.099270):0.008352);
