# Supplementary material for: Phylogenomics of the pantropical Connaraceae: revised infrafamilial classification and the evolution of heterostyly
Source: Plant Syst Evol. 2024 Aug 3;310(4):29. doi: 10.1007/s00606-024-01909-y (PMC11297820; doi:10.1007/s00606-024-01909-y)
Supplement: Supplementary file 2 — Supplementary file2 (ZIP 1968 kb) [file 606_2024_1909_MOESM2_ESM.zip › SI_data_S1/raxml_trees/6978_mafft.fasta.raxml]

(((((Oxalidaceae_Sarcotheca_macrophylla_1246:0.053235,Oxalidaceae_Dapania_racemosa_0087:0.006086):0.006004,Oxalidaceae_Dapania_pentandra_5850:0.008003):0.087395,(Manotes_expansa_5325-WCAfr_TYPE:0.004219,Manotes_macrantha_5319-Dinklagea_WCAfr_TYPE:0.023084):0.052836):0.041427,(((((San_balansea_3093:0.002108,San_minor_2571:0.006697):0.018253,(Rou_parviflora_5318:0.059252,(Cas_paradoxa_5326:0.011550,Age_pentagyna_5323:0.011038):0.008706):0.005077,(((Rps_acutipetala_5843:0.008769,(Byr_orientalis_5321:0.025756,(Cns_polyphylla_0582:0.020036,Cns_uncata_5845:0.015028):0.044536):0.006249):0.046296,Cnestid_rufescens_2875:0.038319,(Byr_coccinea_5324:0.004503,Byr_thomsonii_5327:0.011337):0.005940):0.002755,Pse_macrophyllus_3956:0.021969,((Spi_solanderi_5322:0.002999,Rps_emarginata_3409:0.013548):0.004018,Pax_calophylla_5552:0.012250):0.006842):0.005413):0.001895,Spi_myriantha_5840:0.111574):0.003205,San_minor_5329:0.018807):0.005921,((Cns_palala_5846:0.007902,Cns_ferruginea_5320:0.008551):0.007540,Cns_bomiensis_5328:0.017341):0.010707):0.003774):0.009314,((Connarus_africanus_5851-WCAfr:0.011766,(Connarus_perrottetii_5844-Am:0.004281,Connarus_thonningii_5551-WAfr:0.000001):0.005863):0.010303,(Hemandradenia_spnov_6608-CAfr:0.022041,((Ellipanthus_madagascariensis_5847-AfrMad:0.001358,Ellipanthus_razanatsimae_5990-Mad:0.001359):0.006593,Ellipanthus_beccarii_5849-Pseudellipanthus_As_TYPE:0.003450):0.016378):0.002034):0.017892,((Jollydora_armandui_5317-WAfr:0.011151,Jollydora_duparquetiana_5304-CAfr_TYPE:0.019914):0.021531,(Burttia_prunoides_3942-EAfr_TYPE:0.018567,Vismianthus_punctatus_2516-EAfr_TYPE:0.036068):0.028182):0.007079);
