# Supplementary material for: Phylogenomics of the pantropical Connaraceae: revised infrafamilial classification and the evolution of heterostyly
Source: Plant Syst Evol. 2024 Aug 3;310(4):29. doi: 10.1007/s00606-024-01909-y (PMC11297820; doi:10.1007/s00606-024-01909-y)
Supplement: Supplementary file 2 — Supplementary file2 (ZIP 1968 kb) [file 606_2024_1909_MOESM2_ESM.zip › SI_data_S1/raxml_trees/5859_mafft.fasta.raxml]

(((Cns_polyphylla_0582:0.010566,Cns_bomiensis_5328:0.003961):0.004586,Cns_palala_5846:0.012977):0.002569,(((((Spi_solanderi_5322:0.010833,Pax_calophylla_5552:0.005324):0.002526,Spi_myriantha_5840:0.017292,(Rps_acutipetala_5843:0.003932,Rps_emarginata_3409:0.008033):0.013959):0.007022,(Byr_coccinea_5324:0.012159,(Byr_orientalis_5321:0.010892,Byr_thomsonii_5327:0.003961):0.005542):0.007693):0.002904,(San_minor_5329:0.016456,((San_minor_2571:0.005259,San_balansea_3093:0.002904):0.011618,(Cnestid_rufescens_2875:0.036326,(((Age_pentagyna_5323:0.009681,Cas_paradoxa_5326:0.015082):0.005900,Rou_parviflora_5318:0.018555):0.001204,(((((Connarus_perrottetii_5844-Am:0.010423,(Connarus_cochinchinensis_5841-As:0.000001,Connarus_africanus_5851-WCAfr:0.000001):0.003740):0.002752,Connarus_thonningii_5551-WAfr:0.004266):0.023796,((Ellipanthus_beccarii_5849-Pseudellipanthus_As_TYPE:0.003838,(Ellipanthus_razanatsimae_5990-Mad:0.001336,Ellipanthus_madagascariensis_5847-AfrMad:0.001288):0.013007):0.005920,Hemandradenia_spnov_6608-CAfr:0.019047):0.001572):0.004213,((Vismianthus_punctatus_2516-EAfr_TYPE:0.021619,Burttia_prunoides_3942-EAfr_TYPE:0.032921):0.015944,(Jollydora_duparquetiana_5304-CAfr_TYPE:0.012100,Jollydora_armandui_5317-WAfr:0.008366):0.012764):0.001072):0.008701,(((Oxalidaceae_Dapania_racemosa_0087:0.007691,Oxalidaceae_Dapania_pentandra_5850:0.001631):0.028060,Oxalidaceae_Sarcotheca_macrophylla_1246:0.026900):0.039753,(Manotes_expansa_5325-WCAfr_TYPE:0.016820,Manotes_macrantha_5319-Dinklagea_WCAfr_TYPE:0.003888):0.055326):0.046101):0.010610):0.003367):0.001197):0.001730):0.001798):0.002494,Cns_uncata_5845:0.011957):0.006945,Cns_ferruginea_5320:0.010461);
