# Supplementary material for: Phylogenomics of the pantropical Connaraceae: revised infrafamilial classification and the evolution of heterostyly
Source: Plant Syst Evol. 2024 Aug 3;310(4):29. doi: 10.1007/s00606-024-01909-y (PMC11297820; doi:10.1007/s00606-024-01909-y)
Supplement: Supplementary file 2 — Supplementary file2 (ZIP 1968 kb) [file 606_2024_1909_MOESM2_ESM.zip › SI_data_S1/raxml_trees/7361_mafft.fasta.raxml]

(((((Byr_thomsonii_5327:0.015940,Byr_orientalis_5321:0.000001,Spi_solanderi_5322:0.000001,Spi_myriantha_5840:0.000001,(Cns_palala_5846:0.049277,Pse_macrophyllus_3956:0.000001):0.017083,Pax_calophylla_5552:0.000001,Rps_acutipetala_5843:0.000001,Rps_emarginata_3409:0.000001):0.004640,(((Cns_uncata_5845:0.018066,(Age_pentagyna_5323:0.000001,((Oxalidaceae_Sarcotheca_macrophylla_1246:0.006419,(Oxalidaceae_Dapania_pentandra_5850:0.000001,Oxalidaceae_Dapania_racemosa_0087:0.000001):0.025634):0.052357,Cas_paradoxa_5326:0.000001):0.013961):0.014881):0.002474,((Cnestid_rufescens_2875:0.016034,Rou_parviflora_5318:0.000001,San_balansea_3093:0.000001,San_minor_5329:0.016160,San_minor_2571:0.000001):0.000400,Cns_bomiensis_5328:0.015979):0.012493):0.019737,Cns_ferruginea_5320:0.031128):0.004852):0.016744,Byr_coccinea_5324:0.000001):0.044868,(Connarus_thonningii_5551-WAfr:0.000001,Jollydora_armandui_5317-WAfr:0.000001,((Manotes_expansa_5325-WCAfr_TYPE:0.033526,Manotes_macrantha_5319-Dinklagea_WCAfr_TYPE:0.000001):0.033298,Jollydora_duparquetiana_5304-CAfr_TYPE:0.000001,Connarus_africanus_5851-WCAfr:0.000001,(Ellipanthus_madagascariensis_5847-AfrMad:0.000001,Ellipanthus_razanatsimae_5990-Mad:0.016438,Ellipanthus_beccarii_5849-Pseudellipanthus_As_TYPE:0.016328,Hemandradenia_spnov_6608-CAfr:0.000001):0.016382):0.053677):0.199607):0.010105,Burttia_prunoides_3942-EAfr_TYPE:0.016937,Vismianthus_punctatus_2516-EAfr_TYPE:0.017577);
