# Supplementary material for: Phylogenomics of the pantropical Connaraceae: revised infrafamilial classification and the evolution of heterostyly
Source: Plant Syst Evol. 2024 Aug 3;310(4):29. doi: 10.1007/s00606-024-01909-y (PMC11297820; doi:10.1007/s00606-024-01909-y)
Supplement: Supplementary file 2 — Supplementary file2 (ZIP 1968 kb) [file 606_2024_1909_MOESM2_ESM.zip › SI_data_S1/raxml_trees/6404_mafft.fasta.raxml]

((Spi_solanderi_5322:0.012265,(((((((Ellipanthus_razanatsimae_5990-Mad:0.000001,Ellipanthus_madagascariensis_5847-AfrMad:0.000001):0.013508,Hemandradenia_spnov_6608-CAfr:0.009934):0.009053,(Connarus_thonningii_5551-WAfr:0.007405,((Jollydora_duparquetiana_5304-CAfr_TYPE:0.005447,Jollydora_armandui_5317-WAfr:0.000001):0.006113,(Burttia_prunoides_3942-EAfr_TYPE:0.012384,Vismianthus_punctatus_2516-EAfr_TYPE:0.019204):0.022385):0.006037,Connarus_africanus_5851-WCAfr:0.005253):0.005132):0.016533,((Oxalidaceae_Sarcotheca_macrophylla_1246:0.010442,(Oxalidaceae_Dapania_racemosa_0087:0.003443,Oxalidaceae_Dapania_pentandra_5850:0.002766):0.025736):0.038700,(Manotes_macrantha_5319-Dinklagea_WCAfr_TYPE:0.000001,Manotes_expansa_5325-WCAfr_TYPE:0.004755):0.039573):0.028184):0.011551,((((Cns_bomiensis_5328:0.006565,Cns_polyphylla_0582:0.000001):0.004584,Cns_palala_5846:0.007082):0.003838,Cns_ferruginea_5320:0.004136):0.006581,(San_minor_5329:0.011477,(San_balansea_3093:0.006623,San_minor_2571:0.004484):0.007688):0.005176):0.001426,Rou_parviflora_5318:0.021425):0.001333,(Age_pentagyna_5323:0.009757,Cas_paradoxa_5326:0.009184):0.004495):0.012311,(Byr_thomsonii_5327:0.010262,(Byr_orientalis_5321:0.013394,Byr_coccinea_5324:0.008746):0.001356):0.002027):0.000305):0.038131,(Cnestid_rufescens_2875:0.080588,(Rps_acutipetala_5843:0.005274,Spi_myriantha_5840:0.020713):0.006256):0.001812,((Pax_calophylla_5552:0.007447,Rps_emarginata_3409:0.009455):0.002178,((Ellipanthus_beccarii_5849-Pseudellipanthus_As_TYPE:0.000001,(Connarus_cochinchinensis_5841-As:0.025026,Connarus_perrottetii_5844-Am:0.019258):0.011576):0.048257,Cns_uncata_5845:0.019592):0.016885):0.046493);
