# Supplementary material for: Phylogenomics of the pantropical Connaraceae: revised infrafamilial classification and the evolution of heterostyly
Source: Plant Syst Evol. 2024 Aug 3;310(4):29. doi: 10.1007/s00606-024-01909-y (PMC11297820; doi:10.1007/s00606-024-01909-y)
Supplement: Supplementary file 2 — Supplementary file2 (ZIP 1968 kb) [file 606_2024_1909_MOESM2_ESM.zip › SI_data_S1/raxml_trees/5138_mafft.fasta.raxml]

(((((((Manotes_expansa_5325-WCAfr_TYPE:0.020164,Manotes_macrantha_5319-Dinklagea_WCAfr_TYPE:0.020774):0.078649,((Oxalidaceae_Dapania_racemosa_0087:0.018400,Oxalidaceae_Dapania_pentandra_5850:0.005860):0.016345,Oxalidaceae_Sarcotheca_macrophylla_1246:0.018773):0.033649):0.043404,(((Connarus_thonningii_5551-WAfr:0.016101,(Ellipanthus_razanatsimae_5990-Mad:0.000001,Ellipanthus_madagascariensis_5847-AfrMad:0.002499):0.022579):0.003576,Burttia_prunoides_3942-EAfr_TYPE:0.023335):0.002941,((Jollydora_armandui_5317-WAfr:0.000001,Jollydora_duparquetiana_5304-CAfr_TYPE:0.000001):0.021611,San_minor_5329:0.029365):0.003069):0.012456):0.067733,((Hemandradenia_spnov_6608-CAfr:0.047422,Ellipanthus_beccarii_5849-Pseudellipanthus_As_TYPE:0.019290):0.010504,((Connarus_cochinchinensis_5841-As:0.030961,Connarus_africanus_5851-WCAfr:0.006918):0.003773,Connarus_perrottetii_5844-Am:0.015412):0.003072):0.003654):0.003128,Vismianthus_punctatus_2516-EAfr_TYPE:0.037693):0.022150,(Rou_parviflora_5318:0.028126,((((((Pax_calophylla_5552:0.070517,Byr_thomsonii_5327:0.001433):0.005110,(Rps_acutipetala_5843:0.007361,Cnestid_rufescens_2875:0.040682):0.031153):0.026964,Spi_solanderi_5322:0.002918):0.003305,Rps_emarginata_3409:0.000001):0.006158,((Age_pentagyna_5323:0.020241,Cas_paradoxa_5326:0.000001):0.008838,Spi_myriantha_5840:0.022811):0.010479):0.001775,(Byr_coccinea_5324:0.005762,Byr_orientalis_5321:0.014674):0.006990):0.006282):0.001981):0.006110,(San_balansea_3093:0.001873,San_minor_2571:0.005725):0.020820,((Cns_uncata_5845:0.020101,(Cns_bomiensis_5328:0.004444,Cns_polyphylla_0582:0.019752):0.021358):0.004220,(Cns_ferruginea_5320:0.000001,Cns_palala_5846:0.015007):0.007815):0.002602);
