# Supplementary material for: Phylogenomics of the pantropical Connaraceae: revised infrafamilial classification and the evolution of heterostyly
Source: Plant Syst Evol. 2024 Aug 3;310(4):29. doi: 10.1007/s00606-024-01909-y (PMC11297820; doi:10.1007/s00606-024-01909-y)
Supplement: Supplementary file 2 — Supplementary file2 (ZIP 1968 kb) [file 606_2024_1909_MOESM2_ESM.zip › SI_data_S1/raxml_trees/5945_mafft.fasta.raxml]

((Ellipanthus_beccarii_5849-Pseudellipanthus_As_TYPE:0.069521,Hemandradenia_spnov_6608-CAfr:0.069909):0.027257,(Ellipanthus_razanatsimae_5990-Mad:0.000001,Ellipanthus_madagascariensis_5847-AfrMad:0.001530):0.009773,((Connarus_thonningii_5551-WAfr:0.004846,Connarus_africanus_5851-WCAfr:0.003367):0.008124,((Burttia_prunoides_3942-EAfr_TYPE:0.020494,((Jollydora_armandui_5317-WAfr:0.004193,Jollydora_duparquetiana_5304-CAfr_TYPE:0.002618):0.025860,(((Manotes_macrantha_5319-Dinklagea_WCAfr_TYPE:0.004332,Manotes_expansa_5325-WCAfr_TYPE:0.005240):0.028874,((Oxalidaceae_Dapania_racemosa_0087:0.008353,Oxalidaceae_Dapania_pentandra_5850:0.002738):0.004856,Oxalidaceae_Sarcotheca_macrophylla_1246:0.017507):0.037314):0.009155,((Age_pentagyna_5323:0.024441,Cas_paradoxa_5326:0.005562):0.002570,((San_minor_2571:0.001357,San_balansea_3093:0.000001):0.012408,((((Cns_palala_5846:0.006256,Cns_ferruginea_5320:0.001389):0.001554,Cns_bomiensis_5328:0.005537):0.003127,((Rou_parviflora_5318:0.013919,Rps_emarginata_3409:0.004173):0.001312,((Byr_coccinea_5324:0.004096,Byr_thomsonii_5327:0.003089):0.007757,(((Cns_uncata_5845:0.014575,Connarus_perrottetii_5844-Am:1.171687):0.086364,Cns_polyphylla_0582:0.005569):0.009891,(Spi_solanderi_5322:0.002488,Spi_myriantha_5840:0.193220,Pax_calophylla_5552:0.010692):0.008613,(Rps_acutipetala_5843:0.033036,Cnestid_rufescens_2875:0.179815):0.046921,Byr_orientalis_5321:0.003819):0.008489):0.001403):0.002744):0.001303,Pse_macrophyllus_3956:0.024904):0.001309,San_minor_5329:0.009646):0.003909):0.015269):0.008964):0.003953):0.001477,Vismianthus_punctatus_2516-EAfr_TYPE:0.011992):0.002636):0.003462);
