# Supplementary material for: Phylogenomics of the pantropical Connaraceae: revised infrafamilial classification and the evolution of heterostyly
Source: Plant Syst Evol. 2024 Aug 3;310(4):29. doi: 10.1007/s00606-024-01909-y (PMC11297820; doi:10.1007/s00606-024-01909-y)
Supplement: Supplementary file 2 — Supplementary file2 (ZIP 1968 kb) [file 606_2024_1909_MOESM2_ESM.zip › SI_data_S1/raxml_trees/6667_mafft.fasta.raxml]

(((((Ellipanthus_beccarii_5849-Pseudellipanthus_As_TYPE:0.040478,(Ellipanthus_razanatsimae_5990-Mad:0.000001,Ellipanthus_madagascariensis_5847-AfrMad:0.000001):0.001718):0.006046,Hemandradenia_spnov_6608-CAfr:0.023082):0.011767,((((Connarus_perrottetii_5844-Am:0.021758,Connarus_cochinchinensis_5841-As:0.011527):0.000845,Connarus_thonningii_5551-WAfr:0.000001):0.009722,Connarus_africanus_5851-WCAfr:0.007443):0.012147,((Burttia_prunoides_3942-EAfr_TYPE:0.017338,Vismianthus_punctatus_2516-EAfr_TYPE:0.015731):0.013998,(Jollydora_armandui_5317-WAfr:0.005802,Jollydora_duparquetiana_5304-CAfr_TYPE:0.002495):0.024111):0.004128):0.004354):0.007744,(((Oxalidaceae_Dapania_pentandra_5850:0.005273,Oxalidaceae_Dapania_racemosa_0087:0.004934):0.026103,Oxalidaceae_Sarcotheca_macrophylla_1246:0.022094):0.036139,(Manotes_expansa_5325-WCAfr_TYPE:0.003193,Manotes_macrantha_5319-Dinklagea_WCAfr_TYPE:0.006797):0.052952):0.028464):0.013302,((((Pax_calophylla_5552:0.043843,Cnestid_rufescens_2875:0.012023):0.003562,(((Byr_thomsonii_5327:0.016412,Byr_coccinea_5324:0.008310):0.005949,Spi_myriantha_5840:0.000001,Byr_orientalis_5321:0.073018):0.001106,(Rps_emarginata_3409:0.000001,Rps_acutipetala_5843:0.010882):0.007043):0.005241):0.001582,Spi_solanderi_5322:0.012602):0.004765,(San_balansea_3093:0.005773,San_minor_2571:0.005633):0.011549):0.001376,(((Cns_uncata_5845:0.000001,Cas_paradoxa_5326:0.020260,Age_pentagyna_5323:0.021728):0.006525,((Cns_ferruginea_5320:0.003350,Cns_palala_5846:0.014253):0.010228,(Cns_polyphylla_0582:0.015746,Cns_bomiensis_5328:0.004402):0.004807):0.006977,San_minor_5329:0.013620):0.001079,Rou_parviflora_5318:0.027617):0.002224);
