# Supplementary material for: Phylogenomics of the pantropical Connaraceae: revised infrafamilial classification and the evolution of heterostyly
Source: Plant Syst Evol. 2024 Aug 3;310(4):29. doi: 10.1007/s00606-024-01909-y (PMC11297820; doi:10.1007/s00606-024-01909-y)
Supplement: Supplementary file 2 — Supplementary file2 (ZIP 1968 kb) [file 606_2024_1909_MOESM2_ESM.zip › SI_data_S1/raxml_trees/6864_mafft.fasta.raxml]

(((Connarus_thonningii_5551-WAfr:0.006547,Connarus_africanus_5851-WCAfr:0.023720):0.021372,Burttia_prunoides_3942-EAfr_TYPE:0.028030):0.021804,((((((Pax_calophylla_5552:0.043503,Pse_macrophyllus_3956:0.021540):0.010477,((((Hemandradenia_spnov_6608-CAfr:0.012977,(Ellipanthus_razanatsimae_5990-Mad:0.000001,Ellipanthus_madagascariensis_5847-AfrMad:0.000001):0.063898):0.046353,Vismianthus_punctatus_2516-EAfr_TYPE:0.022624):0.024102,Jollydora_armandui_5317-WAfr:0.007601):0.000677,Jollydora_duparquetiana_5304-CAfr_TYPE:0.006010):0.015580):0.016207,(((Cns_bomiensis_5328:0.015844,Cns_polyphylla_0582:0.043001):0.015105,(Cns_uncata_5845:0.007013,Cns_ferruginea_5320:0.010582,Cns_palala_5846:0.000001):0.010554,San_minor_5329:0.013364):0.002167,(Rps_emarginata_3409:0.033179,(San_balansea_3093:0.000001,San_minor_2571:0.012545):0.004697):0.004426,((Cas_paradoxa_5326:0.021250,Cnestid_rufescens_2875:0.007444):0.012059,Age_pentagyna_5323:0.014890):0.008709,Spi_solanderi_5322:0.000001):0.005742,Byr_coccinea_5324:0.000001):0.044555,((Manotes_macrantha_5319-Dinklagea_WCAfr_TYPE:0.002088,Manotes_expansa_5325-WCAfr_TYPE:0.017550):0.050084,((Oxalidaceae_Dapania_pentandra_5850:0.000001,Oxalidaceae_Dapania_racemosa_0087:0.010807):0.045924,Oxalidaceae_Sarcotheca_macrophylla_1246:0.048158):0.087004):0.047593):0.002912,Byr_thomsonii_5327:0.006341):0.003021,Byr_orientalis_5321:0.010763):0.010089,Rou_parviflora_5318:0.016768);
