# Supplementary material for: Phylogenomics of the pantropical Connaraceae: revised infrafamilial classification and the evolution of heterostyly
Source: Plant Syst Evol. 2024 Aug 3;310(4):29. doi: 10.1007/s00606-024-01909-y (PMC11297820; doi:10.1007/s00606-024-01909-y)
Supplement: Supplementary file 2 — Supplementary file2 (ZIP 1968 kb) [file 606_2024_1909_MOESM2_ESM.zip › SI_data_S1/raxml_trees/5273_mafft.fasta.raxml]

(((Pse_macrophyllus_3956:0.047511,(((((Ellipanthus_madagascariensis_5847-AfrMad:0.000699,Ellipanthus_razanatsimae_5990-Mad:0.001388):0.014068,Ellipanthus_beccarii_5849-Pseudellipanthus_As_TYPE:0.015214):0.001514,Hemandradenia_spnov_6608-CAfr:0.028153):0.015324,((Connarus_cochinchinensis_5841-As:0.028065,Connarus_perrottetii_5844-Am:0.006708):0.026043,(Connarus_thonningii_5551-WAfr:0.004763,Connarus_africanus_5851-WCAfr:0.004445):0.006333):0.006784):0.011211,((Jollydora_armandui_5317-WAfr:0.006020,Jollydora_duparquetiana_5304-CAfr_TYPE:0.020943):0.017784,(Vismianthus_punctatus_2516-EAfr_TYPE:0.020206,Burttia_prunoides_3942-EAfr_TYPE:0.023281):0.018341):0.006833):0.010774):0.008060,((San_minor_2571:0.002195,San_balansea_3093:0.004212):0.015031,(((Cns_ferruginea_5320:0.002335,Cns_palala_5846:0.016439):0.003060,(Cns_polyphylla_0582:0.006024,Cns_bomiensis_5328:0.006746):0.015417):0.000754,Cns_uncata_5845:0.010028):0.003026):0.000903):0.001438,((Rou_parviflora_5318:0.024579,Age_pentagyna_5323:0.010421):0.003292,(Cas_paradoxa_5326:0.016309,(((Oxalidaceae_Sarcotheca_macrophylla_1246:0.019371,(Oxalidaceae_Dapania_pentandra_5850:0.006143,Oxalidaceae_Dapania_racemosa_0087:0.007256):0.029529):0.051450,(Manotes_macrantha_5319-Dinklagea_WCAfr_TYPE:0.015462,Manotes_expansa_5325-WCAfr_TYPE:0.021735):0.029416):0.035779,(San_minor_5329:0.014618,(Byr_orientalis_5321:0.022182,((Rps_emarginata_3409:0.001363,Rps_acutipetala_5843:0.007390):0.014669,Cnestid_rufescens_2875:0.019705):0.002882):0.002679):0.002364):0.001289):0.013728):0.000627,((Spi_solanderi_5322:0.017221,Spi_myriantha_5840:0.008279,Pax_calophylla_5552:0.000001):0.013282,(Byr_coccinea_5324:0.008605,Byr_thomsonii_5327:0.009884):0.010297):0.004393);
