# Supplementary material for: Phylogenomics of the pantropical Connaraceae: revised infrafamilial classification and the evolution of heterostyly
Source: Plant Syst Evol. 2024 Aug 3;310(4):29. doi: 10.1007/s00606-024-01909-y (PMC11297820; doi:10.1007/s00606-024-01909-y)
Supplement: Supplementary file 2 — Supplementary file2 (ZIP 1968 kb) [file 606_2024_1909_MOESM2_ESM.zip › SI_data_S1/raxml_trees/7333_mafft.fasta.raxml]

((((Rou_parviflora_5318:0.020531,(((Oxalidaceae_Dapania_pentandra_5850:0.007811,Oxalidaceae_Dapania_racemosa_0087:0.000001):0.018093,Oxalidaceae_Sarcotheca_macrophylla_1246:0.005815):0.073834,(Manotes_expansa_5325-WCAfr_TYPE:0.010031,Manotes_macrantha_5319-Dinklagea_WCAfr_TYPE:0.010325):0.051907):0.040571,(((Jollydora_duparquetiana_5304-CAfr_TYPE:0.002540,Jollydora_armandui_5317-WAfr:0.004987):0.020550,(Burttia_prunoides_3942-EAfr_TYPE:0.022915,Vismianthus_punctatus_2516-EAfr_TYPE:0.014231):0.004113,(Hemandradenia_spnov_6608-CAfr:0.037190,((Ellipanthus_madagascariensis_5847-AfrMad:0.002506,Ellipanthus_razanatsimae_5990-Mad:0.002498):0.003837,Ellipanthus_beccarii_5849-Pseudellipanthus_As_TYPE:0.007270):0.009495):0.007800,((Connarus_africanus_5851-WCAfr:0.002545,Connarus_perrottetii_5844-Am:0.010174,Connarus_cochinchinensis_5841-As:0.011793):0.002287,Connarus_thonningii_5551-WAfr:0.018251):0.007719):0.020804,(Age_pentagyna_5323:0.005155,Cas_paradoxa_5326:0.015502):0.004991):0.002478):0.002578,((((Byr_orientalis_5321:0.007690,Byr_coccinea_5324:0.018179):0.002318,Byr_thomsonii_5327:0.005072):0.005105,((Rps_acutipetala_5843:0.004998,Rps_emarginata_3409:0.013029):0.012685,(Spi_solanderi_5322:0.015099,(Pax_calophylla_5552:0.007613,Spi_myriantha_5840:0.002586):0.005517):0.002523):0.002796):0.008107,Cns_uncata_5845:0.023751):0.002433,Cnestid_rufescens_2875:0.006326,(San_balansea_3093:0.002448,San_minor_2571:0.007662):0.012840,San_minor_5329:0.026083,Pse_macrophyllus_3956:0.002935):0.006148,(Cns_ferruginea_5320:0.010240,Cns_palala_5846:0.018141):0.003996):0.012744,Cns_bomiensis_5328:0.005113,Cns_polyphylla_0582:0.002527);
