# Supplementary material for: Phylogenomics of the pantropical Connaraceae: revised infrafamilial classification and the evolution of heterostyly
Source: Plant Syst Evol. 2024 Aug 3;310(4):29. doi: 10.1007/s00606-024-01909-y (PMC11297820; doi:10.1007/s00606-024-01909-y)
Supplement: Supplementary file 2 — Supplementary file2 (ZIP 1968 kb) [file 606_2024_1909_MOESM2_ESM.zip › SI_data_S1/raxml_trees/5620_mafft.fasta.raxml]

(((Jollydora_duparquetiana_5304-CAfr_TYPE:0.003891,Jollydora_armandui_5317-WAfr:0.008141):0.014546,(Burttia_prunoides_3942-EAfr_TYPE:0.027157,Vismianthus_punctatus_2516-EAfr_TYPE:0.024297):0.004414):0.000895,(((Oxalidaceae_Sarcotheca_macrophylla_1246:0.022098,(Oxalidaceae_Dapania_racemosa_0087:0.016710,Oxalidaceae_Dapania_pentandra_5850:0.006309):0.013614):0.031423,(Manotes_expansa_5325-WCAfr_TYPE:0.013473,Manotes_macrantha_5319-Dinklagea_WCAfr_TYPE:0.015438):0.040475):0.032127,(((Cas_paradoxa_5326:0.015494,Age_pentagyna_5323:0.014352):0.009981,Rou_parviflora_5318:0.023310):0.003447,((((Cnestid_rufescens_2875:0.043703,((Byr_thomsonii_5327:0.006067,Byr_orientalis_5321:0.007035):0.007162,Byr_coccinea_5324:0.016439):0.010488):0.002509,((Rps_emarginata_3409:0.003984,Rps_acutipetala_5843:0.007087):0.005884,(Spi_solanderi_5322:0.007996,Pax_calophylla_5552:0.005986,Spi_myriantha_5840:0.005042):0.003530):0.011880):0.008750,Cns_uncata_5845:0.012048,((Cns_ferruginea_5320:0.004028,Cns_palala_5846:0.009093):0.002036,(Cns_polyphylla_0582:0.003905,Cns_bomiensis_5328:0.009132):0.012130):0.002989):0.002032,(((San_minor_2571:0.002980,San_balansea_3093:0.001997):0.007699,San_minor_5329:0.017870):0.007751,Pse_macrophyllus_3956:0.022045):0.001279):0.005200):0.013710):0.014100,(((Connarus_thonningii_5551-WAfr:0.007066,Connarus_cochinchinensis_5841-As:0.007065):0.004958,(Connarus_africanus_5851-WCAfr:0.000958,Connarus_perrottetii_5844-Am:0.009079):0.003069):0.008731,(((Ellipanthus_razanatsimae_5990-Mad:0.001987,Ellipanthus_madagascariensis_5847-AfrMad:0.000989):0.009104,Ellipanthus_beccarii_5849-Pseudellipanthus_As_TYPE:0.010239):0.008489,Hemandradenia_spnov_6608-CAfr:0.016168):0.009135):0.002339);
