# Supplementary material for: Phylogenomics of the pantropical Connaraceae: revised infrafamilial classification and the evolution of heterostyly
Source: Plant Syst Evol. 2024 Aug 3;310(4):29. doi: 10.1007/s00606-024-01909-y (PMC11297820; doi:10.1007/s00606-024-01909-y)
Supplement: Supplementary file 2 — Supplementary file2 (ZIP 1968 kb) [file 606_2024_1909_MOESM2_ESM.zip › SI_data_S1/raxml_trees/5347_mafft.fasta.raxml]

((Cns_palala_5846:0.004662,Cnestid_rufescens_2875:0.000001,(Rou_parviflora_5318:0.009307,(Byr_orientalis_5321:0.004715,((Rps_emarginata_3409:0.000001,Rps_acutipetala_5843:0.004687):0.019029,Spi_myriantha_5840:0.000001,Spi_solanderi_5322:0.000001):0.004652,Pax_calophylla_5552:0.009290,Byr_coccinea_5324:0.009560):0.004649,Byr_thomsonii_5327:0.004667):0.004682,(Cns_uncata_5845:0.000001,Cns_ferruginea_5320:0.004649):0.004654,San_minor_5329:0.014272,(((((Connarus_thonningii_5551-WAfr:0.004638,Connarus_perrottetii_5844-Am:0.000001,Connarus_africanus_5851-WCAfr:0.004648):0.009327,Ellipanthus_razanatsimae_5990-Mad:0.000001,Ellipanthus_madagascariensis_5847-AfrMad:0.000001,Ellipanthus_beccarii_5849-Pseudellipanthus_As_TYPE:0.000001):0.004545,Hemandradenia_spnov_6608-CAfr:0.014285):0.004745,(Jollydora_duparquetiana_5304-CAfr_TYPE:0.004601,Jollydora_armandui_5317-WAfr:0.000001):0.009350,(Vismianthus_punctatus_2516-EAfr_TYPE:0.019229,Burttia_prunoides_3942-EAfr_TYPE:0.028376):0.006198):0.009402,(((Oxalidaceae_Dapania_racemosa_0087:0.004723,Oxalidaceae_Dapania_pentandra_5850:0.004589):0.017077,Oxalidaceae_Sarcotheca_macrophylla_1246:0.002729):0.058305,(Manotes_macrantha_5319-Dinklagea_WCAfr_TYPE:0.004743,Manotes_expansa_5325-WCAfr_TYPE:0.000001):0.035041):0.010717):0.004832,Cas_paradoxa_5326:0.009396,(Age_pentagyna_5323:0.029149,San_minor_2571:0.000001,San_balansea_3093:0.000001):0.004658):0.007070,Cns_bomiensis_5328:0.000001,Cns_polyphylla_0582:0.006971);
