# Supplementary material for: Phylogenomics of the pantropical Connaraceae: revised infrafamilial classification and the evolution of heterostyly
Source: Plant Syst Evol. 2024 Aug 3;310(4):29. doi: 10.1007/s00606-024-01909-y (PMC11297820; doi:10.1007/s00606-024-01909-y)
Supplement: Supplementary file 2 — Supplementary file2 (ZIP 1968 kb) [file 606_2024_1909_MOESM2_ESM.zip › SI_data_S1/raxml_trees/4691_mafft.fasta.raxml]

(((((((Manotes_macrantha_5319-Dinklagea_WCAfr_TYPE:0.004380,Manotes_expansa_5325-WCAfr_TYPE:0.017406):0.040024,(Oxalidaceae_Sarcotheca_macrophylla_1246:0.031402,(Oxalidaceae_Dapania_pentandra_5850:0.002552,Oxalidaceae_Dapania_racemosa_0087:0.009585):0.028210):0.037029):0.037786,(((Vismianthus_punctatus_2516-EAfr_TYPE:0.037056,Burttia_prunoides_3942-EAfr_TYPE:0.046414):0.001034,(Jollydora_armandui_5317-WAfr:0.002459,Jollydora_duparquetiana_5304-CAfr_TYPE:0.011024):0.031998):0.014645,((Hemandradenia_spnov_6608-CAfr:0.031069,((Ellipanthus_madagascariensis_5847-AfrMad:0.002257,Ellipanthus_razanatsimae_5990-Mad:0.002535):0.022316,Ellipanthus_beccarii_5849-Pseudellipanthus_As_TYPE:0.000001):0.018031):0.015919,((Connarus_cochinchinensis_5841-As:0.014656,Connarus_thonningii_5551-WAfr:0.007210):0.004522,(Connarus_africanus_5851-WCAfr:0.004907,Connarus_perrottetii_5844-Am:0.004686):0.004902):0.008614):0.017457):0.008932):0.009589,(((Pse_macrophyllus_3956:0.082767,Cnestid_rufescens_2875:0.019611,(Rps_emarginata_3409:0.005887,(Rps_acutipetala_5843:0.014753,((Spi_myriantha_5840:0.010336,Pax_calophylla_5552:0.000001):0.004637,Spi_solanderi_5322:0.007461):0.007024):0.002504):0.019482):0.005508,Rou_parviflora_5318:0.039445,(Cas_paradoxa_5326:0.016138,Age_pentagyna_5323:0.016395):0.004888):0.004916,(San_minor_2571:0.009288,San_balansea_3093:0.006884):0.019039):0.006610):0.004282,((Byr_coccinea_5324:0.000001,Byr_orientalis_5321:0.007411):0.006924,Byr_thomsonii_5327:0.018849):0.010829):0.004697,(San_minor_5329:0.018871,Cns_uncata_5845:0.012049):0.001140):0.010195,Cns_ferruginea_5320:0.009246,(Cns_polyphylla_0582:0.011710,Cns_bomiensis_5328:0.011757):0.009492,Cns_palala_5846:0.014096);
