# Supplementary material for: Phylogenomics of the pantropical Connaraceae: revised infrafamilial classification and the evolution of heterostyly
Source: Plant Syst Evol. 2024 Aug 3;310(4):29. doi: 10.1007/s00606-024-01909-y (PMC11297820; doi:10.1007/s00606-024-01909-y)
Supplement: Supplementary file 2 — Supplementary file2 (ZIP 1968 kb) [file 606_2024_1909_MOESM2_ESM.zip › SI_data_S1/raxml_trees/6119_mafft.fasta.raxml]

(Age_pentagyna_5323:0.010734,Cas_paradoxa_5326:0.017727,(Rou_parviflora_5318:0.019951,(Pse_macrophyllus_3956:0.030531,(((((Hemandradenia_spnov_6608-CAfr:0.014710,(Ellipanthus_beccarii_5849-Pseudellipanthus_As_TYPE:0.004302,(Ellipanthus_madagascariensis_5847-AfrMad:0.000001,Ellipanthus_razanatsimae_5990-Mad:0.000001):0.003329):0.006933):0.011060,((Connarus_thonningii_5551-WAfr:0.003825,(Connarus_cochinchinensis_5841-As:0.017026,Connarus_perrottetii_5844-Am:0.011940):0.005434):0.002461,Connarus_africanus_5851-WCAfr:0.014277):0.007574):0.001698,(Jollydora_duparquetiana_5304-CAfr_TYPE:0.000001,Jollydora_armandui_5317-WAfr:0.000001):0.013808):0.005148,(Burttia_prunoides_3942-EAfr_TYPE:0.023076,Vismianthus_punctatus_2516-EAfr_TYPE:0.017701):0.008055):0.006003,((Manotes_macrantha_5319-Dinklagea_WCAfr_TYPE:0.011133,Manotes_expansa_5325-WCAfr_TYPE:0.012940):0.040242,(Oxalidaceae_Sarcotheca_macrophylla_1246:0.026132,(Oxalidaceae_Dapania_pentandra_5850:0.003623,Oxalidaceae_Dapania_racemosa_0087:0.004616):0.015021):0.042021):0.024322):0.004672):0.002585):0.001577,(((Spi_solanderi_5322:0.005526,((Pax_calophylla_5552:0.016851,Spi_myriantha_5840:0.019860):0.000436,(Rps_emarginata_3409:0.002515,Rps_acutipetala_5843:0.004704):0.004794):0.002001):0.001042,(Byr_coccinea_5324:0.006986,(Byr_orientalis_5321:0.036473,Byr_thomsonii_5327:0.003591):0.000904):0.005432):0.005323,(Cns_uncata_5845:0.011612,(((Cns_polyphylla_0582:0.007400,Cns_bomiensis_5328:0.005623):0.007932,Cns_palala_5846:0.013333):0.000450,Cns_ferruginea_5320:0.011430):0.000530):0.002711,(((San_balansea_3093:0.002914,San_minor_2571:0.001367):0.006620,San_minor_5329:0.011065):0.005030,Cnestid_rufescens_2875:0.020348):0.000511):0.000585);
