# Supplementary material for: Phylogenomics of the pantropical Connaraceae: revised infrafamilial classification and the evolution of heterostyly
Source: Plant Syst Evol. 2024 Aug 3;310(4):29. doi: 10.1007/s00606-024-01909-y (PMC11297820; doi:10.1007/s00606-024-01909-y)
Supplement: Supplementary file 2 — Supplementary file2 (ZIP 1968 kb) [file 606_2024_1909_MOESM2_ESM.zip › SI_data_S1/raxml_trees/5038_mafft.fasta.raxml]

((((Byr_coccinea_5324:0.012391,(Byr_orientalis_5321:0.010177,Byr_thomsonii_5327:0.001631):0.006276,Cnestid_rufescens_2875:0.129836):0.004661,(Rps_acutipetala_5843:0.005955,Rps_emarginata_3409:0.006286,(Pax_calophylla_5552:0.008029,(Spi_myriantha_5840:0.003637,Spi_solanderi_5322:0.003187):0.003021):0.006233):0.003179):0.004431,((((Cas_paradoxa_5326:0.010681,(Age_pentagyna_5323:0.010711,(Manotes_macrantha_5319-Dinklagea_WCAfr_TYPE:0.057919,Manotes_expansa_5325-WCAfr_TYPE:0.000001):0.079227):0.038842):0.017093,Rou_parviflora_5318:0.016553):0.001021,(Cns_uncata_5845:0.014882,(Cns_bomiensis_5328:0.008263,Cns_polyphylla_0582:0.004506):0.012449,(Cns_ferruginea_5320:0.005028,Cns_palala_5846:0.019439):0.006017):0.005090):0.001336,(((Oxalidaceae_Sarcotheca_macrophylla_1246:0.028348,(Oxalidaceae_Dapania_racemosa_0087:0.003413,Oxalidaceae_Dapania_pentandra_5850:0.004324):0.020993):0.085898,((San_minor_2571:0.004829,San_balansea_3093:0.005957):0.018646,San_minor_5329:0.015602):0.008906):0.001588,Pse_macrophyllus_3956:0.028036):0.023486):0.001918):0.022490,((Connarus_perrottetii_5844-Am:0.019649,(Hemandradenia_spnov_6608-CAfr:0.034153,((Ellipanthus_madagascariensis_5847-AfrMad:0.000001,Ellipanthus_razanatsimae_5990-Mad:0.000001):0.007982,Ellipanthus_beccarii_5849-Pseudellipanthus_As_TYPE:0.007208):0.004810):0.003823):0.001676,((Connarus_thonningii_5551-WAfr:0.002492,Connarus_africanus_5851-WCAfr:0.002739):0.011013,Connarus_cochinchinensis_5841-As:0.023920):0.007108):0.011282,((Jollydora_armandui_5317-WAfr:0.014383,Jollydora_duparquetiana_5304-CAfr_TYPE:0.001674):0.018129,(Burttia_prunoides_3942-EAfr_TYPE:0.030132,Vismianthus_punctatus_2516-EAfr_TYPE:0.017867):0.005620):0.000921);
