# Supplementary material for: Phylogenomics of the pantropical Connaraceae: revised infrafamilial classification and the evolution of heterostyly
Source: Plant Syst Evol. 2024 Aug 3;310(4):29. doi: 10.1007/s00606-024-01909-y (PMC11297820; doi:10.1007/s00606-024-01909-y)
Supplement: Supplementary file 2 — Supplementary file2 (ZIP 1968 kb) [file 606_2024_1909_MOESM2_ESM.zip › SI_data_S1/raxml_trees/7136_mafft.fasta.raxml]

(((((Oxalidaceae_Dapania_racemosa_0087:0.004938,Oxalidaceae_Dapania_pentandra_5850:0.005191):0.004908,Oxalidaceae_Sarcotheca_macrophylla_1246:0.029069):0.037464,(Manotes_expansa_5325-WCAfr_TYPE:0.000001,Manotes_macrantha_5319-Dinklagea_WCAfr_TYPE:0.008854):0.040869):0.030468,Cas_paradoxa_5326:0.007776):0.007674,(Age_pentagyna_5323:0.012753,(Spi_myriantha_5840:0.000001,((Burttia_prunoides_3942-EAfr_TYPE:0.020936,Vismianthus_punctatus_2516-EAfr_TYPE:0.014282):0.005034,(((Connarus_cochinchinensis_5841-As:0.048975,Connarus_thonningii_5551-WAfr:0.023195):0.016864,(Hemandradenia_spnov_6608-CAfr:0.030549,(Ellipanthus_beccarii_5849-Pseudellipanthus_As_TYPE:0.000001,Ellipanthus_madagascariensis_5847-AfrMad:0.000001,Ellipanthus_razanatsimae_5990-Mad:0.000001):0.011593):0.009207):0.002125,(Jollydora_armandui_5317-WAfr:0.005027,Jollydora_duparquetiana_5304-CAfr_TYPE:0.010124,(Connarus_perrottetii_5844-Am:0.006062,Connarus_africanus_5851-WCAfr:0.002428):0.129173):0.002559):0.004732):0.024155):0.007899,(Cns_uncata_5845:0.006926,(Pse_macrophyllus_3956:0.000001,Cns_polyphylla_0582:0.007617,Cns_bomiensis_5328:0.000001):0.000071):0.004984):0.002525,((Rps_emarginata_3409:0.002547,Rps_acutipetala_5843:0.003459):0.002553,(Pax_calophylla_5552:0.007600,Spi_solanderi_5322:0.002953):0.002521):0.002523,Rou_parviflora_5318:0.012765,(San_minor_2571:0.005035,San_balansea_3093:0.000001):0.002513,((Cns_palala_5846:0.005872,Cns_ferruginea_5320:0.000001):0.012816,(San_minor_5329:0.004487,((Byr_thomsonii_5327:0.002501,(Byr_coccinea_5324:0.005083,Byr_orientalis_5321:0.000001):0.002549):0.010239,Cnestid_rufescens_2875:0.026102):0.002751):0.000680):0.002531);
