# Supplementary material for: Phylogenomics of the pantropical Connaraceae: revised infrafamilial classification and the evolution of heterostyly
Source: Plant Syst Evol. 2024 Aug 3;310(4):29. doi: 10.1007/s00606-024-01909-y (PMC11297820; doi:10.1007/s00606-024-01909-y)
Supplement: Supplementary file 2 — Supplementary file2 (ZIP 1968 kb) [file 606_2024_1909_MOESM2_ESM.zip › SI_data_S1/raxml_trees/5772_mafft.fasta.raxml]

(((Manotes_expansa_5325-WCAfr_TYPE:0.211061,Manotes_macrantha_5319-Dinklagea_WCAfr_TYPE:0.034881):0.042399,((Oxalidaceae_Dapania_pentandra_5850:0.000233,Oxalidaceae_Dapania_racemosa_0087:0.016046):0.017314,Oxalidaceae_Sarcotheca_macrophylla_1246:0.023805):0.065998):0.038334,San_minor_5329:0.014278,((((Cas_paradoxa_5326:0.022413,(Rou_parviflora_5318:0.070743,Age_pentagyna_5323:0.012941):0.004333):0.006357,(Rps_emarginata_3409:0.009560,(Byr_coccinea_5324:0.021822,((Byr_orientalis_5321:0.030819,(Cnestid_rufescens_2875:0.023367,((Pax_calophylla_5552:0.011048,(Pse_macrophyllus_3956:0.074599,Rps_acutipetala_5843:0.049805):0.046145,Spi_solanderi_5322:0.027190):0.023084,(Cns_bomiensis_5328:0.030221,((Spi_myriantha_5840:0.230467,Cns_palala_5846:0.094847):0.041555,(Cns_ferruginea_5320:0.018997,Cns_uncata_5845:0.057426):0.027867):0.014192):0.025141):0.005473):0.023869):0.012917,Byr_thomsonii_5327:0.005793):0.024742):0.008499):0.006116):0.007016,(San_minor_2571:0.004343,San_balansea_3093:0.000811):0.012025):0.004968,((((Vismianthus_punctatus_2516-EAfr_TYPE:0.044949,Burttia_prunoides_3942-EAfr_TYPE:0.020643):0.014900,(((Hemandradenia_spnov_6608-CAfr:0.012486,Ellipanthus_beccarii_5849-Pseudellipanthus_As_TYPE:0.168648):0.066429,(Ellipanthus_madagascariensis_5847-AfrMad:0.001653,Ellipanthus_razanatsimae_5990-Mad:0.000001):0.015119):0.011777,(Connarus_thonningii_5551-WAfr:0.013347,((Connarus_cochinchinensis_5841-As:0.012423,Connarus_perrottetii_5844-Am:0.020637):0.004852,Connarus_africanus_5851-WCAfr:0.013088):0.014847):0.009702):0.005874):0.004599,Jollydora_armandui_5317-WAfr:0.013738):0.001560,Jollydora_duparquetiana_5304-CAfr_TYPE:0.014625):0.011408):0.003741);
