# Supplementary material for: Phylogenomics of the pantropical Connaraceae: revised infrafamilial classification and the evolution of heterostyly
Source: Plant Syst Evol. 2024 Aug 3;310(4):29. doi: 10.1007/s00606-024-01909-y (PMC11297820; doi:10.1007/s00606-024-01909-y)
Supplement: Supplementary file 2 — Supplementary file2 (ZIP 1968 kb) [file 606_2024_1909_MOESM2_ESM.zip › SI_data_S1/raxml_trees/6933_mafft.fasta.raxml]

(((Connarus_africanus_5851-WCAfr:0.026480,Connarus_thonningii_5551-WAfr:0.004995):0.007785,Connarus_cochinchinensis_5841-As:0.018354,(((Vismianthus_punctatus_2516-EAfr_TYPE:0.028804,Burttia_prunoides_3942-EAfr_TYPE:0.027822):0.011365,(Jollydora_armandui_5317-WAfr:0.000001,Jollydora_duparquetiana_5304-CAfr_TYPE:0.001332):0.007702):0.003995,(((Manotes_macrantha_5319-Dinklagea_WCAfr_TYPE:0.023072,Manotes_expansa_5325-WCAfr_TYPE:0.004713):0.042770,(Oxalidaceae_Sarcotheca_macrophylla_1246:0.013542,(Oxalidaceae_Dapania_racemosa_0087:0.005796,Oxalidaceae_Dapania_pentandra_5850:0.003612):0.021356):0.042882):0.050882,(Cnestid_rufescens_2875:0.016248,(((((((Rps_acutipetala_5843:0.000001,Cns_uncata_5845:0.034313,San_minor_5329:0.016234):0.000661,Rou_parviflora_5318:0.018200):0.001194,Cns_polyphylla_0582:0.007347):0.001192,(Cas_paradoxa_5326:0.003589,Age_pentagyna_5323:0.014552):0.005922):0.001193,((Rps_emarginata_3409:0.014814,(Pax_calophylla_5552:0.012152,Spi_solanderi_5322:0.007327):0.004142):0.008435,(Cns_ferruginea_5320:0.015692,Cns_palala_5846:0.006060):0.001137):0.001216,Cns_bomiensis_5328:0.150572):0.001132,(San_minor_2571:0.006307,San_balansea_3093:0.002344):0.017994):0.000817,((Spi_myriantha_5840:0.039226,Byr_coccinea_5324:0.000001):0.006529,(Byr_thomsonii_5327:0.004173,Byr_orientalis_5321:0.006262):0.005920):0.009623):0.003242):0.005095):0.016291):0.006564):0.007122,Pse_macrophyllus_3956:0.019664,((Ellipanthus_razanatsimae_5990-Mad:0.000001,Ellipanthus_madagascariensis_5847-AfrMad:0.000001):0.006457,((Connarus_perrottetii_5844-Am:0.008012,Ellipanthus_beccarii_5849-Pseudellipanthus_As_TYPE:0.011482):0.018254,Hemandradenia_spnov_6608-CAfr:0.016843):0.002655):0.008452);
