# Supplementary material for: Phylogenomics of the pantropical Connaraceae: revised infrafamilial classification and the evolution of heterostyly
Source: Plant Syst Evol. 2024 Aug 3;310(4):29. doi: 10.1007/s00606-024-01909-y (PMC11297820; doi:10.1007/s00606-024-01909-y)
Supplement: Supplementary file 2 — Supplementary file2 (ZIP 1968 kb) [file 606_2024_1909_MOESM2_ESM.zip › SI_data_S1/raxml_trees/4744_mafft.fasta.raxml]

((Connarus_perrottetii_5844-Am:0.000001,Connarus_africanus_5851-WCAfr:0.004127,Connarus_thonningii_5551-WAfr:0.004940):0.018244,((Ellipanthus_beccarii_5849-Pseudellipanthus_As_TYPE:0.000001,(Ellipanthus_razanatsimae_5990-Mad:0.000001,Ellipanthus_madagascariensis_5847-AfrMad:0.000001):0.011001):0.007176,((Jollydora_duparquetiana_5304-CAfr_TYPE:0.006103,Jollydora_armandui_5317-WAfr:0.000001):0.006109,Hemandradenia_spnov_6608-CAfr:0.012295):0.002925,Burttia_prunoides_3942-EAfr_TYPE:0.012466,((((Spi_myriantha_5840:0.008851,Pax_calophylla_5552:0.000001):0.008878,Cns_uncata_5845:0.011165,(Oxalidaceae_Dapania_pentandra_5850:0.038780,Oxalidaceae_Dapania_racemosa_0087:0.000001):0.135808):0.017482,(Rps_emarginata_3409:0.012102,Rps_acutipetala_5843:0.000001):0.024438,Cnestid_rufescens_2875:0.000001,Cns_palala_5846:0.008903):0.021410,(San_minor_5329:0.003632,((San_minor_2571:0.015454,San_balansea_3093:0.003040):0.009728,(Rou_parviflora_5318:0.038052,(Cns_ferruginea_5320:0.017304,Cns_bomiensis_5328:0.028589):0.012255,((Spi_solanderi_5322:0.017248,(Byr_orientalis_5321:0.003327,Byr_coccinea_5324:0.009053,Byr_thomsonii_5327:0.006013):0.006165):0.009104,(((Oxalidaceae_Sarcotheca_macrophylla_1246:0.066750,(Manotes_expansa_5325-WCAfr_TYPE:0.002970,Manotes_macrantha_5319-Dinklagea_WCAfr_TYPE:0.006023):0.026025):0.044138,Cas_paradoxa_5326:0.012328):0.007658,Age_pentagyna_5323:0.007377):0.001643):0.003041):0.002471):0.009156):0.099592):0.010755):0.003652,Vismianthus_punctatus_2516-EAfr_TYPE:0.017821);
