# Supplementary material for: Phylogenomics of the pantropical Connaraceae: revised infrafamilial classification and the evolution of heterostyly
Source: Plant Syst Evol. 2024 Aug 3;310(4):29. doi: 10.1007/s00606-024-01909-y (PMC11297820; doi:10.1007/s00606-024-01909-y)
Supplement: Supplementary file 2 — Supplementary file2 (ZIP 1968 kb) [file 606_2024_1909_MOESM2_ESM.zip › SI_data_S1/raxml_trees/5968_mafft.fasta.raxml]

((((Connarus_cochinchinensis_5841-As:0.066029,Connarus_africanus_5851-WCAfr:0.000001):0.021307,Connarus_perrottetii_5844-Am:0.007342):0.004509,Connarus_thonningii_5551-WAfr:0.000001):0.004629,((San_minor_5329:0.009821,((Pse_macrophyllus_3956:0.034895,San_minor_2571:0.000001):0.007376,San_balansea_3093:0.002352):0.010082,((Cas_paradoxa_5326:0.012369,(Rps_emarginata_3409:0.027663,(Byr_coccinea_5324:0.008073,Byr_orientalis_5321:0.000001,Byr_thomsonii_5327:0.002406):0.002443,(Rps_acutipetala_5843:0.000001,Pax_calophylla_5552:0.000001,Spi_solanderi_5322:0.000001,(Cns_uncata_5845:0.013742,Rou_parviflora_5318:0.022608):0.003711):0.017699):0.002472):0.002369,((((Cns_palala_5846:0.011475,Cns_ferruginea_5320:0.000001):0.001807,Cnestid_rufescens_2875:0.027790):0.001793,Cns_bomiensis_5328:0.018365):0.003716,Age_pentagyna_5323:0.017434):0.002443):0.002303):0.009473,(((Oxalidaceae_Dapania_pentandra_5850:0.000001,Oxalidaceae_Dapania_racemosa_0087:0.004506):0.052051,Oxalidaceae_Sarcotheca_macrophylla_1246:0.103978):0.018735,(Manotes_expansa_5325-WCAfr_TYPE:0.005656,Manotes_macrantha_5319-Dinklagea_WCAfr_TYPE:0.008222):0.040129):0.025560):0.005840,((Jollydora_armandui_5317-WAfr:0.000001,Jollydora_duparquetiana_5304-CAfr_TYPE:0.014132):0.023882,Vismianthus_punctatus_2516-EAfr_TYPE:0.010149,((Hemandradenia_spnov_6608-CAfr:0.000001,(Ellipanthus_razanatsimae_5990-Mad:0.000001,Ellipanthus_madagascariensis_5847-AfrMad:0.000001,Ellipanthus_beccarii_5849-Pseudellipanthus_As_TYPE:0.000001):0.004610):0.009787,Burttia_prunoides_3942-EAfr_TYPE:0.019743):0.004284):0.005061);
