# Supplementary material for: Phylogenomics of the pantropical Connaraceae: revised infrafamilial classification and the evolution of heterostyly
Source: Plant Syst Evol. 2024 Aug 3;310(4):29. doi: 10.1007/s00606-024-01909-y (PMC11297820; doi:10.1007/s00606-024-01909-y)
Supplement: Supplementary file 2 — Supplementary file2 (ZIP 1968 kb) [file 606_2024_1909_MOESM2_ESM.zip › SI_data_S1/raxml_trees/6363_mafft.fasta.raxml]

((((San_minor_2571:0.002827,San_balansea_3093:0.000001):0.007662,San_minor_5329:0.020037):0.002600,((Age_pentagyna_5323:0.014175,Cas_paradoxa_5326:0.020268):0.006909,(((((Burttia_prunoides_3942-EAfr_TYPE:0.036544,Vismianthus_punctatus_2516-EAfr_TYPE:0.043729):0.008184,(((Connarus_perrottetii_5844-Am:0.017430,(Connarus_cochinchinensis_5841-As:0.018597,Ellipanthus_beccarii_5849-Pseudellipanthus_As_TYPE:0.014760):0.005374):0.023320,(Connarus_thonningii_5551-WAfr:0.006220,Connarus_africanus_5851-WCAfr:0.006484):0.002530):0.013228,((Ellipanthus_madagascariensis_5847-AfrMad:0.000906,Ellipanthus_razanatsimae_5990-Mad:0.000001):0.021624,Hemandradenia_spnov_6608-CAfr:0.021854):0.007336):0.005722):0.006086,(Jollydora_armandui_5317-WAfr:0.000001,Jollydora_duparquetiana_5304-CAfr_TYPE:0.004571):0.017739):0.022636,(((Oxalidaceae_Dapania_racemosa_0087:0.010265,Oxalidaceae_Dapania_pentandra_5850:0.007058):0.019576,Oxalidaceae_Sarcotheca_macrophylla_1246:0.021203):0.056127,(Manotes_macrantha_5319-Dinklagea_WCAfr_TYPE:0.070641,Manotes_expansa_5325-WCAfr_TYPE:0.009749):0.042500):0.068350):0.035575,((((Cns_polyphylla_0582:0.013986,Cns_bomiensis_5328:0.006285):0.004698,Cns_palala_5846:0.013773,(Pse_macrophyllus_3956:0.021977,Cns_uncata_5845:0.024231):0.007842):0.009177,Cns_ferruginea_5320:0.011963):0.010391,((Rps_emarginata_3409:0.032085,((Byr_orientalis_5321:0.005509,Byr_thomsonii_5327:0.012787):0.003512,Byr_coccinea_5324:0.012707):0.010064):0.000591,Cnestid_rufescens_2875:0.020468):0.005486):0.007433):0.008147):0.000837):0.041583,Rou_parviflora_5318:0.017720,((Spi_solanderi_5322:0.001290,(Spi_myriantha_5840:0.006130,Pax_calophylla_5552:0.004052):0.004964):0.038414,Rps_acutipetala_5843:0.012791):0.005458);
