# Supplementary material for: Phylogenomics of the pantropical Connaraceae: revised infrafamilial classification and the evolution of heterostyly
Source: Plant Syst Evol. 2024 Aug 3;310(4):29. doi: 10.1007/s00606-024-01909-y (PMC11297820; doi:10.1007/s00606-024-01909-y)
Supplement: Supplementary file 2 — Supplementary file2 (ZIP 1968 kb) [file 606_2024_1909_MOESM2_ESM.zip › SI_data_S1/raxml_trees/5926_mafft.fasta.raxml]

(((Cas_paradoxa_5326:0.022616,Age_pentagyna_5323:0.013150):0.004033,(((Pax_calophylla_5552:0.002760,Spi_solanderi_5322:0.009301):0.002763,Rps_emarginata_3409:0.000001):0.014915,(((Rou_parviflora_5318:0.015284,Spi_myriantha_5840:0.008349):0.007316,((Cns_ferruginea_5320:0.033080,(Cns_polyphylla_0582:0.012354,Cns_bomiensis_5328:0.010752):0.007926,(Cnestid_rufescens_2875:0.029388,Cns_palala_5846:0.005516):0.005512):0.004265,((Cns_uncata_5845:0.061296,Rps_acutipetala_5843:0.121949):0.063103,San_minor_5329:0.010326):0.003860,((Byr_thomsonii_5327:0.003496,Byr_orientalis_5321:0.005556):0.005330,Byr_coccinea_5324:0.015453):0.006982):0.001856):0.002037,(((Oxalidaceae_Sarcotheca_macrophylla_1246:0.005542,(Oxalidaceae_Dapania_pentandra_5850:0.001221,Oxalidaceae_Dapania_racemosa_0087:0.014317):0.033472):0.051722,(Manotes_expansa_5325-WCAfr_TYPE:0.007138,Manotes_macrantha_5319-Dinklagea_WCAfr_TYPE:0.006189):0.047407):0.050295,((Jollydora_duparquetiana_5304-CAfr_TYPE:0.006699,Jollydora_armandui_5317-WAfr:0.001372):0.018663,(Connarus_cochinchinensis_5841-As:0.024634,(Burttia_prunoides_3942-EAfr_TYPE:0.019761,Vismianthus_punctatus_2516-EAfr_TYPE:0.022475):0.017460,((((Ellipanthus_razanatsimae_5990-Mad:0.000001,Ellipanthus_madagascariensis_5847-AfrMad:0.003983):0.009788,Ellipanthus_beccarii_5849-Pseudellipanthus_As_TYPE:0.016016):0.002318,Hemandradenia_spnov_6608-CAfr:0.013364):0.012857,(Connarus_thonningii_5551-WAfr:0.005350,(Connarus_perrottetii_5844-Am:0.016864,Connarus_africanus_5851-WCAfr:0.000001):0.009514):0.023049):0.007652):0.006129):0.011575):0.025954):0.002191):0.006342):0.011107,San_balansea_3093:0.001548,San_minor_2571:0.006196);
