# Supplementary material for: Phylogenomics of the pantropical Connaraceae: revised infrafamilial classification and the evolution of heterostyly
Source: Plant Syst Evol. 2024 Aug 3;310(4):29. doi: 10.1007/s00606-024-01909-y (PMC11297820; doi:10.1007/s00606-024-01909-y)
Supplement: Supplementary file 2 — Supplementary file2 (ZIP 1968 kb) [file 606_2024_1909_MOESM2_ESM.zip › SI_data_S1/raxml_trees/5596_mafft.fasta.raxml]

((Manotes_macrantha_5319-Dinklagea_WCAfr_TYPE:0.009538,Manotes_expansa_5325-WCAfr_TYPE:0.009919):0.040496,(((((San_minor_5329:0.013496,(San_minor_2571:0.003958,San_balansea_3093:0.003845):0.008949):0.001524,((((Byr_thomsonii_5327:0.005400,Byr_orientalis_5321:0.010119):0.001910,Byr_coccinea_5324:0.011418):0.002406,((Rps_acutipetala_5843:0.007287,Rps_emarginata_3409:0.005204):0.001807,((Pax_calophylla_5552:0.012071,Spi_solanderi_5322:0.006240):0.001337,Spi_myriantha_5840:0.022715):0.003758):0.003473):0.003377,Cnestid_rufescens_2875:0.021155):0.002756):0.000640,(((Cns_bomiensis_5328:0.003092,Cns_polyphylla_0582:0.006720):0.008553,(Cns_ferruginea_5320:0.009133,Cns_palala_5846:0.006998):0.000788):0.003289,Cns_uncata_5845:0.024584):0.008766):0.001702,((Cas_paradoxa_5326:0.012402,(Pse_macrophyllus_3956:0.093304,Age_pentagyna_5323:0.000453):0.008812):0.004848,Rou_parviflora_5318:0.020711):0.000578):0.006434,((((Hemandradenia_spnov_6608-CAfr:0.016639,((Ellipanthus_madagascariensis_5847-AfrMad:0.002366,Ellipanthus_razanatsimae_5990-Mad:0.002780):0.002418,Ellipanthus_beccarii_5849-Pseudellipanthus_As_TYPE:0.015428):0.008149):0.009050,(((Connarus_africanus_5851-WCAfr:0.009462,Connarus_thonningii_5551-WAfr:0.006093):0.001573,Connarus_perrottetii_5844-Am:0.028918):0.001011,Connarus_cochinchinensis_5841-As:0.006770):0.009834):0.004099,(Jollydora_armandui_5317-WAfr:0.000676,Jollydora_duparquetiana_5304-CAfr_TYPE:0.000001):0.009724):0.006779,(Vismianthus_punctatus_2516-EAfr_TYPE:0.018215,Burttia_prunoides_3942-EAfr_TYPE:0.022546):0.011968):0.006449):0.028679,(Oxalidaceae_Sarcotheca_macrophylla_1246:0.021399,(Oxalidaceae_Dapania_pentandra_5850:0.004953,Oxalidaceae_Dapania_racemosa_0087:0.006680):0.015651):0.043058);
