# Supplementary material for: Phylogenomics of the pantropical Connaraceae: revised infrafamilial classification and the evolution of heterostyly
Source: Plant Syst Evol. 2024 Aug 3;310(4):29. doi: 10.1007/s00606-024-01909-y (PMC11297820; doi:10.1007/s00606-024-01909-y)
Supplement: Supplementary file 2 — Supplementary file2 (ZIP 1968 kb) [file 606_2024_1909_MOESM2_ESM.zip › SI_data_S1/raxml_trees/6034_mafft.fasta.raxml]

((Connarus_cochinchinensis_5841-As:0.008902,Connarus_thonningii_5551-WAfr:0.009749,Connarus_africanus_5851-WCAfr:0.009341):0.009788,Connarus_perrottetii_5844-Am:0.009024,((Vismianthus_punctatus_2516-EAfr_TYPE:0.025317,Burttia_prunoides_3942-EAfr_TYPE:0.026791):0.005791,(((((Cns_uncata_5845:0.002878,Rps_acutipetala_5843:0.038290):0.040436,Rou_parviflora_5318:0.015454,(Cns_bomiensis_5328:0.002483,Cns_polyphylla_0582:0.013988):0.008224,(((((Spi_myriantha_5840:0.000001,Spi_solanderi_5322:0.000001):0.004301,Pax_calophylla_5552:0.000001):0.006439,Rps_emarginata_3409:0.025818):0.006493,(San_balansea_3093:0.000001,San_minor_2571:0.015369):0.015293):0.001944,(((Byr_orientalis_5321:0.002180,Byr_thomsonii_5327:0.006694):0.004297,Byr_coccinea_5324:0.013330):0.002421,Cnestid_rufescens_2875:0.031592):0.002136):0.007865):0.002011,Pse_macrophyllus_3956:0.025415,Age_pentagyna_5323:0.006457,(Cns_palala_5846:0.015645,Cns_ferruginea_5320:0.006533):0.006597):0.007569,((Cas_paradoxa_5326:0.006873,((Manotes_expansa_5325-WCAfr_TYPE:0.012889,Manotes_macrantha_5319-Dinklagea_WCAfr_TYPE:0.015476):0.036864,((Oxalidaceae_Dapania_pentandra_5850:0.003945,Oxalidaceae_Dapania_racemosa_0087:0.008367):0.012598,Oxalidaceae_Sarcotheca_macrophylla_1246:0.019772):0.048533):0.016023):0.003185,San_minor_5329:0.021711):0.002460):0.024530,(Jollydora_armandui_5317-WAfr:0.000001,Jollydora_duparquetiana_5304-CAfr_TYPE:0.010350):0.011252):0.002550):0.002412,(((Ellipanthus_madagascariensis_5847-AfrMad:0.000001,Ellipanthus_razanatsimae_5990-Mad:0.000001):0.005989,Ellipanthus_beccarii_5849-Pseudellipanthus_As_TYPE:0.034848):0.006387,Hemandradenia_spnov_6608-CAfr:0.090392):0.011010);
