# Supplementary material for: Phylogenomics of the pantropical Connaraceae: revised infrafamilial classification and the evolution of heterostyly
Source: Plant Syst Evol. 2024 Aug 3;310(4):29. doi: 10.1007/s00606-024-01909-y (PMC11297820; doi:10.1007/s00606-024-01909-y)
Supplement: Supplementary file 2 — Supplementary file2 (ZIP 1968 kb) [file 606_2024_1909_MOESM2_ESM.zip › SI_data_S1/raxml_trees/4527_mafft.fasta.raxml]

(((((((Hemandradenia_spnov_6608-CAfr:0.019399,((Ellipanthus_madagascariensis_5847-AfrMad:0.000001,Ellipanthus_razanatsimae_5990-Mad:0.000001):0.007242,Ellipanthus_beccarii_5849-Pseudellipanthus_As_TYPE:0.010554):0.006861):0.010942,(((Connarus_africanus_5851-WCAfr:0.003916,Connarus_thonningii_5551-WAfr:0.004733):0.001480,Connarus_perrottetii_5844-Am:0.005067):0.006867,Connarus_cochinchinensis_5841-As:0.024210):0.011928):0.007151,((Jollydora_duparquetiana_5304-CAfr_TYPE:0.003956,Jollydora_armandui_5317-WAfr:0.000001):0.022278,(Vismianthus_punctatus_2516-EAfr_TYPE:0.029364,Burttia_prunoides_3942-EAfr_TYPE:0.032905):0.007529):0.002106):0.017146,((Manotes_macrantha_5319-Dinklagea_WCAfr_TYPE:0.019560,Manotes_expansa_5325-WCAfr_TYPE:0.020593):0.052596,(Oxalidaceae_Sarcotheca_macrophylla_1246:0.018915,(Oxalidaceae_Dapania_racemosa_0087:0.005399,Oxalidaceae_Dapania_pentandra_5850:0.007151):0.035815):0.053650):0.043237):0.014876,(Rou_parviflora_5318:0.024164,(Age_pentagyna_5323:0.016551,Cas_paradoxa_5326:0.020774):0.010886):0.005101):0.001579,(San_balansea_3093:0.001905,San_minor_2571:0.003466):0.022043):0.008698,(Pse_macrophyllus_3956:0.016189,Cns_uncata_5845:0.017424):0.004958,((Cns_palala_5846:0.012872,Cns_ferruginea_5320:0.005304):0.007012,(Cns_polyphylla_0582:0.006787,Cns_bomiensis_5328:0.006729):0.007239):0.001833,(San_minor_5329:0.015946,((((Rps_acutipetala_5843:0.012392,Spi_myriantha_5840:0.014928):0.001773,(Spi_solanderi_5322:0.000001,Pax_calophylla_5552:0.001066):0.001026):0.001515,Rps_emarginata_3409:0.008380,(Byr_orientalis_5321:0.008303,(Byr_coccinea_5324:0.005929,Byr_thomsonii_5327:0.009829):0.000829):0.001701):0.007315,Cnestid_rufescens_2875:0.016942):0.006899):0.003502);
