# Supplementary material for: Phylogenomics of the pantropical Connaraceae: revised infrafamilial classification and the evolution of heterostyly
Source: Plant Syst Evol. 2024 Aug 3;310(4):29. doi: 10.1007/s00606-024-01909-y (PMC11297820; doi:10.1007/s00606-024-01909-y)
Supplement: Supplementary file 2 — Supplementary file2 (ZIP 1968 kb) [file 606_2024_1909_MOESM2_ESM.zip › SI_data_S1/raxml_trees/5940_mafft.fasta.raxml]

(((((Byr_orientalis_5321:0.001217,Byr_coccinea_5324:0.002531):0.007244,Byr_thomsonii_5327:0.006128):0.004001,(Rps_emarginata_3409:0.007558,Rps_acutipetala_5843:0.000001,(Spi_myriantha_5840:0.003969,Spi_solanderi_5322:0.000001):0.003066,Pax_calophylla_5552:0.000001):0.012290):0.007253,(((Pse_macrophyllus_3956:0.042879,Cnestid_rufescens_2875:0.011225):0.008405,(San_minor_5329:0.012640,(San_balansea_3093:0.000001,San_minor_2571:0.013857):0.014190):0.004860):0.002030,(Rou_parviflora_5318:0.028128,((Cas_paradoxa_5326:0.004783,Age_pentagyna_5323:0.018192):0.004312,(((((Connarus_cochinchinensis_5841-As:0.117429,Connarus_thonningii_5551-WAfr:0.012691):0.006640,(Connarus_africanus_5851-WCAfr:0.013369,Connarus_perrottetii_5844-Am:0.004978):0.001903):0.004570,(Hemandradenia_spnov_6608-CAfr:0.010331,((Ellipanthus_razanatsimae_5990-Mad:0.001233,Ellipanthus_madagascariensis_5847-AfrMad:0.000001):0.005444,Ellipanthus_beccarii_5849-Pseudellipanthus_As_TYPE:0.011113):0.006143):0.013190):0.008365,((Vismianthus_punctatus_2516-EAfr_TYPE:0.021344,Burttia_prunoides_3942-EAfr_TYPE:0.022148):0.007486,(Jollydora_armandui_5317-WAfr:0.008576,Jollydora_duparquetiana_5304-CAfr_TYPE:0.013499):0.004296):0.005139):0.002912,((Manotes_expansa_5325-WCAfr_TYPE:0.001368,Manotes_macrantha_5319-Dinklagea_WCAfr_TYPE:0.007780):0.043402,((Oxalidaceae_Dapania_pentandra_5850:0.006055,Oxalidaceae_Dapania_racemosa_0087:0.002827):0.006578,Oxalidaceae_Sarcotheca_macrophylla_1246:0.017915):0.075570):0.029361):0.003810):0.006264):0.001633):0.001310):0.004792,(Cns_palala_5846:0.006235,Cns_ferruginea_5320:0.007640):0.002530,(Cns_uncata_5845:0.015415,(Cns_bomiensis_5328:0.005728,Cns_polyphylla_0582:0.002518):0.001668):0.001317);
