# Supplementary material for: Phylogenomics of the pantropical Connaraceae: revised infrafamilial classification and the evolution of heterostyly
Source: Plant Syst Evol. 2024 Aug 3;310(4):29. doi: 10.1007/s00606-024-01909-y (PMC11297820; doi:10.1007/s00606-024-01909-y)
Supplement: Supplementary file 2 — Supplementary file2 (ZIP 1968 kb) [file 606_2024_1909_MOESM2_ESM.zip › SI_data_S1/raxml_trees/6401_mafft.fasta.raxml]

(((Spi_myriantha_5840:0.013454,Pax_calophylla_5552:0.015295,(Rps_emarginata_3409:0.007608,Spi_solanderi_5322:0.009542,Rps_acutipetala_5843:0.003804):0.001880):0.002482,((San_balansea_3093:0.001906,San_minor_2571:0.001869):0.015505,Cns_uncata_5845:0.015591,(Cnestid_rufescens_2875:0.024126,(((Cns_bomiensis_5328:0.001821,Cns_polyphylla_0582:0.003867):0.013319,(Cns_ferruginea_5320:0.008989,Cns_palala_5846:0.010643):0.012950):0.002485,((San_minor_5329:0.015676,((((((Ellipanthus_razanatsimae_5990-Mad:0.000001,Ellipanthus_madagascariensis_5847-AfrMad:0.000001):0.002033,Ellipanthus_beccarii_5849-Pseudellipanthus_As_TYPE:0.011308):0.009588,Hemandradenia_spnov_6608-CAfr:0.011472):0.010334,Connarus_perrottetii_5844-Am:0.003642,((Connarus_thonningii_5551-WAfr:0.017502,Connarus_cochinchinensis_5841-As:0.011377):0.002219,Connarus_africanus_5851-WCAfr:0.000001):0.002403):0.006482,((Jollydora_duparquetiana_5304-CAfr_TYPE:0.003812,Jollydora_armandui_5317-WAfr:0.000001):0.033534,(Burttia_prunoides_3942-EAfr_TYPE:0.026511,Vismianthus_punctatus_2516-EAfr_TYPE:0.014082):0.017626):0.005099):0.015330,((Oxalidaceae_Sarcotheca_macrophylla_1246:0.015542,(Oxalidaceae_Dapania_racemosa_0087:0.006244,Oxalidaceae_Dapania_pentandra_5850:0.000001):0.020402):0.026079,(Manotes_macrantha_5319-Dinklagea_WCAfr_TYPE:0.021507,Manotes_expansa_5325-WCAfr_TYPE:0.006221):0.027582):0.033545):0.029773):0.003607,Rou_parviflora_5318:0.019352,(Age_pentagyna_5323:0.011474,Cas_paradoxa_5326:0.005667):0.005751):0.003786):0.001996):0.002091):0.007630):0.003813,(Byr_orientalis_5321:0.009681,Byr_thomsonii_5327:0.005679):0.007796,Byr_coccinea_5324:0.011492);
