# Supplementary material for: Phylogenomics of the pantropical Connaraceae: revised infrafamilial classification and the evolution of heterostyly
Source: Plant Syst Evol. 2024 Aug 3;310(4):29. doi: 10.1007/s00606-024-01909-y (PMC11297820; doi:10.1007/s00606-024-01909-y)
Supplement: Supplementary file 2 — Supplementary file2 (ZIP 1968 kb) [file 606_2024_1909_MOESM2_ESM.zip › SI_data_S1/raxml_trees/5990_mafft.fasta.raxml]

(((((((Hemandradenia_spnov_6608-CAfr:0.021179,Ellipanthus_beccarii_5849-Pseudellipanthus_As_TYPE:0.015248):0.007807,Vismianthus_punctatus_2516-EAfr_TYPE:0.053146):0.044085,(((Ellipanthus_razanatsimae_5990-Mad:0.005049,Ellipanthus_madagascariensis_5847-AfrMad:0.005174):0.031954,Connarus_thonningii_5551-WAfr:0.000001):0.005120,Connarus_africanus_5851-WCAfr:0.000001):0.005961):0.003897,Burttia_prunoides_3942-EAfr_TYPE:0.026633):0.009999,(San_minor_5329:0.026297,((Oxalidaceae_Sarcotheca_macrophylla_1246:0.010773,(Oxalidaceae_Dapania_racemosa_0087:0.002870,Oxalidaceae_Dapania_pentandra_5850:0.006572):0.021008):0.049963,(Manotes_expansa_5325-WCAfr_TYPE:0.002189,Manotes_macrantha_5319-Dinklagea_WCAfr_TYPE:0.007273):0.021477):0.032829):0.004216,(Cnestid_rufescens_2875:0.182099,((Byr_coccinea_5324:0.031311,(Byr_orientalis_5321:0.000001,Byr_thomsonii_5327:0.000001):0.005161):0.014687,((Rps_emarginata_3409:0.012606,Rps_acutipetala_5843:0.000001):0.008197,(Pax_calophylla_5552:0.014137,Spi_solanderi_5322:0.000001):0.010485):0.011539):0.001526):0.004475,Cas_paradoxa_5326:0.005094,(Age_pentagyna_5323:0.026884,(San_minor_2571:0.010208,San_balansea_3093:0.015963):0.015517,(Cns_bomiensis_5328:0.010202,(Cns_ferruginea_5320:0.000001,Cns_palala_5846:0.026034):0.010332):0.005200):0.005108,Cns_uncata_5845:0.005105):0.005031,Rou_parviflora_5318:0.010415):0.010394,Jollydora_duparquetiana_5304-CAfr_TYPE:0.010229,Jollydora_armandui_5317-WAfr:0.010434);
