# Supplementary material for: Phylogenomics of the pantropical Connaraceae: revised infrafamilial classification and the evolution of heterostyly
Source: Plant Syst Evol. 2024 Aug 3;310(4):29. doi: 10.1007/s00606-024-01909-y (PMC11297820; doi:10.1007/s00606-024-01909-y)
Supplement: Supplementary file 2 — Supplementary file2 (ZIP 1968 kb) [file 606_2024_1909_MOESM2_ESM.zip › SI_data_S1/raxml_trees/6128_mafft.fasta.raxml]

((Rps_acutipetala_5843:0.054036,Rps_emarginata_3409:0.017104):0.003931,((Spi_solanderi_5322:0.006549,Spi_myriantha_5840:0.018272):0.002669,Pax_calophylla_5552:0.018575):0.011555,((((San_minor_2571:0.014134,San_balansea_3093:0.007234):0.010644,San_minor_5329:0.018990):0.000791,(Connarus_cochinchinensis_5841-As:0.332040,(((((Cns_palala_5846:0.109001,Rou_parviflora_5318:0.109023):0.037551,(Byr_coccinea_5324:0.022397,(Byr_thomsonii_5327:0.009855,Byr_orientalis_5321:0.122274):0.090995):0.034260):0.025371,(Manotes_expansa_5325-WCAfr_TYPE:0.027173,Manotes_macrantha_5319-Dinklagea_WCAfr_TYPE:0.018754):0.229901):0.038589,((Cns_bomiensis_5328:0.117365,Cnestid_rufescens_2875:0.163938):0.027186,Age_pentagyna_5323:0.082137):0.022841):0.022023,Pse_macrophyllus_3956:0.253737):0.034850):0.059831):0.001514,(((((Oxalidaceae_Sarcotheca_macrophylla_1246:0.027300,Oxalidaceae_Dapania_racemosa_0087:0.005290):0.008662,Oxalidaceae_Dapania_pentandra_5850:0.000001):0.096376,(Connarus_perrottetii_5844-Am:0.001604,((Connarus_africanus_5851-WCAfr:0.015245,((Ellipanthus_madagascariensis_5847-AfrMad:0.003687,Ellipanthus_razanatsimae_5990-Mad:0.005808):0.022556,Hemandradenia_spnov_6608-CAfr:0.047174):0.027895):0.005438,((Jollydora_duparquetiana_5304-CAfr_TYPE:0.260201,Jollydora_armandui_5317-WAfr:0.001133):0.016800,(Burttia_prunoides_3942-EAfr_TYPE:0.021015,Vismianthus_punctatus_2516-EAfr_TYPE:0.043820):0.011326):0.018101,Connarus_thonningii_5551-WAfr:0.053638):0.004112):0.012416):0.009793,Cns_ferruginea_5320:0.016246,Cns_uncata_5845:0.045785):0.006702,Cas_paradoxa_5326:0.022942):0.001216):0.004682);
