# Supplementary material for: Phylogenomics of the pantropical Connaraceae: revised infrafamilial classification and the evolution of heterostyly
Source: Plant Syst Evol. 2024 Aug 3;310(4):29. doi: 10.1007/s00606-024-01909-y (PMC11297820; doi:10.1007/s00606-024-01909-y)
Supplement: Supplementary file 2 — Supplementary file2 (ZIP 1968 kb) [file 606_2024_1909_MOESM2_ESM.zip › SI_data_S1/raxml_trees/6955_mafft.fasta.raxml]

((((Manotes_expansa_5325-WCAfr_TYPE:0.014862,Manotes_macrantha_5319-Dinklagea_WCAfr_TYPE:0.002722):0.054468,((((Vismianthus_punctatus_2516-EAfr_TYPE:0.022297,Burttia_prunoides_3942-EAfr_TYPE:0.016789):0.031953,(((Ellipanthus_beccarii_5849-Pseudellipanthus_As_TYPE:0.000001,(Ellipanthus_razanatsimae_5990-Mad:0.000001,Ellipanthus_madagascariensis_5847-AfrMad:0.003303):0.006650):0.025870,Hemandradenia_spnov_6608-CAfr:0.020607):0.021999,(Connarus_thonningii_5551-WAfr:0.010279,(Connarus_africanus_5851-WCAfr:0.000001,Connarus_perrottetii_5844-Am:0.009259):0.013510):0.015283):0.011499):0.002250,(Jollydora_duparquetiana_5304-CAfr_TYPE:0.000001,Jollydora_armandui_5317-WAfr:0.010032):0.035336):0.020476,(Cnestid_rufescens_2875:0.012854,(((Cas_paradoxa_5326:0.009926,Age_pentagyna_5323:0.009987):0.003144,(((San_minor_5329:0.022313,Rou_parviflora_5318:0.008671):0.002687,(San_minor_2571:0.003277,San_balansea_3093:0.000001):0.010118):0.003356,(((Cns_polyphylla_0582:0.000001,Cns_bomiensis_5328:0.006438):0.016814,(Cns_palala_5846:0.006669,Cns_ferruginea_5320:0.006537):0.003412):0.003066,Cns_uncata_5845:0.020729):0.006868):0.003175,((Spi_myriantha_5840:0.004080,Pax_calophylla_5552:0.003264,Spi_solanderi_5322:0.000001):0.009930,(Rps_acutipetala_5843:0.010184,Rps_emarginata_3409:0.003148):0.006823):0.006642):0.003214,(Byr_coccinea_5324:0.013174,(Byr_thomsonii_5327:0.006834,Byr_orientalis_5321:0.013853):0.003001):0.003361):0.007377):0.031319):0.058918):0.032617,Oxalidaceae_Sarcotheca_macrophylla_1246:0.009560):0.012299,Oxalidaceae_Dapania_racemosa_0087:0.003352,Oxalidaceae_Dapania_pentandra_5850:0.003564);
