# Supplementary material for: Phylogenomics of the pantropical Connaraceae: revised infrafamilial classification and the evolution of heterostyly
Source: Plant Syst Evol. 2024 Aug 3;310(4):29. doi: 10.1007/s00606-024-01909-y (PMC11297820; doi:10.1007/s00606-024-01909-y)
Supplement: Supplementary file 2 — Supplementary file2 (ZIP 1968 kb) [file 606_2024_1909_MOESM2_ESM.zip › SI_data_S1/raxml_trees/5639_mafft.fasta.raxml]

((Connarus_cochinchinensis_5841-As:0.080633,(((Ellipanthus_beccarii_5849-Pseudellipanthus_As_TYPE:0.011718,(Ellipanthus_razanatsimae_5990-Mad:0.000001,Ellipanthus_madagascariensis_5847-AfrMad:0.000001):0.009060):0.010649,Hemandradenia_spnov_6608-CAfr:0.023652):0.012138,((((Oxalidaceae_Sarcotheca_macrophylla_1246:0.012025,(Oxalidaceae_Dapania_pentandra_5850:0.008883,Oxalidaceae_Dapania_racemosa_0087:0.003855):0.018610):0.042855,(Manotes_expansa_5325-WCAfr_TYPE:0.011695,Manotes_macrantha_5319-Dinklagea_WCAfr_TYPE:0.009965):0.052358):0.037992,(((Cns_uncata_5845:0.016423,((Cns_polyphylla_0582:0.005975,Cns_bomiensis_5328:0.008063):0.010352,(Cns_palala_5846:0.012370,Cns_ferruginea_5320:0.010108):0.005638):0.002415):0.001698,((((Pse_macrophyllus_3956:0.008190,Cnestid_rufescens_2875:0.008671):0.005752,(San_balansea_3093:0.002393,San_minor_2571:0.003855):0.015347):0.003122,San_minor_5329:0.019715,(((Byr_coccinea_5324:0.015476,Byr_orientalis_5321:0.008130):0.002261,Byr_thomsonii_5327:0.006795):0.012986,((Rps_emarginata_3409:0.004170,Rps_acutipetala_5843:0.010979):0.006967,((Spi_solanderi_5322:0.003106,Spi_myriantha_5840:0.019964):0.002797,Pax_calophylla_5552:0.009890):0.005043):0.001030):0.003768):0.001152,(Age_pentagyna_5323:0.020333,Cas_paradoxa_5326:0.009410):0.010374):0.002522):0.002783,Rou_parviflora_5318:0.018606):0.013268):0.004066,((Jollydora_armandui_5317-WAfr:0.001187,Jollydora_duparquetiana_5304-CAfr_TYPE:0.002508):0.025308,(Burttia_prunoides_3942-EAfr_TYPE:0.015645,Vismianthus_punctatus_2516-EAfr_TYPE:0.024150):0.012272):0.003794):0.008353):0.007520):0.006356,(Connarus_thonningii_5551-WAfr:0.005707,Connarus_perrottetii_5844-Am:0.004565):0.002969,Connarus_africanus_5851-WCAfr:0.008039);
