# Supplementary material for: Phylogenomics of the pantropical Connaraceae: revised infrafamilial classification and the evolution of heterostyly
Source: Plant Syst Evol. 2024 Aug 3;310(4):29. doi: 10.1007/s00606-024-01909-y (PMC11297820; doi:10.1007/s00606-024-01909-y)
Supplement: Supplementary file 2 — Supplementary file2 (ZIP 1968 kb) [file 606_2024_1909_MOESM2_ESM.zip › SI_data_S1/raxml_trees/6387_mafft.fasta.raxml]

(((Oxalidaceae_Dapania_pentandra_5850:0.010232,Oxalidaceae_Dapania_racemosa_0087:0.002785):0.011429,Oxalidaceae_Sarcotheca_macrophylla_1246:0.021004):0.034799,((((Age_pentagyna_5323:0.009406,Cas_paradoxa_5326:0.011763):0.005234,((((Cns_ferruginea_5320:0.007720,Cns_palala_5846:0.006479):0.002953,(Cns_bomiensis_5328:0.009244,Cns_polyphylla_0582:0.002280):0.004941):0.004336,(Pse_macrophyllus_3956:0.014201,Cns_uncata_5845:0.000001):0.009853):0.003819,(Cnestid_rufescens_2875:0.011836,(((Rps_emarginata_3409:0.001301,Rps_acutipetala_5843:0.006455):0.002547,(Spi_solanderi_5322:0.005093,Spi_myriantha_5840:0.001818,Pax_calophylla_5552:0.001268):0.001263):0.005295,(Byr_coccinea_5324:0.020114,(Byr_thomsonii_5327:0.005174,Byr_orientalis_5321:0.002515):0.003956):0.003861):0.001170):0.004832):0.001635):0.001246,Rou_parviflora_5318:0.022840,(San_minor_5329:0.012790,(San_minor_2571:0.003268,San_balansea_3093:0.005750):0.011850):0.006995):0.012312,((((((Ellipanthus_razanatsimae_5990-Mad:0.002581,Ellipanthus_madagascariensis_5847-AfrMad:0.005132):0.007555,Ellipanthus_beccarii_5849-Pseudellipanthus_As_TYPE:0.005495):0.002372,Hemandradenia_spnov_6608-CAfr:0.021150):0.012750,(Connarus_perrottetii_5844-Am:0.010338,Connarus_thonningii_5551-WAfr:0.005100,(Connarus_africanus_5851-WCAfr:0.004279,Connarus_cochinchinensis_5841-As:0.003431):0.002082):0.008801):0.003176,(Jollydora_duparquetiana_5304-CAfr_TYPE:0.007267,Jollydora_armandui_5317-WAfr:0.005588):0.011709):0.003017,(Vismianthus_punctatus_2516-EAfr_TYPE:0.023738,Burttia_prunoides_3942-EAfr_TYPE:0.013286):0.003911):0.005620):0.052517,(Manotes_macrantha_5319-Dinklagea_WCAfr_TYPE:0.009940,Manotes_expansa_5325-WCAfr_TYPE:0.005876):0.038046);
