# Supplementary material for: Phylogenomics of the pantropical Connaraceae: revised infrafamilial classification and the evolution of heterostyly
Source: Plant Syst Evol. 2024 Aug 3;310(4):29. doi: 10.1007/s00606-024-01909-y (PMC11297820; doi:10.1007/s00606-024-01909-y)
Supplement: Supplementary file 2 — Supplementary file2 (ZIP 1968 kb) [file 606_2024_1909_MOESM2_ESM.zip › SI_data_S1/raxml_trees/7336_mafft.fasta.raxml]

((Rps_acutipetala_5843:0.013804,Rps_emarginata_3409:0.006748):0.006768,(Spi_myriantha_5840:0.004847,Pax_calophylla_5552:0.002214,Spi_solanderi_5322:0.004444):0.002225,((((((Cns_ferruginea_5320:0.006984,Cns_palala_5846:0.016026):0.002083,(Cns_polyphylla_0582:0.003959,Cns_bomiensis_5328:0.010438):0.012876,((Manotes_macrantha_5319-Dinklagea_WCAfr_TYPE:0.002784,Manotes_expansa_5325-WCAfr_TYPE:0.004248):0.055744,((Oxalidaceae_Dapania_racemosa_0087:0.012720,Oxalidaceae_Dapania_pentandra_5850:0.005748):0.015143,Oxalidaceae_Sarcotheca_macrophylla_1246:0.022644):0.042824):0.038525):0.004489,Cns_uncata_5845:0.011372):0.002165,(((Jollydora_armandui_5317-WAfr:0.006631,Jollydora_duparquetiana_5304-CAfr_TYPE:0.006864):0.023411,((Hemandradenia_spnov_6608-CAfr:0.015452,((Ellipanthus_madagascariensis_5847-AfrMad:0.000001,Ellipanthus_razanatsimae_5990-Mad:0.000001):0.004497,Ellipanthus_beccarii_5849-Pseudellipanthus_As_TYPE:0.004499):0.007567):0.008216,(Connarus_perrottetii_5844-Am:0.006801,Connarus_africanus_5851-WCAfr:0.000001,Connarus_thonningii_5551-WAfr:0.006733,Connarus_cochinchinensis_5841-As:0.000001):0.011451):0.005155,(Vismianthus_punctatus_2516-EAfr_TYPE:0.023835,Burttia_prunoides_3942-EAfr_TYPE:0.032161):0.009946):0.004523,((San_minor_2571:0.006816,San_balansea_3093:0.004513):0.006810,San_minor_5329:0.011289):0.009116):0.002208,(Age_pentagyna_5323:0.011501,Cas_paradoxa_5326:0.022894):0.008970,Rou_parviflora_5318:0.027705):0.008995,Cnestid_rufescens_2875:0.019283):0.009198,(Byr_coccinea_5324:0.018508,(Byr_thomsonii_5327:0.006697,Byr_orientalis_5321:0.000001):0.013809):0.001893):0.004505);
