# Supplementary material for: Phylogenomics of the pantropical Connaraceae: revised infrafamilial classification and the evolution of heterostyly
Source: Plant Syst Evol. 2024 Aug 3;310(4):29. doi: 10.1007/s00606-024-01909-y (PMC11297820; doi:10.1007/s00606-024-01909-y)
Supplement: Supplementary file 2 — Supplementary file2 (ZIP 1968 kb) [file 606_2024_1909_MOESM2_ESM.zip › SI_data_S1/raxml_trees/6483_mafft.fasta.raxml]

((Burttia_prunoides_3942-EAfr_TYPE:0.026178,Vismianthus_punctatus_2516-EAfr_TYPE:0.032435):0.007763,(Hemandradenia_spnov_6608-CAfr:0.015916,((Ellipanthus_madagascariensis_5847-AfrMad:0.000001,Ellipanthus_razanatsimae_5990-Mad:0.003671):0.009922,Ellipanthus_beccarii_5849-Pseudellipanthus_As_TYPE:0.013307):0.016025):0.071317,((Jollydora_duparquetiana_5304-CAfr_TYPE:0.005328,Jollydora_armandui_5317-WAfr:0.010331):0.026562,(((((Cns_palala_5846:0.030694,Cns_uncata_5845:0.017474):0.004613,((Cns_polyphylla_0582:0.009005,Cns_bomiensis_5328:0.008158):0.014790,Cns_ferruginea_5320:0.019266):0.002900):0.035260,((((((Byr_coccinea_5324:0.006502,(Byr_orientalis_5321:0.008152,Byr_thomsonii_5327:0.000001):0.003271):0.004951,(Rps_emarginata_3409:0.010003,(Pse_macrophyllus_3956:0.047336,Spi_myriantha_5840:0.015462):0.081439,(Pax_calophylla_5552:0.039491,Rps_acutipetala_5843:0.016417):0.004824,Spi_solanderi_5322:0.011549):0.001526):0.007465,(San_minor_5329:0.070636,(San_minor_2571:0.004024,San_balansea_3093:0.004465):0.018715):0.007165):0.009843,Rou_parviflora_5318:0.012853):0.002515,(Cas_paradoxa_5326:0.008547,Cnestid_rufescens_2875:0.038522):0.004277):0.002898,Age_pentagyna_5323:0.021019):0.006822):0.005164,((Manotes_expansa_5325-WCAfr_TYPE:0.016267,Manotes_macrantha_5319-Dinklagea_WCAfr_TYPE:0.010332):0.056692,((Oxalidaceae_Dapania_pentandra_5850:0.008345,Oxalidaceae_Dapania_racemosa_0087:0.085339):0.019356,Oxalidaceae_Sarcotheca_macrophylla_1246:0.022604):0.061299):0.030477):0.004289,(((Connarus_cochinchinensis_5841-As:0.226469,Connarus_perrottetii_5844-Am:0.041286):0.109113,Connarus_thonningii_5551-WAfr:0.006184):0.001447,Connarus_africanus_5851-WCAfr:0.009892):0.017557):0.005761):0.008289);
