# Supplementary material for: Phylogenomics of the pantropical Connaraceae: revised infrafamilial classification and the evolution of heterostyly
Source: Plant Syst Evol. 2024 Aug 3;310(4):29. doi: 10.1007/s00606-024-01909-y (PMC11297820; doi:10.1007/s00606-024-01909-y)
Supplement: Supplementary file 2 — Supplementary file2 (ZIP 1968 kb) [file 606_2024_1909_MOESM2_ESM.zip › SI_data_S1/raxml_trees/6000_mafft.fasta.raxml]

(((((((Rps_emarginata_3409:0.016133,(Pax_calophylla_5552:0.008072,Spi_solanderi_5322:0.010479):0.010186):0.003053,(Cns_ferruginea_5320:0.030855,((Cns_bomiensis_5328:0.024301,Cns_polyphylla_0582:0.002079):0.004110,Cns_palala_5846:0.007861):0.002091):0.014265,(Cns_uncata_5845:0.009496,(Spi_myriantha_5840:0.011117,Rps_acutipetala_5843:0.014750):0.006145,Cnestid_rufescens_2875:0.016140):0.026768,(((Byr_orientalis_5321:0.006465,(Byr_coccinea_5324:0.000001,Byr_thomsonii_5327:0.011306):0.002843):0.009283,San_minor_5329:0.008551):0.002683,(Pse_macrophyllus_3956:0.011712,(San_balansea_3093:0.011237,San_minor_2571:0.009389):0.011672):0.003800):0.001825):0.008308,Age_pentagyna_5323:0.045918):0.006156,(Cas_paradoxa_5326:0.027100,Rou_parviflora_5318:0.014244):0.002629):0.015021,((((Hemandradenia_spnov_6608-CAfr:0.028261,Ellipanthus_beccarii_5849-Pseudellipanthus_As_TYPE:0.002777):0.067462,(Ellipanthus_razanatsimae_5990-Mad:0.000001,Ellipanthus_madagascariensis_5847-AfrMad:0.001795):0.009516):0.030471,((Jollydora_duparquetiana_5304-CAfr_TYPE:0.005895,(Connarus_cochinchinensis_5841-As:0.067727,Jollydora_armandui_5317-WAfr:0.000001):0.038970):0.031102,(Vismianthus_punctatus_2516-EAfr_TYPE:0.020776,Burttia_prunoides_3942-EAfr_TYPE:0.019369):0.009538):0.003467):0.004433,((Connarus_africanus_5851-WCAfr:0.002917,Connarus_thonningii_5551-WAfr:0.004482):0.023397,Connarus_perrottetii_5844-Am:0.019768):0.008099):0.020030):0.013886,(Manotes_expansa_5325-WCAfr_TYPE:0.004749,Manotes_macrantha_5319-Dinklagea_WCAfr_TYPE:0.010543):0.051942):0.024521,Oxalidaceae_Sarcotheca_macrophylla_1246:0.016185,(Oxalidaceae_Dapania_racemosa_0087:0.014617,Oxalidaceae_Dapania_pentandra_5850:0.004214):0.008404);
