# Supplementary material for: Phylogenomics of the pantropical Connaraceae: revised infrafamilial classification and the evolution of heterostyly
Source: Plant Syst Evol. 2024 Aug 3;310(4):29. doi: 10.1007/s00606-024-01909-y (PMC11297820; doi:10.1007/s00606-024-01909-y)
Supplement: Supplementary file 2 — Supplementary file2 (ZIP 1968 kb) [file 606_2024_1909_MOESM2_ESM.zip › SI_data_S1/raxml_trees/5974_mafft.fasta.raxml]

((((((((Byr_orientalis_5321:0.015228,Byr_thomsonii_5327:0.002917):0.005969,Byr_coccinea_5324:0.009070):0.009006,((Rps_emarginata_3409:0.010039,Rps_acutipetala_5843:0.019184):0.008069,(Spi_solanderi_5322:0.004468,Spi_myriantha_5840:0.019711,Pax_calophylla_5552:0.011173):0.002972):0.004143):0.001848,Cnestid_rufescens_2875:0.049762):0.002956,(Cns_uncata_5845:0.014523,((Cns_bomiensis_5328:0.007530,Cns_polyphylla_0582:0.001425):0.009021,(Cns_palala_5846:0.006641,Cns_ferruginea_5320:0.010398):0.005352):0.002032):0.003912,((San_minor_2571:0.000001,San_balansea_3093:0.002926):0.005939,San_minor_5329:0.007449):0.005926):0.001491,(Rou_parviflora_5318:0.026439,(Age_pentagyna_5323:0.020933,Cas_paradoxa_5326:0.008671):0.007321):0.001052):0.003775,(((((Connarus_africanus_5851-WCAfr:0.003019,Connarus_thonningii_5551-WAfr:0.002917):0.007391,Connarus_cochinchinensis_5841-As:0.010713,Connarus_perrottetii_5844-Am:0.003560):0.006929,Burttia_prunoides_3942-EAfr_TYPE:0.051262):0.002907,((Ellipanthus_beccarii_5849-Pseudellipanthus_As_TYPE:0.007838,Ellipanthus_razanatsimae_5990-Mad:0.000001,Ellipanthus_madagascariensis_5847-AfrMad:0.001471):0.015559,Hemandradenia_spnov_6608-CAfr:0.068931):0.012167):0.005768,Vismianthus_punctatus_2516-EAfr_TYPE:0.090528):0.013558):0.032463,((Oxalidaceae_Dapania_racemosa_0087:0.012716,Oxalidaceae_Dapania_pentandra_5850:0.000001):0.016361,Oxalidaceae_Sarcotheca_macrophylla_1246:0.002818):0.039235,(Manotes_expansa_5325-WCAfr_TYPE:0.008475,Manotes_macrantha_5319-Dinklagea_WCAfr_TYPE:0.006875):0.039234);
