# Supplementary material for: Phylogenomics of the pantropical Connaraceae: revised infrafamilial classification and the evolution of heterostyly
Source: Plant Syst Evol. 2024 Aug 3;310(4):29. doi: 10.1007/s00606-024-01909-y (PMC11297820; doi:10.1007/s00606-024-01909-y)
Supplement: Supplementary file 2 — Supplementary file2 (ZIP 1968 kb) [file 606_2024_1909_MOESM2_ESM.zip › SI_data_S1/raxml_trees/6961_mafft.fasta.raxml]

((San_minor_5329:0.012282,(((Cas_paradoxa_5326:0.005734,Age_pentagyna_5323:0.017571):0.004252,(((Spi_myriantha_5840:0.031780,Spi_solanderi_5322:0.005659,Pax_calophylla_5552:0.002849):0.003321,(Rps_acutipetala_5843:0.021506,Rps_emarginata_3409:0.004296):0.003887):0.007197,((Byr_thomsonii_5327:0.007123,Byr_orientalis_5321:0.005689):0.004333,Byr_coccinea_5324:0.011518):0.003924):0.001757,(Cnestid_rufescens_2875:0.017640,Rou_parviflora_5318:0.025209):0.002609,(Pse_macrophyllus_3956:0.070413,((((Jollydora_duparquetiana_5304-CAfr_TYPE:0.001749,Jollydora_armandui_5317-WAfr:0.004734):0.021273,((Hemandradenia_spnov_6608-CAfr:0.012881,(Ellipanthus_beccarii_5849-Pseudellipanthus_As_TYPE:0.000001,Ellipanthus_madagascariensis_5847-AfrMad:0.010457,Ellipanthus_razanatsimae_5990-Mad:0.000001):0.006182):0.004516,(Connarus_perrottetii_5844-Am:0.006290,Connarus_cochinchinensis_5841-As:0.007037,Connarus_africanus_5851-WCAfr:0.018528,Connarus_thonningii_5551-WAfr:0.007916):0.003685):0.003183):0.001077,(Burttia_prunoides_3942-EAfr_TYPE:0.011620,Vismianthus_punctatus_2516-EAfr_TYPE:0.022256):0.007756):0.006489,(((Oxalidaceae_Dapania_racemosa_0087:0.014403,Oxalidaceae_Dapania_pentandra_5850:0.000001):0.021391,Oxalidaceae_Sarcotheca_macrophylla_1246:0.014460):0.051982,(Manotes_macrantha_5319-Dinklagea_WCAfr_TYPE:0.007156,Manotes_expansa_5325-WCAfr_TYPE:0.021150):0.032818):0.030607):0.014957):0.001468):0.001250,(((Cns_polyphylla_0582:0.000001,Cns_bomiensis_5328:0.002827):0.004245,(Cns_palala_5846:0.007198,Cns_ferruginea_5320:0.010654):0.001742):0.005866,Cns_uncata_5845:0.005448):0.002972):0.001428):0.011542,San_minor_2571:0.007106,San_balansea_3093:0.002826);
