# Supplementary material for: Phylogenomics of the pantropical Connaraceae: revised infrafamilial classification and the evolution of heterostyly
Source: Plant Syst Evol. 2024 Aug 3;310(4):29. doi: 10.1007/s00606-024-01909-y (PMC11297820; doi:10.1007/s00606-024-01909-y)
Supplement: Supplementary file 2 — Supplementary file2 (ZIP 1968 kb) [file 606_2024_1909_MOESM2_ESM.zip › SI_data_S1/raxml_trees/5840_mafft.fasta.raxml]

((Connarus_perrottetii_5844-Am:0.011154,Connarus_cochinchinensis_5841-As:0.005899):0.005209,(Connarus_thonningii_5551-WAfr:0.002778,Connarus_africanus_5851-WCAfr:0.005869,((Jollydora_armandui_5317-WAfr:0.016500,Jollydora_duparquetiana_5304-CAfr_TYPE:0.002610):0.011823,(Vismianthus_punctatus_2516-EAfr_TYPE:0.022378,Burttia_prunoides_3942-EAfr_TYPE:0.040879):0.003878):0.004002,((((((Cns_uncata_5845:0.028407,((((Spi_solanderi_5322:0.017038,Spi_myriantha_5840:0.007763):0.008594,((Rps_emarginata_3409:0.006993,Rps_acutipetala_5843:0.004942):0.010526,Pax_calophylla_5552:0.011519):0.005193):0.004362,Cnestid_rufescens_2875:0.022567):0.004846,(Byr_coccinea_5324:0.007931,(Byr_thomsonii_5327:0.007963,Byr_orientalis_5321:0.007469):0.008934):0.007302):0.005394):0.005095,(Cns_palala_5846:0.013218,(Cns_polyphylla_0582:0.007637,Cns_bomiensis_5328:0.014283):0.005346,Cns_ferruginea_5320:0.014425):0.007122):0.003043,San_minor_5329:0.024218):0.001370,(San_balansea_3093:0.005894,San_minor_2571:0.005321):0.014197):0.012897,((Cas_paradoxa_5326:0.016056,Rou_parviflora_5318:0.028243):0.002175,Age_pentagyna_5323:0.025130):0.002567):0.016339,((Oxalidaceae_Sarcotheca_macrophylla_1246:0.023296,(Oxalidaceae_Dapania_pentandra_5850:0.008556,Oxalidaceae_Dapania_racemosa_0087:0.005488):0.017254):0.048261,(Manotes_expansa_5325-WCAfr_TYPE:0.007300,Manotes_macrantha_5319-Dinklagea_WCAfr_TYPE:0.016543):0.033924):0.031049):0.023243):0.009647,((Ellipanthus_beccarii_5849-Pseudellipanthus_As_TYPE:0.005038,(Ellipanthus_razanatsimae_5990-Mad:0.006194,Ellipanthus_madagascariensis_5847-AfrMad:0.007914):0.001341):0.006428,Hemandradenia_spnov_6608-CAfr:0.010258):0.008876);
