# Supplementary material for: Phylogenomics of the pantropical Connaraceae: revised infrafamilial classification and the evolution of heterostyly
Source: Plant Syst Evol. 2024 Aug 3;310(4):29. doi: 10.1007/s00606-024-01909-y (PMC11297820; doi:10.1007/s00606-024-01909-y)
Supplement: Supplementary file 2 — Supplementary file2 (ZIP 1968 kb) [file 606_2024_1909_MOESM2_ESM.zip › SI_data_S1/raxml_trees/5922_mafft.fasta.raxml]

((Cns_polyphylla_0582:0.007926,Cns_bomiensis_5328:0.002178):0.009451,((Cns_palala_5846:0.013950,Cns_ferruginea_5320:0.002169):0.005786,(Age_pentagyna_5323:0.014765,Cas_paradoxa_5326:0.009998):0.006115,(((Pax_calophylla_5552:0.006704,Spi_solanderi_5322:0.004188):0.006963,(Rps_emarginata_3409:0.002387,Rps_acutipetala_5843:0.001424):0.006235):0.002813,(Byr_coccinea_5324:0.007856,(Byr_orientalis_5321:0.006381,Byr_thomsonii_5327:0.005987):0.000682):0.007207):0.005255):0.000723,((((Pse_macrophyllus_3956:0.034148,Spi_myriantha_5840:0.040044):0.060424,Cnestid_rufescens_2875:0.019059):0.006892,(San_balansea_3093:0.005796,San_minor_2571:0.008011):0.012962):0.001223,Cns_uncata_5845:0.010998,(Rou_parviflora_5318:0.032407,(San_minor_5329:0.016515,((((Oxalidaceae_Dapania_racemosa_0087:0.006460,Oxalidaceae_Dapania_pentandra_5850:0.004427):0.016176,Oxalidaceae_Sarcotheca_macrophylla_1246:0.023790):0.036492,(Manotes_macrantha_5319-Dinklagea_WCAfr_TYPE:0.008252,Manotes_expansa_5325-WCAfr_TYPE:0.039838):0.045712):0.031878,((Vismianthus_punctatus_2516-EAfr_TYPE:0.021222,Burttia_prunoides_3942-EAfr_TYPE:0.038694):0.019326,(((((Connarus_perrottetii_5844-Am:0.006384,Connarus_cochinchinensis_5841-As:0.055435):0.022899,Connarus_thonningii_5551-WAfr:0.004708):0.000860,Connarus_africanus_5851-WCAfr:0.009716):0.014122,(Jollydora_armandui_5317-WAfr:0.009820,Jollydora_duparquetiana_5304-CAfr_TYPE:0.006920):0.012452):0.001912,(Hemandradenia_spnov_6608-CAfr:0.013503,((Ellipanthus_razanatsimae_5990-Mad:0.000767,Ellipanthus_madagascariensis_5847-AfrMad:0.000001):0.009135,Ellipanthus_beccarii_5849-Pseudellipanthus_As_TYPE:0.007434):0.009685):0.005277):0.002515):0.006618):0.011527):0.000471):0.002294):0.000721);
