# Supplementary material for: Phylogenomics of the pantropical Connaraceae: revised infrafamilial classification and the evolution of heterostyly
Source: Plant Syst Evol. 2024 Aug 3;310(4):29. doi: 10.1007/s00606-024-01909-y (PMC11297820; doi:10.1007/s00606-024-01909-y)
Supplement: Supplementary file 2 — Supplementary file2 (ZIP 1968 kb) [file 606_2024_1909_MOESM2_ESM.zip › SI_data_S1/raxml_trees/5721_mafft.fasta.raxml]

(((Jollydora_armandui_5317-WAfr:0.004135,Jollydora_duparquetiana_5304-CAfr_TYPE:0.003898):0.015082,((Vismianthus_punctatus_2516-EAfr_TYPE:0.013725,Burttia_prunoides_3942-EAfr_TYPE:0.033519):0.014992,((Hemandradenia_spnov_6608-CAfr:0.006023,(Ellipanthus_madagascariensis_5847-AfrMad:0.000001,Ellipanthus_razanatsimae_5990-Mad:0.000001,Ellipanthus_beccarii_5849-Pseudellipanthus_As_TYPE:0.009157):0.014063):0.012105,(Connarus_cochinchinensis_5841-As:0.038854,(Connarus_perrottetii_5844-Am:0.001511,(Connarus_thonningii_5551-WAfr:0.004264,Connarus_africanus_5851-WCAfr:0.005710):0.007123):0.006101):0.004689):0.011902):0.003599):0.010862,((((Byr_thomsonii_5327:0.000001,Byr_orientalis_5321:0.000001):0.009154,(San_minor_2571:0.001582,San_balansea_3093:0.005877):0.008445):0.001143,Cns_ferruginea_5320:0.018815):0.003390,((((Cns_palala_5846:0.018558,Cns_uncata_5845:0.011852):0.003950,(Spi_solanderi_5322:0.009130,Rps_acutipetala_5843:0.005310):0.001761,San_minor_5329:0.005344):0.001721,(Cnestid_rufescens_2875:0.014158,Byr_coccinea_5324:0.001845,(Pse_macrophyllus_3956:0.023665,Rou_parviflora_5318:0.017349):0.011424,(Spi_myriantha_5840:0.000001,Pax_calophylla_5552:0.000001):0.008820):0.003923,(Cns_polyphylla_0582:0.005263,Cns_bomiensis_5328:0.008850):0.007132):0.019760,Rps_emarginata_3409:0.005736):0.003624):0.003660,((Cas_paradoxa_5326:0.016716,Age_pentagyna_5323:0.008158):0.001574,((Oxalidaceae_Sarcotheca_macrophylla_1246:0.021215,(Oxalidaceae_Dapania_racemosa_0087:0.002427,Oxalidaceae_Dapania_pentandra_5850:0.003214):0.023069):0.066377,(Manotes_expansa_5325-WCAfr_TYPE:0.003027,Manotes_macrantha_5319-Dinklagea_WCAfr_TYPE:0.000712):0.036244):0.021102):0.002061);
