# Supplementary material for: Phylogenomics of the pantropical Connaraceae: revised infrafamilial classification and the evolution of heterostyly
Source: Plant Syst Evol. 2024 Aug 3;310(4):29. doi: 10.1007/s00606-024-01909-y (PMC11297820; doi:10.1007/s00606-024-01909-y)
Supplement: Supplementary file 2 — Supplementary file2 (ZIP 1968 kb) [file 606_2024_1909_MOESM2_ESM.zip › SI_data_S1/raxml_trees/6979_mafft.fasta.raxml]

((Spi_myriantha_5840:0.002602,Pax_calophylla_5552:0.009086):0.002465,((((Cns_bomiensis_5328:0.005188,Cns_polyphylla_0582:0.003756):0.019839,((Cns_ferruginea_5320:0.005127,Cns_palala_5846:0.006406):0.002520,(San_minor_2571:0.005179,San_balansea_3093:0.003797):0.009025,San_minor_5329:0.007666):0.001258):0.001315,((((Oxalidaceae_Sarcotheca_macrophylla_1246:0.033925,(Oxalidaceae_Dapania_racemosa_0087:0.004175,Oxalidaceae_Dapania_pentandra_5850:0.006303):0.018550):0.041337,(Manotes_expansa_5325-WCAfr_TYPE:0.011120,Manotes_macrantha_5319-Dinklagea_WCAfr_TYPE:0.013772):0.045413):0.034761,((Jollydora_duparquetiana_5304-CAfr_TYPE:0.003990,Jollydora_armandui_5317-WAfr:0.008933):0.021445,((Burttia_prunoides_3942-EAfr_TYPE:0.034477,Vismianthus_punctatus_2516-EAfr_TYPE:0.035840):0.007005,((Connarus_perrottetii_5844-Am:0.024096,((Connarus_africanus_5851-WCAfr:0.006962,Connarus_thonningii_5551-WAfr:0.011983):0.001971,Connarus_cochinchinensis_5841-As:0.015844):0.003535):0.007775,(((Ellipanthus_madagascariensis_5847-AfrMad:0.000001,Ellipanthus_razanatsimae_5990-Mad:0.000001):0.010177,Ellipanthus_beccarii_5849-Pseudellipanthus_As_TYPE:0.023695):0.013828,Hemandradenia_spnov_6608-CAfr:0.023358):0.014959):0.006108):0.009003):0.017723):0.014625,(Rou_parviflora_5318:0.024524,(Cas_paradoxa_5326:0.026793,Age_pentagyna_5323:0.015203):0.010351):0.009846):0.008659,(Pse_macrophyllus_3956:0.043596,Cns_uncata_5845:0.003345):0.003208,Cnestid_rufescens_2875:0.016998):0.001267,((Byr_orientalis_5321:0.005310,Byr_thomsonii_5327:0.006230):0.001296,Byr_coccinea_5324:0.011446):0.001419,(Rps_acutipetala_5843:0.003868,Rps_emarginata_3409:0.003883):0.002520):0.002597,Spi_solanderi_5322:0.010356);
