# Supplementary material for: Phylogenomics of the pantropical Connaraceae: revised infrafamilial classification and the evolution of heterostyly
Source: Plant Syst Evol. 2024 Aug 3;310(4):29. doi: 10.1007/s00606-024-01909-y (PMC11297820; doi:10.1007/s00606-024-01909-y)
Supplement: Supplementary file 2 — Supplementary file2 (ZIP 1968 kb) [file 606_2024_1909_MOESM2_ESM.zip › SI_data_S1/raxml_trees/5816_mafft.fasta.raxml]

((Rps_acutipetala_5843:0.041277,(Pax_calophylla_5552:0.003639,Spi_myriantha_5840:0.007523):0.005810):0.009560,(Rps_emarginata_3409:0.009866,((Byr_coccinea_5324:0.014858,(Byr_thomsonii_5327:0.007199,Byr_orientalis_5321:0.039551):0.006424):0.010317,(((((((((Ellipanthus_madagascariensis_5847-AfrMad:0.032776,Ellipanthus_beccarii_5849-Pseudellipanthus_As_TYPE:0.084293):0.021928,Ellipanthus_razanatsimae_5990-Mad:0.000001):0.020881,Hemandradenia_spnov_6608-CAfr:0.068246):0.003614,((Connarus_thonningii_5551-WAfr:0.003863,Connarus_cochinchinensis_5841-As:0.006287):0.008130,(Connarus_perrottetii_5844-Am:0.125925,Connarus_africanus_5851-WCAfr:0.000001):0.131995):0.005670):0.005389,(Jollydora_duparquetiana_5304-CAfr_TYPE:0.003313,Jollydora_armandui_5317-WAfr:0.004218):0.024881,(Burttia_prunoides_3942-EAfr_TYPE:0.079542,Vismianthus_punctatus_2516-EAfr_TYPE:0.037999):0.008400):0.009268,(((Oxalidaceae_Dapania_pentandra_5850:0.013446,Oxalidaceae_Dapania_racemosa_0087:0.008898):0.010168,Oxalidaceae_Sarcotheca_macrophylla_1246:0.034453):0.035982,(Manotes_macrantha_5319-Dinklagea_WCAfr_TYPE:0.002083,Manotes_expansa_5325-WCAfr_TYPE:0.002511):0.112895):0.030941):0.016220,Rou_parviflora_5318:0.021305):0.000573,(Age_pentagyna_5323:0.079102,Cas_paradoxa_5326:0.012388):0.004291):0.003149,((San_balansea_3093:0.002425,San_minor_2571:0.000001):0.012934,((Cns_polyphylla_0582:0.087397,San_minor_5329:0.012288):0.002855,Cnestid_rufescens_2875:0.018032):0.017346):0.003668,((Cns_ferruginea_5320:0.005714,Cns_palala_5846:0.022001):0.002748,(Cns_bomiensis_5328:0.021585,Cns_uncata_5845:0.090005):0.006399):0.001970):0.006022):0.008109):0.010485,Spi_solanderi_5322:0.010153);
