# Supplementary material for: Phylogenomics of the pantropical Connaraceae: revised infrafamilial classification and the evolution of heterostyly
Source: Plant Syst Evol. 2024 Aug 3;310(4):29. doi: 10.1007/s00606-024-01909-y (PMC11297820; doi:10.1007/s00606-024-01909-y)
Supplement: Supplementary file 2 — Supplementary file2 (ZIP 1968 kb) [file 606_2024_1909_MOESM2_ESM.zip › SI_data_S1/raxml_trees/5296_mafft.fasta.raxml]

(((Connarus_africanus_5851-WCAfr:0.009777,(Connarus_thonningii_5551-WAfr:0.012291,Connarus_perrottetii_5844-Am:0.025249):0.004400):0.003055,(Hemandradenia_spnov_6608-CAfr:0.008096,(Ellipanthus_beccarii_5849-Pseudellipanthus_As_TYPE:0.038566,(Ellipanthus_razanatsimae_5990-Mad:0.001017,Ellipanthus_madagascariensis_5847-AfrMad:0.000001):0.006410):0.007615):0.006105):0.008760,((Jollydora_armandui_5317-WAfr:0.000001,Jollydora_duparquetiana_5304-CAfr_TYPE:0.000001,Pse_macrophyllus_3956:0.011161):0.024669,(Vismianthus_punctatus_2516-EAfr_TYPE:0.017613,Burttia_prunoides_3942-EAfr_TYPE:0.016173):0.008647):0.002396,((((Rou_parviflora_5318:0.017880,(((Cnestid_rufescens_2875:0.030096,Cns_uncata_5845:0.025921):0.067761,Cns_polyphylla_0582:0.006611):0.023870,(((Byr_orientalis_5321:0.001410,Byr_thomsonii_5327:0.004948):0.008290,Byr_coccinea_5324:0.007604):0.004489,((Spi_solanderi_5322:0.003207,Spi_myriantha_5840:0.000001):0.004761,(Rps_emarginata_3409:0.002799,Pax_calophylla_5552:0.002794):0.001380,Rps_acutipetala_5843:0.003572):0.013889):0.001425):0.013320):0.001369,(Cns_palala_5846:0.009292,Cns_bomiensis_5328:0.008201):0.001157):0.004305,((((San_minor_2571:0.004984,San_balansea_3093:0.002529):0.007848,(Cns_ferruginea_5320:0.012969,San_minor_5329:0.014235):0.002446):0.030450,Age_pentagyna_5323:0.031379):0.058330,Cas_paradoxa_5326:0.008751):0.007888):0.012049,(((Oxalidaceae_Dapania_pentandra_5850:0.011232,Oxalidaceae_Dapania_racemosa_0087:0.010086):0.016304,Oxalidaceae_Sarcotheca_macrophylla_1246:0.055542):0.034490,(Manotes_expansa_5325-WCAfr_TYPE:0.076204,Manotes_macrantha_5319-Dinklagea_WCAfr_TYPE:0.014247):0.039002):0.011457):0.003398);
