# Supplementary material for: Phylogenomics of the pantropical Connaraceae: revised infrafamilial classification and the evolution of heterostyly
Source: Plant Syst Evol. 2024 Aug 3;310(4):29. doi: 10.1007/s00606-024-01909-y (PMC11297820; doi:10.1007/s00606-024-01909-y)
Supplement: Supplementary file 2 — Supplementary file2 (ZIP 1968 kb) [file 606_2024_1909_MOESM2_ESM.zip › SI_data_S1/raxml_trees/5858_mafft.fasta.raxml]

((Cns_uncata_5845:0.003551,Cnestid_rufescens_2875:0.023849):0.003775,(((Rps_acutipetala_5843:0.018867,Rps_emarginata_3409:0.009116):0.005937,(((Spi_myriantha_5840:0.003860,Pax_calophylla_5552:0.000001):0.007797,Spi_solanderi_5322:0.003491):0.013823,((Byr_thomsonii_5327:0.003205,Byr_orientalis_5321:0.000001):0.011713,Byr_coccinea_5324:0.017092):0.001309):0.003225):0.003191,((((Connarus_thonningii_5551-WAfr:0.003269,Connarus_africanus_5851-WCAfr:0.003283,Connarus_cochinchinensis_5841-As:0.010166):0.005409,Connarus_perrottetii_5844-Am:0.013732,(Hemandradenia_spnov_6608-CAfr:0.005391,(Ellipanthus_beccarii_5849-Pseudellipanthus_As_TYPE:0.040545,(Ellipanthus_razanatsimae_5990-Mad:0.004981,Ellipanthus_madagascariensis_5847-AfrMad:0.001573):0.004492):0.004540):0.006588):0.006779,((Vismianthus_punctatus_2516-EAfr_TYPE:0.087113,Burttia_prunoides_3942-EAfr_TYPE:0.026719):0.016592,(Jollydora_armandui_5317-WAfr:0.001625,Jollydora_duparquetiana_5304-CAfr_TYPE:0.001670):0.008511):0.001721):0.012327,(((Oxalidaceae_Dapania_pentandra_5850:0.000001,Oxalidaceae_Dapania_racemosa_0087:0.006550):0.022488,Oxalidaceae_Sarcotheca_macrophylla_1246:0.023164):0.037289,(Manotes_expansa_5325-WCAfr_TYPE:0.007167,Manotes_macrantha_5319-Dinklagea_WCAfr_TYPE:0.018016):0.026296):0.031101):0.012436,((San_balansea_3093:0.005666,San_minor_2571:0.005871):0.011746,San_minor_5329:0.011604):0.004793,(Cns_ferruginea_5320:0.008279,Cns_palala_5846:0.001650,(Cns_bomiensis_5328:0.011522,Cns_polyphylla_0582:0.014964):0.003448):0.004839):0.001546,((Age_pentagyna_5323:0.023736,Cas_paradoxa_5326:0.012237):0.004496,Rou_parviflora_5318:0.018808):0.003340);
