# Supplementary material for: Phylogenomics of the pantropical Connaraceae: revised infrafamilial classification and the evolution of heterostyly
Source: Plant Syst Evol. 2024 Aug 3;310(4):29. doi: 10.1007/s00606-024-01909-y (PMC11297820; doi:10.1007/s00606-024-01909-y)
Supplement: Supplementary file 2 — Supplementary file2 (ZIP 1968 kb) [file 606_2024_1909_MOESM2_ESM.zip › SI_data_S1/raxml_trees/6405_mafft.fasta.raxml]

(((Vismianthus_punctatus_2516-EAfr_TYPE:0.041440,Burttia_prunoides_3942-EAfr_TYPE:0.015634):0.010182,(((((((Byr_orientalis_5321:0.009561,Byr_thomsonii_5327:0.007398):0.005494,Byr_coccinea_5324:0.009556):0.004495,Spi_solanderi_5322:0.008297):0.005751,(Cas_paradoxa_5326:0.025563,Pse_macrophyllus_3956:0.006055,((Oxalidaceae_Sarcotheca_macrophylla_1246:0.040968,(Oxalidaceae_Dapania_pentandra_5850:0.007244,Oxalidaceae_Dapania_racemosa_0087:0.020413):0.013183):0.063859,(Manotes_macrantha_5319-Dinklagea_WCAfr_TYPE:0.005145,Manotes_expansa_5325-WCAfr_TYPE:0.010494):0.047628):0.040849,((Cns_palala_5846:0.008956,Cns_ferruginea_5320:0.009301):0.001289,Cns_bomiensis_5328:0.019472):0.006988):0.000853):0.021807,San_minor_5329:0.022082,((((Rps_acutipetala_5843:0.023558,(Cns_polyphylla_0582:0.021567,(Age_pentagyna_5323:0.018127,Cns_uncata_5845:0.018930):0.001824):0.007435):0.006505,(Spi_myriantha_5840:0.032611,Cnestid_rufescens_2875:0.030801):0.001887):0.021794,(Pax_calophylla_5552:0.011851,Rps_emarginata_3409:0.016923):0.001276):0.006640,(San_minor_2571:0.008807,San_balansea_3093:0.003183):0.013399):0.001076):0.001586,Rou_parviflora_5318:0.031239):0.019753,(((Connarus_perrottetii_5844-Am:0.014554,(Connarus_africanus_5851-WCAfr:0.037304,Connarus_thonningii_5551-WAfr:0.005640):0.028196):0.015739,((Ellipanthus_beccarii_5849-Pseudellipanthus_As_TYPE:0.018118,(Ellipanthus_madagascariensis_5847-AfrMad:0.000001,Ellipanthus_razanatsimae_5990-Mad:0.026329):0.016985):0.013596,Hemandradenia_spnov_6608-CAfr:0.032889):0.013247):0.006926,Connarus_cochinchinensis_5841-As:0.287787):0.002859):0.005582):0.016657,Jollydora_armandui_5317-WAfr:0.034220,Jollydora_duparquetiana_5304-CAfr_TYPE:0.007013);
