# Supplementary material for: Phylogenomics of the pantropical Connaraceae: revised infrafamilial classification and the evolution of heterostyly
Source: Plant Syst Evol. 2024 Aug 3;310(4):29. doi: 10.1007/s00606-024-01909-y (PMC11297820; doi:10.1007/s00606-024-01909-y)
Supplement: Supplementary file 2 — Supplementary file2 (ZIP 1968 kb) [file 606_2024_1909_MOESM2_ESM.zip › SI_data_S1/raxml_trees/5870_mafft.fasta.raxml]

((Manotes_expansa_5325-WCAfr_TYPE:0.047096,Manotes_macrantha_5319-Dinklagea_WCAfr_TYPE:0.003061):0.030506,(((Hemandradenia_spnov_6608-CAfr:0.060595,((Ellipanthus_madagascariensis_5847-AfrMad:0.001978,Ellipanthus_razanatsimae_5990-Mad:0.001822):0.012117,(Connarus_africanus_5851-WCAfr:0.003954,Connarus_thonningii_5551-WAfr:0.001789):0.009424):0.012722,((Vismianthus_punctatus_2516-EAfr_TYPE:0.027149,(((Cnestid_rufescens_2875:0.010427,Rps_acutipetala_5843:0.012083,Cns_uncata_5845:0.010427):0.024389,Ellipanthus_beccarii_5849-Pseudellipanthus_As_TYPE:0.008862):0.018869,Connarus_perrottetii_5844-Am:0.014264):0.131449):0.084852,Burttia_prunoides_3942-EAfr_TYPE:0.020085):0.007891):0.003393,(Jollydora_duparquetiana_5304-CAfr_TYPE:0.015042,Jollydora_armandui_5317-WAfr:0.000001):0.011135):0.009525,((Rou_parviflora_5318:0.009770,(((Byr_orientalis_5321:0.003172,Byr_thomsonii_5327:0.000001):0.001858,Byr_coccinea_5324:0.009906):0.005929,(((Spi_solanderi_5322:0.000001,Spi_myriantha_5840:0.016888):0.015407,Pax_calophylla_5552:0.093163):0.011396,Rps_emarginata_3409:0.000001):0.001972):0.001945,((San_minor_2571:0.003778,San_balansea_3093:0.008032):0.018433,(Age_pentagyna_5323:0.009099,Cas_paradoxa_5326:0.007977):0.008964):0.003722,(Cns_polyphylla_0582:0.006381,Cns_bomiensis_5328:0.006410):0.006439,(Cns_ferruginea_5320:0.002425,Cns_palala_5846:0.005866):0.003881):0.003864,San_minor_5329:0.005914):0.004444):0.029496,(Oxalidaceae_Dapania_racemosa_0087:0.026296,(Oxalidaceae_Sarcotheca_macrophylla_1246:0.137112,Oxalidaceae_Dapania_pentandra_5850:0.017084):0.025764):0.047274);
