# Supplementary material for: Phylogenomics of the pantropical Connaraceae: revised infrafamilial classification and the evolution of heterostyly
Source: Plant Syst Evol. 2024 Aug 3;310(4):29. doi: 10.1007/s00606-024-01909-y (PMC11297820; doi:10.1007/s00606-024-01909-y)
Supplement: Supplementary file 2 — Supplementary file2 (ZIP 1968 kb) [file 606_2024_1909_MOESM2_ESM.zip › SI_data_S1/raxml_trees/5177_mafft.fasta.raxml]

(((Burttia_prunoides_3942-EAfr_TYPE:0.029058,(Jollydora_duparquetiana_5304-CAfr_TYPE:0.000001,Jollydora_armandui_5317-WAfr:0.002049):0.012761):0.004281,(((Ellipanthus_madagascariensis_5847-AfrMad:0.000001,Ellipanthus_razanatsimae_5990-Mad:0.001917):0.005933,(Hemandradenia_spnov_6608-CAfr:0.041209,Ellipanthus_beccarii_5849-Pseudellipanthus_As_TYPE:0.024834):0.003275):0.017155,((Connarus_africanus_5851-WCAfr:0.012743,Connarus_perrottetii_5844-Am:0.009567):0.002495,Connarus_thonningii_5551-WAfr:0.006790):0.016345,Vismianthus_punctatus_2516-EAfr_TYPE:0.045242):0.004506):0.006121,(((Cnestid_rufescens_2875:0.068298,Cns_bomiensis_5328:0.004349):0.041165,(((San_balansea_3093:0.001638,San_minor_2571:0.005183):0.010300,(Cns_polyphylla_0582:0.001725,(Cns_uncata_5845:0.008690,Cns_palala_5846:0.015715):0.001527,(San_minor_5329:0.018447,Cns_ferruginea_5320:0.003015):0.003748):0.008450,(Byr_coccinea_5324:0.014979,((Pax_calophylla_5552:0.005953,((Rps_emarginata_3409:0.007184,Rps_acutipetala_5843:0.021475):0.027446,(Spi_myriantha_5840:0.070506,Byr_orientalis_5321:0.015589):0.013378):0.012629,Byr_thomsonii_5327:0.012216):0.015050,Spi_solanderi_5322:0.005176):0.007643):0.015606):0.003352,Rou_parviflora_5318:0.042186,(Age_pentagyna_5323:0.023892,Cas_paradoxa_5326:0.019737):0.003677):0.001672):0.002063,Pse_macrophyllus_3956:0.016446):0.012530,((Manotes_expansa_5325-WCAfr_TYPE:0.006681,Manotes_macrantha_5319-Dinklagea_WCAfr_TYPE:0.014335):0.048805,((Oxalidaceae_Dapania_pentandra_5850:0.001885,Oxalidaceae_Dapania_racemosa_0087:0.001631):0.039383,Oxalidaceae_Sarcotheca_macrophylla_1246:0.017236):0.059655):0.025647);
