# Supplementary material for: Phylogenomics of the pantropical Connaraceae: revised infrafamilial classification and the evolution of heterostyly
Source: Plant Syst Evol. 2024 Aug 3;310(4):29. doi: 10.1007/s00606-024-01909-y (PMC11297820; doi:10.1007/s00606-024-01909-y)
Supplement: Supplementary file 2 — Supplementary file2 (ZIP 1968 kb) [file 606_2024_1909_MOESM2_ESM.zip › SI_data_S1/raxml_trees/5944_mafft.fasta.raxml]

(((((((San_balansea_3093:0.010812,San_minor_2571:0.006118):0.012961,San_minor_5329:0.009080):0.005673,((Rps_acutipetala_5843:0.008049,Rps_emarginata_3409:0.006473,((Cnestid_rufescens_2875:0.007199,((Pse_macrophyllus_3956:0.136838,Cns_polyphylla_0582:0.001098):0.001194,Cns_bomiensis_5328:0.004697):0.026726,Spi_myriantha_5840:0.014299):0.019187,Pax_calophylla_5552:0.008088,Spi_solanderi_5322:0.003245):0.001706):0.018669,Cns_ferruginea_5320:0.012747):0.017974):0.001199,(Cns_palala_5846:0.031373,((Byr_orientalis_5321:0.000001,Byr_thomsonii_5327:0.004155):0.007477,Byr_coccinea_5324:0.023484):0.015331,(Cas_paradoxa_5326:0.013956,Age_pentagyna_5323:0.014411):0.002945):0.002151,(Rou_parviflora_5318:0.024980,Cns_uncata_5845:0.013942):0.004586):0.011188,(((((Ellipanthus_razanatsimae_5990-Mad:0.001428,Ellipanthus_madagascariensis_5847-AfrMad:0.001481):0.007320,(Ellipanthus_beccarii_5849-Pseudellipanthus_As_TYPE:0.004710,Connarus_perrottetii_5844-Am:0.057361):0.021317):0.010939,(((Connarus_cochinchinensis_5841-As:0.003351,Hemandradenia_spnov_6608-CAfr:0.021375):0.048122,Connarus_africanus_5851-WCAfr:0.006911):0.020041,Connarus_thonningii_5551-WAfr:0.008091):0.006817):0.003602,(Vismianthus_punctatus_2516-EAfr_TYPE:0.019361,Burttia_prunoides_3942-EAfr_TYPE:0.025514):0.011877):0.004702,(Jollydora_armandui_5317-WAfr:0.005707,Jollydora_duparquetiana_5304-CAfr_TYPE:0.009008):0.019186):0.002960):0.022417,(Oxalidaceae_Dapania_pentandra_5850:0.007502,(Oxalidaceae_Dapania_racemosa_0087:0.005139,Oxalidaceae_Sarcotheca_macrophylla_1246:0.036954):0.021424):0.070001):0.051584,Manotes_expansa_5325-WCAfr_TYPE:0.008243,Manotes_macrantha_5319-Dinklagea_WCAfr_TYPE:0.016489);
