# Supplementary material for: Phylogenomics of the pantropical Connaraceae: revised infrafamilial classification and the evolution of heterostyly
Source: Plant Syst Evol. 2024 Aug 3;310(4):29. doi: 10.1007/s00606-024-01909-y (PMC11297820; doi:10.1007/s00606-024-01909-y)
Supplement: Supplementary file 2 — Supplementary file2 (ZIP 1968 kb) [file 606_2024_1909_MOESM2_ESM.zip › SI_data_S1/raxml_trees/6865_mafft.fasta.raxml]

((Rps_acutipetala_5843:0.049563,((Rps_emarginata_3409:0.007672,Byr_coccinea_5324:0.006889):0.001546,(Byr_orientalis_5321:0.008938,Byr_thomsonii_5327:0.006801):0.003421):0.001525,(((((Cns_bomiensis_5328:0.012917,Cns_polyphylla_0582:0.010659):0.007502,(Cns_palala_5846:0.011950,Cns_ferruginea_5320:0.006779):0.001637):0.003240,Pse_macrophyllus_3956:0.223461,Cns_uncata_5845:0.023341):0.005798,(Age_pentagyna_5323:0.018015,Cas_paradoxa_5326:0.012763):0.008808,((((((((Ellipanthus_razanatsimae_5990-Mad:0.001677,Ellipanthus_madagascariensis_5847-AfrMad:0.001949):0.009883,(Ellipanthus_beccarii_5849-Pseudellipanthus_As_TYPE:0.065609,Cnestid_rufescens_2875:0.096506):0.035709):0.006583,Hemandradenia_spnov_6608-CAfr:0.013735):0.003975,(Connarus_africanus_5851-WCAfr:0.003794,Connarus_thonningii_5551-WAfr:0.005232,Connarus_perrottetii_5844-Am:0.046686):0.016860):0.005398,Burttia_prunoides_3942-EAfr_TYPE:0.026781):0.002376,Vismianthus_punctatus_2516-EAfr_TYPE:0.021860):0.001271,(Jollydora_armandui_5317-WAfr:0.010742,Jollydora_duparquetiana_5304-CAfr_TYPE:0.002045):0.014423):0.002066,((Manotes_expansa_5325-WCAfr_TYPE:0.000001,Manotes_macrantha_5319-Dinklagea_WCAfr_TYPE:0.013461):0.029769,(Oxalidaceae_Sarcotheca_macrophylla_1246:0.023666,(Oxalidaceae_Dapania_pentandra_5850:0.000413,Oxalidaceae_Dapania_racemosa_0087:0.013927):0.018825):0.028684):0.032281):0.007095,San_minor_5329:0.009237):0.001524,Rou_parviflora_5318:0.032819,(San_balansea_3093:0.003793,San_minor_2571:0.005608):0.007618):0.004594):0.006856,(Spi_myriantha_5840:0.035849,Pax_calophylla_5552:0.000001):0.002274,Spi_solanderi_5322:0.000001);
