# Supplementary material for: Phylogenomics of the pantropical Connaraceae: revised infrafamilial classification and the evolution of heterostyly
Source: Plant Syst Evol. 2024 Aug 3;310(4):29. doi: 10.1007/s00606-024-01909-y (PMC11297820; doi:10.1007/s00606-024-01909-y)
Supplement: Supplementary file 2 — Supplementary file2 (ZIP 1968 kb) [file 606_2024_1909_MOESM2_ESM.zip › SI_data_S1/raxml_trees/6782_mafft.fasta.raxml]

((Cns_polyphylla_0582:0.007087,((((Hemandradenia_spnov_6608-CAfr:0.018170,((Ellipanthus_razanatsimae_5990-Mad:0.000001,Ellipanthus_madagascariensis_5847-AfrMad:0.000001):0.002960,Ellipanthus_beccarii_5849-Pseudellipanthus_As_TYPE:0.013383):0.011989):0.012939,(Connarus_perrottetii_5844-Am:0.013540,Connarus_africanus_5851-WCAfr:0.013058,Connarus_thonningii_5551-WAfr:0.008782):0.005947,(Burttia_prunoides_3942-EAfr_TYPE:0.033749,(Jollydora_duparquetiana_5304-CAfr_TYPE:0.009835,Jollydora_armandui_5317-WAfr:0.002480):0.007695):0.005140):0.007457,((Manotes_expansa_5325-WCAfr_TYPE:0.016620,Manotes_macrantha_5319-Dinklagea_WCAfr_TYPE:0.003441):0.022418,((Oxalidaceae_Dapania_racemosa_0087:0.012967,Oxalidaceae_Dapania_pentandra_5850:0.007143):0.002970,Oxalidaceae_Sarcotheca_macrophylla_1246:0.025264):0.062570):0.039242):0.012372,((Age_pentagyna_5323:0.000001,(Cns_bomiensis_5328:0.009893,Cas_paradoxa_5326:0.002443):0.002371,Rou_parviflora_5318:0.004925,(((Byr_orientalis_5321:0.002372,Byr_thomsonii_5327:0.012206):0.004818,Byr_coccinea_5324:0.004772,(San_minor_2571:0.005143,San_balansea_3093:0.005674):0.018701):0.002309,((Spi_solanderi_5322:0.000001,Rps_acutipetala_5843:0.004806):0.006279,Spi_myriantha_5840:0.000001,Pax_calophylla_5552:0.000001,Rps_emarginata_3409:0.000001):0.009648):0.004850):0.004749,Cns_palala_5846:0.012158,Cnestid_rufescens_2875:0.024810,Cns_ferruginea_5320:0.000001):0.002793):0.003211):0.091230,Cns_uncata_5845:0.017142,Vismianthus_punctatus_2516-EAfr_TYPE:0.051166);
