# Supplementary material for: Phylogenomics of the pantropical Connaraceae: revised infrafamilial classification and the evolution of heterostyly
Source: Plant Syst Evol. 2024 Aug 3;310(4):29. doi: 10.1007/s00606-024-01909-y (PMC11297820; doi:10.1007/s00606-024-01909-y)
Supplement: Supplementary file 2 — Supplementary file2 (ZIP 1968 kb) [file 606_2024_1909_MOESM2_ESM.zip › SI_data_S1/raxml_trees/6531_mafft.fasta.raxml]

((Cns_polyphylla_0582:0.000001,Cns_bomiensis_5328:0.008512):0.002825,((((((((Ellipanthus_beccarii_5849-Pseudellipanthus_As_TYPE:0.067204,Ellipanthus_razanatsimae_5990-Mad:0.000001,Ellipanthus_madagascariensis_5847-AfrMad:0.000001):0.008963,Hemandradenia_spnov_6608-CAfr:0.013032):0.022131,((Jollydora_armandui_5317-WAfr:0.000001,Jollydora_duparquetiana_5304-CAfr_TYPE:0.016052):0.033494,(Connarus_thonningii_5551-WAfr:0.009162,Connarus_africanus_5851-WCAfr:0.008186):0.018927):0.008724):0.008444,(((Oxalidaceae_Dapania_racemosa_0087:0.010856,Oxalidaceae_Dapania_pentandra_5850:0.042757):0.018167,Oxalidaceae_Sarcotheca_macrophylla_1246:0.020195):0.064217,(Manotes_macrantha_5319-Dinklagea_WCAfr_TYPE:0.019891,Manotes_expansa_5325-WCAfr_TYPE:0.006930):0.054443):0.028866):0.010330,Rou_parviflora_5318:0.018050):0.004175,San_minor_5329:0.018329):0.002063,(((Pax_calophylla_5552:0.004364,Spi_solanderi_5322:0.004443):0.004391,Rps_acutipetala_5843:0.004355,Rps_emarginata_3409:0.000001):0.004354,((Byr_thomsonii_5327:0.008703,Byr_orientalis_5321:0.000001,Byr_coccinea_5324:0.013006):0.008643,Cnestid_rufescens_2875:0.031911):0.004428):0.004365,(((Cas_paradoxa_5326:0.000001,Connarus_cochinchinensis_5841-As:0.000001,Connarus_perrottetii_5844-Am:0.000001):0.008364,Spi_myriantha_5840:0.008499):0.016236,Age_pentagyna_5323:0.009076):0.004122,(San_minor_2571:0.000001,San_balansea_3093:0.000001):0.008318):0.008924,Cns_palala_5846:0.014382):0.002717,Cns_uncata_5845:0.018440,Cns_ferruginea_5320:0.005686);
