# Supplementary material for: Phylogenomics of the pantropical Connaraceae: revised infrafamilial classification and the evolution of heterostyly
Source: Plant Syst Evol. 2024 Aug 3;310(4):29. doi: 10.1007/s00606-024-01909-y (PMC11297820; doi:10.1007/s00606-024-01909-y)
Supplement: Supplementary file 2 — Supplementary file2 (ZIP 1968 kb) [file 606_2024_1909_MOESM2_ESM.zip › SI_data_S1/raxml_trees/5220_mafft.fasta.raxml]

(((((((Ellipanthus_madagascariensis_5847-AfrMad:0.002264,Ellipanthus_razanatsimae_5990-Mad:0.000001):0.009116,Ellipanthus_beccarii_5849-Pseudellipanthus_As_TYPE:0.002667):0.006743,(Hemandradenia_spnov_6608-CAfr:0.016784,((Connarus_perrottetii_5844-Am:0.015603,Connarus_africanus_5851-WCAfr:0.034898):0.011553,Connarus_thonningii_5551-WAfr:0.004687):0.002255):0.001866):0.002225,((Jollydora_armandui_5317-WAfr:0.006814,Jollydora_duparquetiana_5304-CAfr_TYPE:0.002273):0.015279,(Vismianthus_punctatus_2516-EAfr_TYPE:0.013897,Burttia_prunoides_3942-EAfr_TYPE:0.014058):0.009299):0.005610):0.019402,(((((Spi_solanderi_5322:0.011649,(Spi_myriantha_5840:0.003116,Pax_calophylla_5552:0.004557):0.002206):0.004653,Byr_coccinea_5324:0.004554):0.004582,(Rps_emarginata_3409:0.000001,Rps_acutipetala_5843:0.002937):0.011529):0.002231,((San_balansea_3093:0.004081,San_minor_2571:0.000001):0.007106,((Byr_thomsonii_5327:0.005244,Byr_orientalis_5321:0.005581):0.009699,Age_pentagyna_5323:0.023411):0.000719):0.009974,Cns_ferruginea_5320:0.006851,San_minor_5329:0.006816,(Cas_paradoxa_5326:0.006806,Rou_parviflora_5318:0.011529,Cns_palala_5846:0.011454):0.002265,(Cnestid_rufescens_2875:0.012716,(Cns_bomiensis_5328:0.000001,Cns_polyphylla_0582:0.000001):0.013787):0.002324):0.002059,Cns_uncata_5845:0.011804):0.009561):0.036802,((Oxalidaceae_Dapania_pentandra_5850:0.008153,Oxalidaceae_Dapania_racemosa_0087:0.011492):0.017752,Oxalidaceae_Sarcotheca_macrophylla_1246:0.021351):0.046972):0.042139,Manotes_macrantha_5319-Dinklagea_WCAfr_TYPE:0.008559,Manotes_expansa_5325-WCAfr_TYPE:0.008361);
