# Supplementary material for: Phylogenomics of the pantropical Connaraceae: revised infrafamilial classification and the evolution of heterostyly
Source: Plant Syst Evol. 2024 Aug 3;310(4):29. doi: 10.1007/s00606-024-01909-y (PMC11297820; doi:10.1007/s00606-024-01909-y)
Supplement: Supplementary file 2 — Supplementary file2 (ZIP 1968 kb) [file 606_2024_1909_MOESM2_ESM.zip › SI_data_S1/raxml_trees/6056_mafft.fasta.raxml]

((Cnestid_rufescens_2875:0.053679,Pax_calophylla_5552:0.011816):0.007279,((Rps_acutipetala_5843:0.041122,((((San_minor_5329:0.017808,(Cns_polyphylla_0582:0.006874,(Rou_parviflora_5318:0.023333,(San_minor_2571:0.005565,San_balansea_3093:0.000001):0.009336):0.003430):0.001715):0.004377,(Age_pentagyna_5323:0.042626,Cas_paradoxa_5326:0.009435):0.024365,((((Oxalidaceae_Dapania_racemosa_0087:0.033607,Oxalidaceae_Dapania_pentandra_5850:0.027183):0.019139,Oxalidaceae_Sarcotheca_macrophylla_1246:0.028270):0.052183,(Manotes_expansa_5325-WCAfr_TYPE:0.022663,Manotes_macrantha_5319-Dinklagea_WCAfr_TYPE:0.002941):0.079194):0.034825,((Jollydora_armandui_5317-WAfr:0.182385,Jollydora_duparquetiana_5304-CAfr_TYPE:0.000001):0.108016,((((Connarus_perrottetii_5844-Am:0.008602,Connarus_africanus_5851-WCAfr:0.000001):0.009817,Connarus_thonningii_5551-WAfr:0.006833):0.008639,(Ellipanthus_razanatsimae_5990-Mad:0.010809,Ellipanthus_madagascariensis_5847-AfrMad:0.006460):0.025329):0.008530,(Burttia_prunoides_3942-EAfr_TYPE:0.036457,Vismianthus_punctatus_2516-EAfr_TYPE:0.022785):0.004759):0.002640):0.005840):0.010877):0.003554,((Cns_ferruginea_5320:0.012305,Cns_palala_5846:0.003552):0.012271,Cns_bomiensis_5328:0.008255):0.004959):0.003399,(((Byr_thomsonii_5327:0.000001,Byr_orientalis_5321:0.002683):0.004187,Byr_coccinea_5324:0.008193):0.002792,(Spi_solanderi_5322:0.013541,Rps_emarginata_3409:0.015209):0.003317):0.003555):0.046712):0.012315,Cns_uncata_5845:0.062837):0.010322,(Pse_macrophyllus_3956:0.042268,(Ellipanthus_beccarii_5849-Pseudellipanthus_As_TYPE:0.064909,(Connarus_cochinchinensis_5841-As:0.014239,Hemandradenia_spnov_6608-CAfr:0.000001):0.017552):0.016003):0.034156);
