# Supplementary material for: Phylogenomics of the pantropical Connaraceae: revised infrafamilial classification and the evolution of heterostyly
Source: Plant Syst Evol. 2024 Aug 3;310(4):29. doi: 10.1007/s00606-024-01909-y (PMC11297820; doi:10.1007/s00606-024-01909-y)
Supplement: Supplementary file 2 — Supplementary file2 (ZIP 1968 kb) [file 606_2024_1909_MOESM2_ESM.zip › SI_data_S1/raxml_trees/6487_mafft.fasta.raxml]

((Cns_polyphylla_0582:0.009677,Cns_ferruginea_5320:0.003373):0.004860,(Cns_uncata_5845:0.021543,(((Pse_macrophyllus_3956:0.021722,Rou_parviflora_5318:0.012422):0.018567,((((((Oxalidaceae_Dapania_racemosa_0087:0.010648,Oxalidaceae_Dapania_pentandra_5850:0.008788):0.013472,Oxalidaceae_Sarcotheca_macrophylla_1246:0.014245):0.037388,(Manotes_expansa_5325-WCAfr_TYPE:0.010150,Manotes_macrantha_5319-Dinklagea_WCAfr_TYPE:0.004930):0.049498):0.021258,(((((Ellipanthus_beccarii_5849-Pseudellipanthus_As_TYPE:0.004917,(Ellipanthus_razanatsimae_5990-Mad:0.000001,Ellipanthus_madagascariensis_5847-AfrMad:0.000001):0.013750):0.006349,Hemandradenia_spnov_6608-CAfr:0.018295):0.011485,(Jollydora_duparquetiana_5304-CAfr_TYPE:0.011393,Jollydora_armandui_5317-WAfr:0.009816):0.007963):0.001573,(Vismianthus_punctatus_2516-EAfr_TYPE:0.023559,Burttia_prunoides_3942-EAfr_TYPE:0.028532):0.008468):0.002286,((Connarus_africanus_5851-WCAfr:0.003683,(Connarus_perrottetii_5844-Am:0.008748,Connarus_thonningii_5551-WAfr:0.002743):0.000998):0.006919,Connarus_cochinchinensis_5841-As:0.012489):0.014204):0.006574):0.006803,(Age_pentagyna_5323:0.010685,Cas_paradoxa_5326:0.013153):0.012608):0.008684,Cnestid_rufescens_2875:0.021121):0.001174,((Spi_myriantha_5840:0.012112,(Rps_emarginata_3409:0.006059,Rps_acutipetala_5843:0.006164):0.008942,(Pax_calophylla_5552:0.045428,Spi_solanderi_5322:0.003468):0.007415):0.005132,(Byr_thomsonii_5327:0.016117,Byr_orientalis_5321:0.009684,Byr_coccinea_5324:0.010912):0.007459):0.008475):0.000704,San_minor_5329:0.014269,(San_balansea_3093:0.003286,San_minor_2571:0.006160):0.011863):0.004895):0.001357,(Cns_bomiensis_5328:0.006249,Cns_palala_5846:0.014567):0.000553);
