# Supplementary material for: Phylogenomics of the pantropical Connaraceae: revised infrafamilial classification and the evolution of heterostyly
Source: Plant Syst Evol. 2024 Aug 3;310(4):29. doi: 10.1007/s00606-024-01909-y (PMC11297820; doi:10.1007/s00606-024-01909-y)
Supplement: Supplementary file 2 — Supplementary file2 (ZIP 1968 kb) [file 606_2024_1909_MOESM2_ESM.zip › SI_data_S1/raxml_trees/5958_mafft.fasta.raxml]

((Oxalidaceae_Sarcotheca_macrophylla_1246:0.004030,(Oxalidaceae_Dapania_pentandra_5850:0.002700,Oxalidaceae_Dapania_racemosa_0087:0.005964):0.016921):0.060029,(Manotes_expansa_5325-WCAfr_TYPE:0.003047,Manotes_macrantha_5319-Dinklagea_WCAfr_TYPE:0.014962):0.041962,(San_minor_5329:0.008645,((Cns_uncata_5845:0.002849,Rps_acutipetala_5843:0.002857,((Cns_palala_5846:0.000001,Cns_ferruginea_5320:0.000001):0.002860,(Cns_polyphylla_0582:0.002940,Cns_bomiensis_5328:0.008661):0.011565):0.002862,((Vismianthus_punctatus_2516-EAfr_TYPE:0.008240,Burttia_prunoides_3942-EAfr_TYPE:0.021238):0.012460,(((Connarus_africanus_5851-WCAfr:0.002838,Connarus_perrottetii_5844-Am:0.005721,Connarus_thonningii_5551-WAfr:0.002856):0.003029,(((Ellipanthus_razanatsimae_5990-Mad:0.002844,Ellipanthus_madagascariensis_5847-AfrMad:0.000001):0.005803,Ellipanthus_beccarii_5849-Pseudellipanthus_As_TYPE:0.002805):0.008765,Hemandradenia_spnov_6608-CAfr:0.015276):0.008714,Connarus_cochinchinensis_5841-As:0.006063):0.008633,(Jollydora_armandui_5317-WAfr:0.000001,Jollydora_duparquetiana_5304-CAfr_TYPE:0.002865):0.008585):0.003136):0.012039):0.002849,(San_balansea_3093:0.002855,San_minor_2571:0.000001):0.008776,(Rps_emarginata_3409:0.000001,(Spi_myriantha_5840:0.008719,((Rou_parviflora_5318:0.031712,(Cas_paradoxa_5326:0.028844,Age_pentagyna_5323:0.004082):0.002910):0.007363,Spi_solanderi_5322:0.000001):0.002828,Pax_calophylla_5552:0.011540):0.002848):0.002841,((Byr_thomsonii_5327:0.002913,Byr_orientalis_5321:0.008763):0.002803,Byr_coccinea_5324:0.002859):0.005830,Cnestid_rufescens_2875:0.017612):0.002858):0.043469);
