# Supplementary material for: Phylogenomics of the pantropical Connaraceae: revised infrafamilial classification and the evolution of heterostyly
Source: Plant Syst Evol. 2024 Aug 3;310(4):29. doi: 10.1007/s00606-024-01909-y (PMC11297820; doi:10.1007/s00606-024-01909-y)
Supplement: Supplementary file 2 — Supplementary file2 (ZIP 1968 kb) [file 606_2024_1909_MOESM2_ESM.zip › SI_data_S1/raxml_trees/6563_mafft.fasta.raxml]

((Hemandradenia_spnov_6608-CAfr:0.019279,((((Connarus_cochinchinensis_5841-As:0.041491,Connarus_perrottetii_5844-Am:0.000001):0.020561,Connarus_africanus_5851-WCAfr:0.009867):0.004147,Connarus_thonningii_5551-WAfr:0.016800):0.009406,(((Burttia_prunoides_3942-EAfr_TYPE:0.017620,Vismianthus_punctatus_2516-EAfr_TYPE:0.031024):0.003838,(((Oxalidaceae_Sarcotheca_macrophylla_1246:0.020221,(Oxalidaceae_Dapania_pentandra_5850:0.006635,Oxalidaceae_Dapania_racemosa_0087:0.012387):0.019421):0.079722,(Manotes_expansa_5325-WCAfr_TYPE:0.003583,Manotes_macrantha_5319-Dinklagea_WCAfr_TYPE:0.008614):0.073912):0.037194,((Age_pentagyna_5323:0.013217,Cas_paradoxa_5326:0.004584):0.001467,((San_minor_5329:0.021680,(San_balansea_3093:0.007824,San_minor_2571:0.004626):0.007777):0.001509,(Cns_ferruginea_5320:0.011354,Rou_parviflora_5318:0.020924):0.003915,(((((Byr_thomsonii_5327:0.007067,Byr_orientalis_5321:0.005882):0.002016,Byr_coccinea_5324:0.006597,(Rps_acutipetala_5843:0.003372,Rps_emarginata_3409:0.011010):0.004159):0.003018,(Spi_solanderi_5322:0.014054,Spi_myriantha_5840:0.026507,Pax_calophylla_5552:0.005325):0.004035):0.008516,(Cns_uncata_5845:0.027061,((Cns_polyphylla_0582:0.001616,Cns_bomiensis_5328:0.003227):0.011535,Cns_palala_5846:0.015268):0.003608):0.003756):0.002122,Cnestid_rufescens_2875:0.029907):0.015916):0.001541):0.014165):0.010785):0.001536,(Jollydora_armandui_5317-WAfr:0.010762,Jollydora_duparquetiana_5304-CAfr_TYPE:0.011617):0.013714):0.005890):0.013746):0.008271,(Ellipanthus_madagascariensis_5847-AfrMad:0.000001,Ellipanthus_razanatsimae_5990-Mad:0.004319):0.005294,Ellipanthus_beccarii_5849-Pseudellipanthus_As_TYPE:0.023499);
