# Supplementary material for: Phylogenomics of the pantropical Connaraceae: revised infrafamilial classification and the evolution of heterostyly
Source: Plant Syst Evol. 2024 Aug 3;310(4):29. doi: 10.1007/s00606-024-01909-y (PMC11297820; doi:10.1007/s00606-024-01909-y)
Supplement: Supplementary file 2 — Supplementary file2 (ZIP 1968 kb) [file 606_2024_1909_MOESM2_ESM.zip › SI_data_S1/raxml_trees/6004_mafft.fasta.raxml]

((Ellipanthus_madagascariensis_5847-AfrMad:0.002974,Ellipanthus_razanatsimae_5990-Mad:0.004722):0.017364,Ellipanthus_beccarii_5849-Pseudellipanthus_As_TYPE:0.020724,(((Connarus_perrottetii_5844-Am:0.000001,(Connarus_africanus_5851-WCAfr:0.010630,(Connarus_cochinchinensis_5841-As:0.006416,Connarus_thonningii_5551-WAfr:0.015501):0.003652):0.003410):0.019876,(((Vismianthus_punctatus_2516-EAfr_TYPE:0.032096,Burttia_prunoides_3942-EAfr_TYPE:0.036776):0.018256,(Jollydora_duparquetiana_5304-CAfr_TYPE:0.002947,Jollydora_armandui_5317-WAfr:0.019088):0.017096):0.002039,((((Cnestid_rufescens_2875:0.026677,(((Spi_solanderi_5322:0.012307,(Pax_calophylla_5552:0.014367,Spi_myriantha_5840:0.000001):0.007299):0.004162,(Rps_acutipetala_5843:0.020320,Rps_emarginata_3409:0.000001):0.006437):0.005075,(Byr_coccinea_5324:0.022179,(Byr_thomsonii_5327:0.012790,Byr_orientalis_5321:0.012091):0.001907):0.003732):0.005093):0.002344,((San_balansea_3093:0.003194,San_minor_2571:0.005683):0.018105,((Rou_parviflora_5318:0.020112,((Cns_palala_5846:0.019032,(Cns_uncata_5845:0.272056,Cns_ferruginea_5320:0.014441):0.005825):0.002004,(Cns_polyphylla_0582:0.008465,Cns_bomiensis_5328:0.014779):0.010060):0.003491):0.002532,(Cas_paradoxa_5326:0.023280,Age_pentagyna_5323:0.015996):0.014904):0.001434):0.001256):0.002282,San_minor_5329:0.015284):0.010426,(((Oxalidaceae_Dapania_racemosa_0087:0.011502,Oxalidaceae_Dapania_pentandra_5850:0.013893):0.018568,Oxalidaceae_Sarcotheca_macrophylla_1246:0.036521):0.057816,(Manotes_macrantha_5319-Dinklagea_WCAfr_TYPE:0.020873,Manotes_expansa_5325-WCAfr_TYPE:0.014580):0.057278):0.032950):0.010451):0.013298):0.010083,Hemandradenia_spnov_6608-CAfr:0.029778):0.011755);
