# Supplementary material for: Phylogenomics of the pantropical Connaraceae: revised infrafamilial classification and the evolution of heterostyly
Source: Plant Syst Evol. 2024 Aug 3;310(4):29. doi: 10.1007/s00606-024-01909-y (PMC11297820; doi:10.1007/s00606-024-01909-y)
Supplement: Supplementary file 2 — Supplementary file2 (ZIP 1968 kb) [file 606_2024_1909_MOESM2_ESM.zip › SI_data_S1/raxml_trees/6383_mafft.fasta.raxml]

((((Cas_paradoxa_5326:0.016641,(((Oxalidaceae_Sarcotheca_macrophylla_1246:0.018817,(Oxalidaceae_Dapania_racemosa_0087:0.005990,Oxalidaceae_Dapania_pentandra_5850:0.004391):0.009193):0.059622,(Manotes_expansa_5325-WCAfr_TYPE:0.026208,Manotes_macrantha_5319-Dinklagea_WCAfr_TYPE:0.012672):0.027505):0.031819,((((Ellipanthus_madagascariensis_5847-AfrMad:0.001957,Ellipanthus_razanatsimae_5990-Mad:0.000001):0.021005,Ellipanthus_beccarii_5849-Pseudellipanthus_As_TYPE:0.000001,Hemandradenia_spnov_6608-CAfr:0.021181):0.021855,((Connarus_perrottetii_5844-Am:0.000001,Connarus_africanus_5851-WCAfr:0.000001):0.009471,Connarus_thonningii_5551-WAfr:0.002013):0.003160):0.019465,((Jollydora_duparquetiana_5304-CAfr_TYPE:0.023904,Jollydora_armandui_5317-WAfr:0.003857):0.014240,(Burttia_prunoides_3942-EAfr_TYPE:0.022016,Vismianthus_punctatus_2516-EAfr_TYPE:0.027615):0.016576):0.006490):0.009826):0.014137):0.016449,Age_pentagyna_5323:0.021114):0.001488,San_minor_5329:0.011942):0.016210,((Cns_bomiensis_5328:0.004296,Cns_ferruginea_5320:0.007982):0.002470,Cns_palala_5846:0.011953):0.005316,((Cnestid_rufescens_2875:0.021560,(San_minor_2571:0.010996,San_balansea_3093:0.003849):0.019135,Rou_parviflora_5318:0.011136):0.004750,Pse_macrophyllus_3956:0.013255):0.005274,((Cns_uncata_5845:0.009940,((Spi_myriantha_5840:0.000001,(Spi_solanderi_5322:0.013826,Rps_acutipetala_5843:0.056884):0.002103,Pax_calophylla_5552:0.013997):0.011957,Rps_emarginata_3409:0.011930):0.008661):0.008873,((Byr_thomsonii_5327:0.010073,Byr_orientalis_5321:0.005588):0.001420,Byr_coccinea_5324:0.014860):0.008199):0.026617);
