# Supplementary material for: Phylogenomics of the pantropical Connaraceae: revised infrafamilial classification and the evolution of heterostyly
Source: Plant Syst Evol. 2024 Aug 3;310(4):29. doi: 10.1007/s00606-024-01909-y (PMC11297820; doi:10.1007/s00606-024-01909-y)
Supplement: Supplementary file 2 — Supplementary file2 (ZIP 1968 kb) [file 606_2024_1909_MOESM2_ESM.zip › SI_data_S1/raxml_trees/6457_mafft.fasta.raxml]

(Cns_polyphylla_0582:0.002506,(Cns_palala_5846:0.019711,(Cns_uncata_5845:0.045365,(((Cas_paradoxa_5326:0.013728,(((((Oxalidaceae_Sarcotheca_macrophylla_1246:0.041817,(Oxalidaceae_Dapania_racemosa_0087:0.005994,Oxalidaceae_Dapania_pentandra_5850:0.002393):0.025178):0.067732,(Manotes_expansa_5325-WCAfr_TYPE:0.029010,Manotes_macrantha_5319-Dinklagea_WCAfr_TYPE:0.436696):0.095777):0.013748,Rou_parviflora_5318:0.025255):0.008413,(((Ellipanthus_beccarii_5849-Pseudellipanthus_As_TYPE:0.005619,((Connarus_perrottetii_5844-Am:0.012437,Hemandradenia_spnov_6608-CAfr:0.014295):0.014211,Ellipanthus_madagascariensis_5847-AfrMad:0.000001,Ellipanthus_razanatsimae_5990-Mad:0.000001):0.007920):0.016073,(Connarus_africanus_5851-WCAfr:0.025736,Connarus_thonningii_5551-WAfr:0.013459):0.012397):0.005456,((Jollydora_duparquetiana_5304-CAfr_TYPE:0.007936,Jollydora_armandui_5317-WAfr:0.006761):0.008268,(Burttia_prunoides_3942-EAfr_TYPE:0.040546,Vismianthus_punctatus_2516-EAfr_TYPE:0.004375):0.014522):0.002711):0.025625):0.002638,Cnestid_rufescens_2875:0.027495):0.000268):0.002251,Age_pentagyna_5323:0.016479):0.004824,(San_minor_5329:0.019585,(San_balansea_3093:0.002565,San_minor_2571:0.015339):0.010275,((Byr_coccinea_5324:0.002529,Byr_thomsonii_5327:0.005026):0.002137,(Byr_orientalis_5321:0.004321,(Spi_myriantha_5840:0.004848,Pax_calophylla_5552:0.009772,(Rps_emarginata_3409:0.000001,Rps_acutipetala_5843:0.000001):0.018051,Spi_solanderi_5322:0.014713):0.005931):0.004427):0.007701):0.002494):0.003774):0.007970):0.003448,Cns_bomiensis_5328:0.007561,Cns_ferruginea_5320:0.012482);
