# Supplementary material for: Phylogenomics of the pantropical Connaraceae: revised infrafamilial classification and the evolution of heterostyly
Source: Plant Syst Evol. 2024 Aug 3;310(4):29. doi: 10.1007/s00606-024-01909-y (PMC11297820; doi:10.1007/s00606-024-01909-y)
Supplement: Supplementary file 2 — Supplementary file2 (ZIP 1968 kb) [file 606_2024_1909_MOESM2_ESM.zip › SI_data_S1/raxml_trees/6130_mafft.fasta.raxml]

((((Pax_calophylla_5552:0.007985,(Cas_paradoxa_5326:0.005297,((Pse_macrophyllus_3956:0.007228,(San_balansea_3093:0.009313,San_minor_2571:0.000001):0.020345,Rou_parviflora_5318:0.009427,Cnestid_rufescens_2875:0.155221):0.004758,(Cns_uncata_5845:0.048656,(((Hemandradenia_spnov_6608-CAfr:0.016077,(Ellipanthus_beccarii_5849-Pseudellipanthus_As_TYPE:0.018910,(Ellipanthus_razanatsimae_5990-Mad:0.000001,Ellipanthus_madagascariensis_5847-AfrMad:0.000001):0.007958):0.002204):0.004250,(((Jollydora_armandui_5317-WAfr:0.008185,Jollydora_duparquetiana_5304-CAfr_TYPE:0.002552):0.015936,Burttia_prunoides_3942-EAfr_TYPE:0.003959,Vismianthus_punctatus_2516-EAfr_TYPE:0.006196):0.002892,(Connarus_thonningii_5551-WAfr:0.034933,((Connarus_cochinchinensis_5841-As:0.006926,Connarus_perrottetii_5844-Am:0.001058):0.002890,Connarus_africanus_5851-WCAfr:0.004565):0.003616):0.018074):0.005940):0.014608,((Oxalidaceae_Sarcotheca_macrophylla_1246:0.024157,(Oxalidaceae_Dapania_racemosa_0087:0.006079,Oxalidaceae_Dapania_pentandra_5850:0.003821):0.017231):0.033652,(Manotes_macrantha_5319-Dinklagea_WCAfr_TYPE:0.000001,Manotes_expansa_5325-WCAfr_TYPE:0.011610):0.030679):0.021751):0.007726):0.002033,San_minor_5329:0.003952):0.002623,Age_pentagyna_5323:0.007878,((Cns_polyphylla_0582:0.012510,Cns_bomiensis_5328:0.002907):0.009449,Cns_palala_5846:0.007061,Cns_ferruginea_5320:0.003939):0.007145):0.003041):0.003023,(Byr_coccinea_5324:0.002910,(Byr_orientalis_5321:0.000001,Byr_thomsonii_5327:0.003005):0.012533):0.009308,Spi_myriantha_5840:0.003931):0.006077,Spi_solanderi_5322:0.000001):0.002829,Rps_emarginata_3409:0.009311,Rps_acutipetala_5843:0.022154);
