# Supplementary material for: Phylogenomics of the pantropical Connaraceae: revised infrafamilial classification and the evolution of heterostyly
Source: Plant Syst Evol. 2024 Aug 3;310(4):29. doi: 10.1007/s00606-024-01909-y (PMC11297820; doi:10.1007/s00606-024-01909-y)
Supplement: Supplementary file 2 — Supplementary file2 (ZIP 1968 kb) [file 606_2024_1909_MOESM2_ESM.zip › SI_data_S1/raxml_trees/4893_mafft.fasta.raxml]

((((((San_minor_5329:0.014201,((Rou_parviflora_5318:0.021059,((Cas_paradoxa_5326:0.018792,Age_pentagyna_5323:0.022604):0.001068,((((Jollydora_armandui_5317-WAfr:0.001844,Jollydora_duparquetiana_5304-CAfr_TYPE:0.003602):0.014834,(Vismianthus_punctatus_2516-EAfr_TYPE:0.011404,Burttia_prunoides_3942-EAfr_TYPE:0.026330):0.009435):0.011936,((Hemandradenia_spnov_6608-CAfr:0.008215,((Ellipanthus_madagascariensis_5847-AfrMad:0.000001,Ellipanthus_razanatsimae_5990-Mad:0.000001):0.006708,Ellipanthus_beccarii_5849-Pseudellipanthus_As_TYPE:0.011273):0.011611):0.012799,((Connarus_cochinchinensis_5841-As:0.019491,Connarus_thonningii_5551-WAfr:0.009160):0.005037,(Connarus_africanus_5851-WCAfr:0.000001,Connarus_perrottetii_5844-Am:0.012831):0.009592):0.003941):0.014714):0.008395,(((Oxalidaceae_Dapania_pentandra_5850:0.003301,Oxalidaceae_Dapania_racemosa_0087:0.003513):0.025733,Oxalidaceae_Sarcotheca_macrophylla_1246:0.019431):0.037837,(Manotes_expansa_5325-WCAfr_TYPE:0.012016,Manotes_macrantha_5319-Dinklagea_WCAfr_TYPE:0.013180):0.041299):0.028229):0.011037):0.004372):0.001680,(Pse_macrophyllus_3956:0.032704,(San_balansea_3093:0.005595,San_minor_2571:0.005385):0.015191):0.003079):0.003090):0.002591,(((Cns_bomiensis_5328:0.014698,Cns_uncata_5845:0.015091):0.000835,Cns_polyphylla_0582:0.006274):0.001390,(Cns_palala_5846:0.010796,Cns_ferruginea_5320:0.003127):0.006919):0.007961):0.000901,Cnestid_rufescens_2875:0.024869):0.002832,(Byr_thomsonii_5327:0.002722,(Byr_coccinea_5324:0.006794,Byr_orientalis_5321:0.004093):0.001323):0.004600):0.001387,(Rps_acutipetala_5843:0.005843,Rps_emarginata_3409:0.004720):0.014927):0.003502,(Spi_myriantha_5840:0.037236,Pax_calophylla_5552:0.000001):0.006065,Spi_solanderi_5322:0.013827);
