# Supplementary material for: Phylogenomics of the pantropical Connaraceae: revised infrafamilial classification and the evolution of heterostyly
Source: Plant Syst Evol. 2024 Aug 3;310(4):29. doi: 10.1007/s00606-024-01909-y (PMC11297820; doi:10.1007/s00606-024-01909-y)
Supplement: Supplementary file 2 — Supplementary file2 (ZIP 1968 kb) [file 606_2024_1909_MOESM2_ESM.zip › SI_data_S1/raxml_trees/5822_mafft.fasta.raxml]

((Connarus_thonningii_5551-WAfr:0.015881,Connarus_africanus_5851-WCAfr:0.007192):0.010657,((Vismianthus_punctatus_2516-EAfr_TYPE:0.035103,((Burttia_prunoides_3942-EAfr_TYPE:0.061792,(Jollydora_armandui_5317-WAfr:0.010752,Jollydora_duparquetiana_5304-CAfr_TYPE:0.006453):0.022725):0.002272,(((Manotes_macrantha_5319-Dinklagea_WCAfr_TYPE:0.008644,Manotes_expansa_5325-WCAfr_TYPE:0.012836):0.085067,(Oxalidaceae_Sarcotheca_macrophylla_1246:0.028924,(Oxalidaceae_Dapania_racemosa_0087:0.017279,Oxalidaceae_Dapania_pentandra_5850:0.006066):0.011523):0.081857):0.053504,((Rou_parviflora_5318:0.036251,(Pse_macrophyllus_3956:0.013927,(San_minor_5329:0.030636,(((Cns_ferruginea_5320:0.019606,(Cns_bomiensis_5328:0.028873,Cns_polyphylla_0582:0.012126):0.009050):0.002928,Cns_palala_5846:0.010233):0.005428,((((Spi_myriantha_5840:0.000001,Pax_calophylla_5552:0.000001):0.019006,Spi_solanderi_5322:0.000001):0.020275,(Rps_emarginata_3409:0.001903,Rps_acutipetala_5843:0.007869):0.004862):0.009582,((Cnestid_rufescens_2875:0.023914,(Cas_paradoxa_5326:0.024852,Age_pentagyna_5323:0.033570):0.010345):0.003819,((San_balansea_3093:0.005774,San_minor_2571:0.002631):0.008945,Cns_uncata_5845:0.023283):0.004174):0.001372):0.001428):0.001178):0.001323):0.002762):0.001816,(Byr_orientalis_5321:0.010979,(Byr_thomsonii_5327:0.009217,Byr_coccinea_5324:0.007171):0.007918):0.028717):0.020116):0.036802):0.002857):0.002871,(Hemandradenia_spnov_6608-CAfr:0.019399,((Ellipanthus_razanatsimae_5990-Mad:0.000001,Ellipanthus_madagascariensis_5847-AfrMad:0.010869):0.004784,Ellipanthus_beccarii_5849-Pseudellipanthus_As_TYPE:0.014043):0.014341):0.028466):0.010965,Connarus_cochinchinensis_5841-As:0.017546,Connarus_perrottetii_5844-Am:0.025014);
