# Supplementary material for: Phylogenomics of the pantropical Connaraceae: revised infrafamilial classification and the evolution of heterostyly
Source: Plant Syst Evol. 2024 Aug 3;310(4):29. doi: 10.1007/s00606-024-01909-y (PMC11297820; doi:10.1007/s00606-024-01909-y)
Supplement: Supplementary file 2 — Supplementary file2 (ZIP 1968 kb) [file 606_2024_1909_MOESM2_ESM.zip › SI_data_S1/raxml_trees/6652_mafft.fasta.raxml]

((Cns_polyphylla_0582:0.010043,Cns_bomiensis_5328:0.012854):0.012322,((Rou_parviflora_5318:0.020181,((((Oxalidaceae_Dapania_racemosa_0087:0.010731,Oxalidaceae_Dapania_pentandra_5850:0.007598):0.017348,Oxalidaceae_Sarcotheca_macrophylla_1246:0.034556):0.062672,(Manotes_expansa_5325-WCAfr_TYPE:0.009126,Manotes_macrantha_5319-Dinklagea_WCAfr_TYPE:0.016204):0.033445):0.028945,((Jollydora_armandui_5317-WAfr:0.003886,Jollydora_duparquetiana_5304-CAfr_TYPE:0.005963):0.016391,((((Hemandradenia_spnov_6608-CAfr:0.013129,(Ellipanthus_beccarii_5849-Pseudellipanthus_As_TYPE:0.015051,(Ellipanthus_madagascariensis_5847-AfrMad:0.000001,Ellipanthus_razanatsimae_5990-Mad:0.002501):0.006848):0.009416):0.008113,((Connarus_africanus_5851-WCAfr:0.003285,Connarus_thonningii_5551-WAfr:0.006012):0.005144,Connarus_cochinchinensis_5841-As:0.008305):0.006066):0.000868,Connarus_perrottetii_5844-Am:0.041862):0.003347,(Vismianthus_punctatus_2516-EAfr_TYPE:0.015955,Burttia_prunoides_3942-EAfr_TYPE:0.024347):0.002330):0.007228):0.003909):0.006932):0.002338,(((San_balansea_3093:0.003296,San_minor_2571:0.002964):0.009910,San_minor_5329:0.014361):0.004668,(((((Spi_solanderi_5322:0.000001,Pax_calophylla_5552:0.023359):0.010120,Byr_coccinea_5324:0.012497):0.000874,(Byr_orientalis_5321:0.014787,((Rps_emarginata_3409:0.001416,Rps_acutipetala_5843:0.024803):0.005102,Spi_myriantha_5840:0.067808):0.009910):0.007793):0.002637,Byr_thomsonii_5327:0.009267):0.001846,(Pse_macrophyllus_3956:0.038556,Cnestid_rufescens_2875:0.026758):0.023025):0.007650):0.004590,(Cas_paradoxa_5326:0.019629,Age_pentagyna_5323:0.017590):0.006766):0.006572,((Cns_palala_5846:0.004667,Cns_ferruginea_5320:0.007018):0.006792,Cns_uncata_5845:0.046056):0.004913);
