# Supplementary material for: Phylogenomics of the pantropical Connaraceae: revised infrafamilial classification and the evolution of heterostyly
Source: Plant Syst Evol. 2024 Aug 3;310(4):29. doi: 10.1007/s00606-024-01909-y (PMC11297820; doi:10.1007/s00606-024-01909-y)
Supplement: Supplementary file 2 — Supplementary file2 (ZIP 1968 kb) [file 606_2024_1909_MOESM2_ESM.zip › SI_data_S1/raxml_trees/5894_mafft.fasta.raxml]

((Cns_bomiensis_5328:0.014483,Cns_palala_5846:0.003811):0.007764,Byr_thomsonii_5327:0.000001,San_minor_5329:0.003057,((Age_pentagyna_5323:0.000001,(Vismianthus_punctatus_2516-EAfr_TYPE:0.017340,Burttia_prunoides_3942-EAfr_TYPE:0.008254):0.011956):0.009207,(((Spi_myriantha_5840:0.000001,Connarus_cochinchinensis_5841-As:0.000001):0.015671,(Cas_paradoxa_5326:0.013082,((Connarus_perrottetii_5844-Am:0.000001,Connarus_africanus_5851-WCAfr:0.000001,Connarus_thonningii_5551-WAfr:0.004081):0.008260,((Ellipanthus_beccarii_5849-Pseudellipanthus_As_TYPE:0.017924,(Ellipanthus_madagascariensis_5847-AfrMad:0.000001,Ellipanthus_razanatsimae_5990-Mad:0.000001):0.014208):0.007056,Hemandradenia_spnov_6608-CAfr:0.008557):0.007018):0.004266):0.001971):0.002088,(((Pse_macrophyllus_3956:0.027449,Rou_parviflora_5318:0.008571):0.003896,((Cns_ferruginea_5320:0.004186,Cns_polyphylla_0582:0.020460):0.004951,Cns_uncata_5845:0.008852):0.004262):0.004344,(Byr_orientalis_5321:0.004177,Pax_calophylla_5552:0.011670):0.005697):0.004148):0.004125,(Spi_solanderi_5322:0.000001,(Rps_emarginata_3409:0.005831,Cnestid_rufescens_2875:0.017936):0.000340,Rps_acutipetala_5843:0.004269):0.003050):0.003045,(San_minor_2571:0.000001,San_balansea_3093:0.004594):0.004576,Byr_coccinea_5324:0.000001,((Jollydora_armandui_5317-WAfr:0.000001,Jollydora_duparquetiana_5304-CAfr_TYPE:0.002977):0.020437,((Manotes_macrantha_5319-Dinklagea_WCAfr_TYPE:0.013233,Manotes_expansa_5325-WCAfr_TYPE:0.010013):0.021084,(Oxalidaceae_Sarcotheca_macrophylla_1246:0.022453,(Oxalidaceae_Dapania_racemosa_0087:0.003086,Oxalidaceae_Dapania_pentandra_5850:0.000001):0.002587):0.031929):0.028954):0.010480);
