# Supplementary material for: Phylogenomics of the pantropical Connaraceae: revised infrafamilial classification and the evolution of heterostyly
Source: Plant Syst Evol. 2024 Aug 3;310(4):29. doi: 10.1007/s00606-024-01909-y (PMC11297820; doi:10.1007/s00606-024-01909-y)
Supplement: Supplementary file 2 — Supplementary file2 (ZIP 1968 kb) [file 606_2024_1909_MOESM2_ESM.zip › SI_data_S1/raxml_trees/5339_mafft.fasta.raxml]

((Connarus_thonningii_5551-WAfr:0.008505,Connarus_africanus_5851-WCAfr:0.012968):0.008942,((Burttia_prunoides_3942-EAfr_TYPE:0.029446,(Jollydora_armandui_5317-WAfr:0.004104,Jollydora_duparquetiana_5304-CAfr_TYPE:0.003126):0.016957):0.009943,(Vismianthus_punctatus_2516-EAfr_TYPE:0.032138,((((Manotes_macrantha_5319-Dinklagea_WCAfr_TYPE:0.019893,Manotes_expansa_5325-WCAfr_TYPE:0.011367):0.049154,((Oxalidaceae_Dapania_racemosa_0087:0.006266,Oxalidaceae_Dapania_pentandra_5850:0.004144):0.018701,Oxalidaceae_Sarcotheca_macrophylla_1246:0.065090):0.055282):0.045939,(Cas_paradoxa_5326:0.021007,((Rou_parviflora_5318:0.019031,(San_minor_2571:0.007101,San_balansea_3093:0.005021):0.013971):0.001633,((((Cns_bomiensis_5328:0.004649,Cns_polyphylla_0582:0.018195):0.011402,(Cns_palala_5846:0.015320,(Cns_uncata_5845:0.070728,Cns_ferruginea_5320:0.008021):0.002847):0.002659):0.010847,San_minor_5329:0.026625):0.003795,((((Cnestid_rufescens_2875:0.059864,Pax_calophylla_5552:0.009301):0.011611,Spi_solanderi_5322:0.001571):0.004309,(Rps_emarginata_3409:0.000001,Rps_acutipetala_5843:0.018124):0.013542):0.010085,((Byr_thomsonii_5327:0.003503,Byr_orientalis_5321:0.006596):0.004107,Byr_coccinea_5324:0.006716):0.005238):0.007132):0.002529):0.001238):0.002207):0.018037,Age_pentagyna_5323:0.026418):0.019733):0.010356):0.009816,(Hemandradenia_spnov_6608-CAfr:0.031522,(Ellipanthus_beccarii_5849-Pseudellipanthus_As_TYPE:0.024224,(Ellipanthus_madagascariensis_5847-AfrMad:0.006973,Ellipanthus_razanatsimae_5990-Mad:0.000001):0.010559):0.018443):0.007694);
