# Supplementary material for: Phylogenomics of the pantropical Connaraceae: revised infrafamilial classification and the evolution of heterostyly
Source: Plant Syst Evol. 2024 Aug 3;310(4):29. doi: 10.1007/s00606-024-01909-y (PMC11297820; doi:10.1007/s00606-024-01909-y)
Supplement: Supplementary file 2 — Supplementary file2 (ZIP 1968 kb) [file 606_2024_1909_MOESM2_ESM.zip › SI_data_S1/raxml_trees/6552_mafft.fasta.raxml]

((Cns_uncata_5845:0.019808,((((Rou_parviflora_5318:0.020303,Age_pentagyna_5323:0.000001):0.001526,Cas_paradoxa_5326:0.010773):0.003045,San_minor_5329:0.018258,((Cnestid_rufescens_2875:0.011578,(((Rps_acutipetala_5843:0.003896,Rps_emarginata_3409:0.000001):0.003813,(Spi_solanderi_5322:0.008502,((Spi_myriantha_5840:0.000001,Pse_macrophyllus_3956:0.000001):0.113348,Pax_calophylla_5552:0.000001):0.033847):0.005205,Byr_coccinea_5324:0.013662):0.003040,Byr_thomsonii_5327:0.009023,Byr_orientalis_5321:0.000001):0.001807):0.007255,(San_minor_2571:0.001453,San_balansea_3093:0.004536):0.007613):0.002948):0.001436,(((((Jollydora_armandui_5317-WAfr:0.003127,Jollydora_duparquetiana_5304-CAfr_TYPE:0.009222):0.001233,Vismianthus_punctatus_2516-EAfr_TYPE:0.092067):0.003369,Burttia_prunoides_3942-EAfr_TYPE:0.023629):0.004225,((Connarus_thonningii_5551-WAfr:0.012404,((Connarus_cochinchinensis_5841-As:0.092205,Connarus_perrottetii_5844-Am:0.008325):0.028066,Connarus_africanus_5851-WCAfr:0.007660):0.001535):0.013792,(Hemandradenia_spnov_6608-CAfr:0.017839,((Ellipanthus_razanatsimae_5990-Mad:0.005001,Ellipanthus_madagascariensis_5847-AfrMad:0.000001):0.001945,Ellipanthus_beccarii_5849-Pseudellipanthus_As_TYPE:0.017224):0.018194):0.008588):0.001967):0.015072,((Manotes_macrantha_5319-Dinklagea_WCAfr_TYPE:0.006856,Manotes_expansa_5325-WCAfr_TYPE:0.012509):0.044020,(Oxalidaceae_Sarcotheca_macrophylla_1246:0.012602,(Oxalidaceae_Dapania_racemosa_0087:0.006042,Oxalidaceae_Dapania_pentandra_5850:0.007886):0.013659):0.033979):0.015134):0.014695):0.003115,(Cns_palala_5846:0.008592,Cns_ferruginea_5320:0.007612):0.008508):0.006490,Cns_bomiensis_5328:0.004337,Cns_polyphylla_0582:0.001978);
