# Supplementary material for: Phylogenomics of the pantropical Connaraceae: revised infrafamilial classification and the evolution of heterostyly
Source: Plant Syst Evol. 2024 Aug 3;310(4):29. doi: 10.1007/s00606-024-01909-y (PMC11297820; doi:10.1007/s00606-024-01909-y)
Supplement: Supplementary file 2 — Supplementary file2 (ZIP 1968 kb) [file 606_2024_1909_MOESM2_ESM.zip › SI_data_S1/raxml_trees/6848_mafft.fasta.raxml]

(((((((Ellipanthus_razanatsimae_5990-Mad:0.002258,Ellipanthus_madagascariensis_5847-AfrMad:0.008800):0.022505,Hemandradenia_spnov_6608-CAfr:0.013916):0.034027,((Jollydora_duparquetiana_5304-CAfr_TYPE:0.000001,Jollydora_armandui_5317-WAfr:0.000001):0.028815,(Burttia_prunoides_3942-EAfr_TYPE:0.033561,Vismianthus_punctatus_2516-EAfr_TYPE:0.027204):0.009706):0.015289):0.000024,(Connarus_perrottetii_5844-Am:0.000001,(Connarus_africanus_5851-WCAfr:0.025278,Connarus_thonningii_5551-WAfr:0.017223):0.009444):0.008718):0.016378,(((Cns_uncata_5845:0.012996,Spi_myriantha_5840:0.035089):0.090687,(Ellipanthus_beccarii_5849-Pseudellipanthus_As_TYPE:0.304536,(Cnestid_rufescens_2875:0.003945,Pse_macrophyllus_3956:0.023770):0.021128):0.015795):0.040849,Byr_thomsonii_5327:0.009226,(Rps_acutipetala_5843:0.015681,Pax_calophylla_5552:0.012483):0.002441):0.002976):0.007360,((Byr_coccinea_5324:0.011969,Byr_orientalis_5321:0.002161):0.009461,Spi_solanderi_5322:0.010224,Rps_emarginata_3409:0.015361,((Age_pentagyna_5323:0.025815,Cas_paradoxa_5326:0.000001):0.002287,(San_minor_5329:0.014985,Rou_parviflora_5318:0.031364,((San_minor_2571:0.002127,San_balansea_3093:0.006395):0.010669,((Cns_palala_5846:0.006290,Cns_ferruginea_5320:0.006463):0.015527,(Cns_polyphylla_0582:0.020032,Cns_bomiensis_5328:0.000001):0.034983):0.002006):0.002130):0.002154):0.002164):0.002352):0.033818,((Oxalidaceae_Dapania_pentandra_5850:0.012143,Oxalidaceae_Dapania_racemosa_0087:0.009246):0.015658,Oxalidaceae_Sarcotheca_macrophylla_1246:0.028283):0.094511,(Manotes_macrantha_5319-Dinklagea_WCAfr_TYPE:0.027909,Manotes_expansa_5325-WCAfr_TYPE:0.019826):0.038253);
