# Supplementary material for: Phylogenomics of the pantropical Connaraceae: revised infrafamilial classification and the evolution of heterostyly
Source: Plant Syst Evol. 2024 Aug 3;310(4):29. doi: 10.1007/s00606-024-01909-y (PMC11297820; doi:10.1007/s00606-024-01909-y)
Supplement: Supplementary file 2 — Supplementary file2 (ZIP 1968 kb) [file 606_2024_1909_MOESM2_ESM.zip › SI_data_S1/raxml_trees/7279_mafft.fasta.raxml]

(((Rps_acutipetala_5843:0.009467,Rps_emarginata_3409:0.007264):0.013041,(Pax_calophylla_5552:0.006699,Spi_solanderi_5322:0.011003):0.010654):0.002470,(((Spi_myriantha_5840:0.015175,Cns_uncata_5845:0.061046):0.050240,((Cns_bomiensis_5328:0.004094,Cns_polyphylla_0582:0.003634):0.003640,Cns_ferruginea_5320:0.031080):0.014083):0.013696,((San_minor_5329:0.014894,(San_balansea_3093:0.003694,San_minor_2571:0.011165):0.010629):0.008251,(Rou_parviflora_5318:0.020597,(Cas_paradoxa_5326:0.034357,((Jollydora_duparquetiana_5304-CAfr_TYPE:0.015942,Jollydora_armandui_5317-WAfr:0.000001):0.032533,(((Oxalidaceae_Dapania_pentandra_5850:0.007364,Oxalidaceae_Dapania_racemosa_0087:0.006815):0.022155,Oxalidaceae_Sarcotheca_macrophylla_1246:0.035609):0.059467,(Manotes_macrantha_5319-Dinklagea_WCAfr_TYPE:0.003953,Manotes_expansa_5325-WCAfr_TYPE:0.004731):0.045629):0.022746):0.018054):0.002331):0.003637,Cns_palala_5846:0.010571):0.034067,(((((Ellipanthus_beccarii_5849-Pseudellipanthus_As_TYPE:0.015643,Ellipanthus_razanatsimae_5990-Mad:0.004530,Ellipanthus_madagascariensis_5847-AfrMad:0.010486):0.020529,Hemandradenia_spnov_6608-CAfr:0.052782):0.006043,((Connarus_thonningii_5551-WAfr:0.008815,Connarus_africanus_5851-WCAfr:0.003133):0.006558,Connarus_perrottetii_5844-Am:0.013380):0.012915):0.009074,(Vismianthus_punctatus_2516-EAfr_TYPE:0.020330,Burttia_prunoides_3942-EAfr_TYPE:0.025813):0.021318):0.018962,Age_pentagyna_5323:0.026585):0.014319):0.016198,(Cnestid_rufescens_2875:0.020258,(Byr_thomsonii_5327:0.008245,Byr_coccinea_5324:0.012459,Byr_orientalis_5321:0.004348):0.006301):0.003226);
