# Supplementary material for: Phylogenomics of the pantropical Connaraceae: revised infrafamilial classification and the evolution of heterostyly
Source: Plant Syst Evol. 2024 Aug 3;310(4):29. doi: 10.1007/s00606-024-01909-y (PMC11297820; doi:10.1007/s00606-024-01909-y)
Supplement: Supplementary file 2 — Supplementary file2 (ZIP 1968 kb) [file 606_2024_1909_MOESM2_ESM.zip › SI_data_S1/raxml_trees/5941_mafft.fasta.raxml]

((((((Oxalidaceae_Sarcotheca_macrophylla_1246:0.017873,(Oxalidaceae_Dapania_racemosa_0087:0.002791,Oxalidaceae_Dapania_pentandra_5850:0.006569):0.014166):0.029925,(Manotes_expansa_5325-WCAfr_TYPE:0.015409,Manotes_macrantha_5319-Dinklagea_WCAfr_TYPE:0.006883):0.050365):0.028274,San_minor_5329:0.014543):0.004400,((Cas_paradoxa_5326:0.014296,Age_pentagyna_5323:0.009493):0.002261,((Cns_uncata_5845:0.017269,(Cns_bomiensis_5328:0.018207,(Cns_palala_5846:0.009060,Cns_ferruginea_5320:0.009941):0.002747):0.004875):0.007067,(San_minor_2571:0.009484,San_balansea_3093:0.002264):0.011743):0.002459,(Rou_parviflora_5318:0.032724,Cnestid_rufescens_2875:0.012866):0.001706,((Vismianthus_punctatus_2516-EAfr_TYPE:0.014927,Burttia_prunoides_3942-EAfr_TYPE:0.022775):0.012611,((Ellipanthus_razanatsimae_5990-Mad:0.000001,Ellipanthus_madagascariensis_5847-AfrMad:0.000001):0.005096,Ellipanthus_beccarii_5849-Pseudellipanthus_As_TYPE:0.004851):0.014871,(Jollydora_armandui_5317-WAfr:0.002418,Jollydora_duparquetiana_5304-CAfr_TYPE:0.002415):0.012376,((Connarus_perrottetii_5844-Am:0.015740,Connarus_cochinchinensis_5841-As:0.000001):0.044499,(Connarus_thonningii_5551-WAfr:0.007232,Connarus_africanus_5851-WCAfr:0.000001):0.004818,Hemandradenia_spnov_6608-CAfr:0.017074):0.002401):0.017435):0.002422):0.011803,(Byr_orientalis_5321:0.004016,(Cns_polyphylla_0582:0.171488,Spi_myriantha_5840:0.003360):0.070117):0.007790,Rps_acutipetala_5843:0.002329):0.002319,(Byr_coccinea_5324:0.004709,Byr_thomsonii_5327:0.011951):0.002327,Rps_emarginata_3409:0.007034,(Pax_calophylla_5552:0.004681,Spi_solanderi_5322:0.004716):0.002310);
