# Supplementary material for: Phylogenomics of the pantropical Connaraceae: revised infrafamilial classification and the evolution of heterostyly
Source: Plant Syst Evol. 2024 Aug 3;310(4):29. doi: 10.1007/s00606-024-01909-y (PMC11297820; doi:10.1007/s00606-024-01909-y)
Supplement: Supplementary file 2 — Supplementary file2 (ZIP 1968 kb) [file 606_2024_1909_MOESM2_ESM.zip › SI_data_S1/raxml_trees/6860_mafft.fasta.raxml]

((((Vismianthus_punctatus_2516-EAfr_TYPE:0.027390,Burttia_prunoides_3942-EAfr_TYPE:0.024551):0.013530,(Jollydora_armandui_5317-WAfr:0.007820,Jollydora_duparquetiana_5304-CAfr_TYPE:0.000001):0.020953):0.002207,((Age_pentagyna_5323:0.010974,((San_minor_2571:0.003655,San_balansea_3093:0.001729):0.003550,((Cns_uncata_5845:0.017387,Cns_polyphylla_0582:0.022446,((Cns_palala_5846:0.005628,Cns_ferruginea_5320:0.003628):0.003595,San_minor_5329:0.021451):0.001753):0.001771,((Byr_coccinea_5324:0.015119,Byr_orientalis_5321:0.000001):0.000867,Byr_thomsonii_5327:0.005144):0.006804,((Spi_solanderi_5322:0.002043,Rps_acutipetala_5843:0.002420,(Spi_myriantha_5840:0.022745,Pax_calophylla_5552:0.039701):0.035626,Rps_emarginata_3409:0.008174):0.010270,Cnestid_rufescens_2875:0.022382,Cns_bomiensis_5328:0.006014):0.002009):0.003485):0.003327,(Rou_parviflora_5318:0.021120,Cas_paradoxa_5326:0.019016):0.001429):0.003281,((Manotes_expansa_5325-WCAfr_TYPE:0.004787,Manotes_macrantha_5319-Dinklagea_WCAfr_TYPE:0.011370):0.031051,((Oxalidaceae_Dapania_racemosa_0087:0.005741,Oxalidaceae_Dapania_pentandra_5850:0.012920):0.018975,Oxalidaceae_Sarcotheca_macrophylla_1246:0.014279):0.037984):0.028686):0.010819):0.003704,(Hemandradenia_spnov_6608-CAfr:0.012506,((Connarus_perrottetii_5844-Am:0.161571,Connarus_cochinchinensis_5841-As:0.001686):0.018741,(Connarus_africanus_5851-WCAfr:0.001090,Connarus_thonningii_5551-WAfr:0.004367):0.004050):0.005516):0.003731,((Ellipanthus_razanatsimae_5990-Mad:0.003472,Ellipanthus_madagascariensis_5847-AfrMad:0.001698):0.001694,Ellipanthus_beccarii_5849-Pseudellipanthus_As_TYPE:0.003569):0.005208);
