# Supplementary material for: Phylogenomics of the pantropical Connaraceae: revised infrafamilial classification and the evolution of heterostyly
Source: Plant Syst Evol. 2024 Aug 3;310(4):29. doi: 10.1007/s00606-024-01909-y (PMC11297820; doi:10.1007/s00606-024-01909-y)
Supplement: Supplementary file 2 — Supplementary file2 (ZIP 1968 kb) [file 606_2024_1909_MOESM2_ESM.zip › SI_data_S1/raxml_trees/6954_mafft.fasta.raxml]

((San_minor_2571:0.000001,San_balansea_3093:0.003424):0.009991,(Pse_macrophyllus_3956:0.035647,((Cns_ferruginea_5320:0.017895,Cns_uncata_5845:0.021936):0.007362,(((Cns_palala_5846:0.026993,(Cnestid_rufescens_2875:0.040223,(((Byr_coccinea_5324:0.000001,Byr_thomsonii_5327:0.016121,(Pax_calophylla_5552:0.002266,Spi_myriantha_5840:0.003514,Spi_solanderi_5322:0.000001):0.012555):0.004762,(Rps_acutipetala_5843:0.007061,Rps_emarginata_3409:0.000001):0.016521):0.010047,Byr_orientalis_5321:0.018710):0.004604):0.002892):0.001167,((((((Burttia_prunoides_3942-EAfr_TYPE:0.015924,Vismianthus_punctatus_2516-EAfr_TYPE:0.019718):0.007874,(Jollydora_armandui_5317-WAfr:0.001719,Jollydora_duparquetiana_5304-CAfr_TYPE:0.000001):0.026811):0.011007,(((Ellipanthus_beccarii_5849-Pseudellipanthus_As_TYPE:0.013700,(Ellipanthus_madagascariensis_5847-AfrMad:0.001675,Ellipanthus_razanatsimae_5990-Mad:0.000001):0.007655):0.009512,Hemandradenia_spnov_6608-CAfr:0.032553):0.008672,Connarus_perrottetii_5844-Am:0.019659):0.002155,(Connarus_cochinchinensis_5841-As:0.020995,(Connarus_africanus_5851-WCAfr:0.005418,Connarus_thonningii_5551-WAfr:0.012247):0.001380):0.003897):0.013323,((Oxalidaceae_Sarcotheca_macrophylla_1246:0.023802,(Oxalidaceae_Dapania_pentandra_5850:0.009861,Oxalidaceae_Dapania_racemosa_0087:0.009205):0.017394):0.071277,(Manotes_expansa_5325-WCAfr_TYPE:0.013038,Manotes_macrantha_5319-Dinklagea_WCAfr_TYPE:0.000001):0.093000):0.058458):0.012364,(Age_pentagyna_5323:0.044665,Rou_parviflora_5318:0.023878):0.011715):0.004152,Cas_paradoxa_5326:0.007036):0.004810):0.006409,(Cns_polyphylla_0582:0.010834,Cns_bomiensis_5328:0.010697):0.025199):0.006841):0.003701):0.006175,San_minor_5329:0.011268);
