# Supplementary material for: Phylogenomics of the pantropical Connaraceae: revised infrafamilial classification and the evolution of heterostyly
Source: Plant Syst Evol. 2024 Aug 3;310(4):29. doi: 10.1007/s00606-024-01909-y (PMC11297820; doi:10.1007/s00606-024-01909-y)
Supplement: Supplementary file 2 — Supplementary file2 (ZIP 1968 kb) [file 606_2024_1909_MOESM2_ESM.zip › SI_data_S1/raxml_trees/7602_mafft.fasta.raxml]

((Cns_uncata_5845:0.020791,Spi_myriantha_5840:0.010785,Pax_calophylla_5552:0.003214):0.001617,(Spi_solanderi_5322:0.001904,(Cas_paradoxa_5326:0.013923,(((((Jollydora_duparquetiana_5304-CAfr_TYPE:0.004238,Jollydora_armandui_5317-WAfr:0.011026):0.011773,(Vismianthus_punctatus_2516-EAfr_TYPE:0.015670,Burttia_prunoides_3942-EAfr_TYPE:0.022595):0.010962):0.002980,(((Connarus_africanus_5851-WCAfr:0.003245,Connarus_thonningii_5551-WAfr:0.005159):0.005679,Connarus_cochinchinensis_5841-As:0.084647):0.008117,(Hemandradenia_spnov_6608-CAfr:0.038123,((Ellipanthus_razanatsimae_5990-Mad:0.000001,Ellipanthus_madagascariensis_5847-AfrMad:0.001666):0.006961,Ellipanthus_beccarii_5849-Pseudellipanthus_As_TYPE:0.004435):0.008830,Connarus_perrottetii_5844-Am:0.017838):0.003536):0.008265):0.008462,((Manotes_macrantha_5319-Dinklagea_WCAfr_TYPE:0.006621,Manotes_expansa_5325-WCAfr_TYPE:0.004563):0.042953,(Oxalidaceae_Sarcotheca_macrophylla_1246:0.053607,(Oxalidaceae_Dapania_pentandra_5850:0.003349,Oxalidaceae_Dapania_racemosa_0087:0.005042):0.024077):0.052720):0.016361):0.014177,((((Cns_ferruginea_5320:0.011981,Age_pentagyna_5323:0.017199):0.001614,San_minor_5329:0.018038):0.002152,(Cns_palala_5846:0.017865,(Rou_parviflora_5318:0.015439,(San_minor_2571:0.010071,San_balansea_3093:0.000001):0.008471):0.001622):0.001927,(Cnestid_rufescens_2875:0.025309,(Cns_bomiensis_5328:0.013559,(Pse_macrophyllus_3956:0.014140,Cns_polyphylla_0582:0.014795):0.014801):0.003141):0.003239):0.001366,(Byr_orientalis_5321:0.008757,(Byr_coccinea_5324:0.012715,Byr_thomsonii_5327:0.007914):0.003667):0.006586):0.002714):0.001213):0.005806):0.006465,Rps_emarginata_3409:0.007995,Rps_acutipetala_5843:0.009397);
