# Supplementary material for: Phylogenomics of the pantropical Connaraceae: revised infrafamilial classification and the evolution of heterostyly
Source: Plant Syst Evol. 2024 Aug 3;310(4):29. doi: 10.1007/s00606-024-01909-y (PMC11297820; doi:10.1007/s00606-024-01909-y)
Supplement: Supplementary file 2 — Supplementary file2 (ZIP 1968 kb) [file 606_2024_1909_MOESM2_ESM.zip › SI_data_S1/raxml_trees/5343_mafft.fasta.raxml]

((Cns_uncata_5845:0.045389,Cns_ferruginea_5320:0.006571):0.000983,(((San_minor_2571:0.010847,San_balansea_3093:0.004545):0.013964,(Rou_parviflora_5318:0.036329,((Age_pentagyna_5323:0.019626,Cas_paradoxa_5326:0.017649):0.004427,(((((Rps_acutipetala_5843:0.026922,Rps_emarginata_3409:0.002910):0.001674,(Byr_orientalis_5321:0.004674,Byr_thomsonii_5327:0.008766):0.006889):0.001323,((Pax_calophylla_5552:0.004846,Spi_solanderi_5322:0.001882):0.002903,Spi_myriantha_5840:0.014354):0.004076):0.004138,Byr_coccinea_5324:0.006316):0.007209,(((((Oxalidaceae_Dapania_racemosa_0087:0.004286,Oxalidaceae_Dapania_pentandra_5850:0.007179):0.012854,Oxalidaceae_Sarcotheca_macrophylla_1246:0.026865):0.074971,(Manotes_expansa_5325-WCAfr_TYPE:0.023013,Manotes_macrantha_5319-Dinklagea_WCAfr_TYPE:0.006040):0.052428):0.040925,(((Burttia_prunoides_3942-EAfr_TYPE:0.015806,Vismianthus_punctatus_2516-EAfr_TYPE:0.024857):0.021902,((Hemandradenia_spnov_6608-CAfr:0.016784,((Ellipanthus_razanatsimae_5990-Mad:0.000001,Ellipanthus_madagascariensis_5847-AfrMad:0.000001):0.006326,Ellipanthus_beccarii_5849-Pseudellipanthus_As_TYPE:0.008150):0.015879):0.016001,((Connarus_perrottetii_5844-Am:0.004127,Connarus_africanus_5851-WCAfr:0.016343):0.009401,Connarus_thonningii_5551-WAfr:0.012525):0.019962):0.002690):0.008267,(Jollydora_armandui_5317-WAfr:0.007562,Jollydora_duparquetiana_5304-CAfr_TYPE:0.002748):0.027722):0.018065):0.022520,Cnestid_rufescens_2875:0.039276):0.007692):0.006563):0.001915,San_minor_5329:0.021781):0.004902):0.003208,(Cns_bomiensis_5328:0.000001,Cns_polyphylla_0582:0.007237):0.020702):0.008018,Cns_palala_5846:0.014189);
