# Supplementary material for: Phylogenomics of the pantropical Connaraceae: revised infrafamilial classification and the evolution of heterostyly
Source: Plant Syst Evol. 2024 Aug 3;310(4):29. doi: 10.1007/s00606-024-01909-y (PMC11297820; doi:10.1007/s00606-024-01909-y)
Supplement: Supplementary file 2 — Supplementary file2 (ZIP 1968 kb) [file 606_2024_1909_MOESM2_ESM.zip › SI_data_S1/raxml_trees/6705_mafft.fasta.raxml]

((Pax_calophylla_5552:0.003457,(Byr_coccinea_5324:0.017939,Byr_thomsonii_5327:0.010468):0.010759,Spi_solanderi_5322:0.006954,Rps_emarginata_3409:0.014045,Rps_acutipetala_5843:0.003469):0.003463,((Cns_palala_5846:0.010466,Cnestid_rufescens_2875:0.017683,Cns_ferruginea_5320:0.006953):0.003462,Cns_bomiensis_5328:0.010499,Cns_polyphylla_0582:0.003469,Cns_uncata_5845:0.003475):0.003465,((((((((Spi_myriantha_5840:0.041229,Ellipanthus_beccarii_5849-Pseudellipanthus_As_TYPE:0.016596):0.021398,Connarus_cochinchinensis_5841-As:0.004307):0.036003,(Connarus_africanus_5851-WCAfr:0.003666,Connarus_perrottetii_5844-Am:0.008901):0.003791):0.003529,Connarus_thonningii_5551-WAfr:0.003255):0.014608,Hemandradenia_spnov_6608-CAfr:0.024815,(Ellipanthus_razanatsimae_5990-Mad:0.000001,Ellipanthus_madagascariensis_5847-AfrMad:0.000001):0.010498):0.010557,(Vismianthus_punctatus_2516-EAfr_TYPE:0.014253,Burttia_prunoides_3942-EAfr_TYPE:0.029157):0.011454,((Manotes_macrantha_5319-Dinklagea_WCAfr_TYPE:0.008000,Manotes_expansa_5325-WCAfr_TYPE:0.011255):0.052414,((Oxalidaceae_Dapania_racemosa_0087:0.014305,Oxalidaceae_Dapania_pentandra_5850:0.006801):0.027280,Oxalidaceae_Sarcotheca_macrophylla_1246:0.024502):0.053074):0.035437):0.003482,(Jollydora_duparquetiana_5304-CAfr_TYPE:0.010789,Jollydora_armandui_5317-WAfr:0.007195):0.007037):0.003515,Rou_parviflora_5318:0.025674,(Cas_paradoxa_5326:0.014287,Age_pentagyna_5323:0.024229):0.011838):0.010420,(San_minor_5329:0.010655,(San_balansea_3093:0.003887,San_minor_2571:0.010183):0.010497):0.003500);
