# Supplementary material for: Phylogenomics of the pantropical Connaraceae: revised infrafamilial classification and the evolution of heterostyly
Source: Plant Syst Evol. 2024 Aug 3;310(4):29. doi: 10.1007/s00606-024-01909-y (PMC11297820; doi:10.1007/s00606-024-01909-y)
Supplement: Supplementary file 2 — Supplementary file2 (ZIP 1968 kb) [file 606_2024_1909_MOESM2_ESM.zip › SI_data_S1/raxml_trees/6631_mafft.fasta.raxml]

(Cns_ferruginea_5320:0.013536,Rou_parviflora_5318:0.019373,((Age_pentagyna_5323:0.010496,Spi_solanderi_5322:0.017383):0.007002,(Byr_coccinea_5324:0.000001,Byr_thomsonii_5327:0.014815):0.004740):0.005739,(((Manotes_macrantha_5319-Dinklagea_WCAfr_TYPE:0.022959,Manotes_expansa_5325-WCAfr_TYPE:0.029125):0.181992,((Oxalidaceae_Dapania_pentandra_5850:0.025065,Oxalidaceae_Dapania_racemosa_0087:0.011984):0.003998,Oxalidaceae_Sarcotheca_macrophylla_1246:0.026520):0.044853):0.058506,((San_minor_5329:0.014047,(Byr_orientalis_5321:0.005147,(((Burttia_prunoides_3942-EAfr_TYPE:0.014515,(Vismianthus_punctatus_2516-EAfr_TYPE:0.040949,(Hemandradenia_spnov_6608-CAfr:0.028122,Connarus_thonningii_5551-WAfr:0.011705):0.012970):0.006894):0.020495,Rps_emarginata_3409:0.006281):0.007116,((Rps_acutipetala_5843:0.015949,(Spi_myriantha_5840:0.000001,(Connarus_perrottetii_5844-Am:0.057925,Connarus_cochinchinensis_5841-As:0.026502):0.041292,Pse_macrophyllus_3956:0.000001):0.043322):0.011143,(San_balansea_3093:0.000001,San_minor_2571:0.004180):0.004199,Cnestid_rufescens_2875:0.031143,(Cns_polyphylla_0582:0.011693,Cns_bomiensis_5328:0.029161):0.063732,Cns_palala_5846:0.015684):0.007009,Cns_uncata_5845:0.005637,(Pax_calophylla_5552:0.017249,Cas_paradoxa_5326:0.013095):0.004076):0.003814):0.083942):0.117060,(((Ellipanthus_beccarii_5849-Pseudellipanthus_As_TYPE:0.011130,(Ellipanthus_razanatsimae_5990-Mad:0.000001,Ellipanthus_madagascariensis_5847-AfrMad:0.000001):0.050382):0.033631,Connarus_africanus_5851-WCAfr:0.008368):0.012430,(Jollydora_armandui_5317-WAfr:0.002867,Jollydora_duparquetiana_5304-CAfr_TYPE:0.002584):0.022111):0.015795):0.024858):0.003127);
