# Supplementary material for: Phylogenomics of the pantropical Connaraceae: revised infrafamilial classification and the evolution of heterostyly
Source: Plant Syst Evol. 2024 Aug 3;310(4):29. doi: 10.1007/s00606-024-01909-y (PMC11297820; doi:10.1007/s00606-024-01909-y)
Supplement: Supplementary file 2 — Supplementary file2 (ZIP 1968 kb) [file 606_2024_1909_MOESM2_ESM.zip › SI_data_S1/raxml_trees/5913_mafft.fasta.raxml]

((((((San_minor_5329:0.020635,((San_minor_2571:0.003140,San_balansea_3093:0.005130):0.009587,((((Byr_coccinea_5324:0.011224,Byr_orientalis_5321:0.006740):0.001538,Byr_thomsonii_5327:0.013252):0.001947,(Rps_acutipetala_5843:0.033354,(((Spi_solanderi_5322:0.006303,Spi_myriantha_5840:0.006543):0.000982,Pax_calophylla_5552:0.004152):0.001137,Rps_emarginata_3409:0.005268):0.001055):0.005176):0.005917,Cnestid_rufescens_2875:0.015475):0.000964):0.002645):0.001243,Rou_parviflora_5318:0.008049):0.003490,(((Cns_bomiensis_5328:0.014025,(Cns_polyphylla_0582:0.009050,Cns_palala_5846:0.010781):0.000933,Cns_ferruginea_5320:0.008199):0.002624,Cns_uncata_5845:0.019118):0.003572,(Cas_paradoxa_5326:0.013559,Age_pentagyna_5323:0.017917):0.003237):0.000971):0.010539,((Burttia_prunoides_3942-EAfr_TYPE:0.020579,Vismianthus_punctatus_2516-EAfr_TYPE:0.020738):0.004789,(Jollydora_duparquetiana_5304-CAfr_TYPE:0.001685,Jollydora_armandui_5317-WAfr:0.002703):0.020956,((Connarus_africanus_5851-WCAfr:0.004410,(Connarus_perrottetii_5844-Am:0.003441,Connarus_cochinchinensis_5841-As:0.025833):0.003508,Connarus_thonningii_5551-WAfr:0.008027):0.004417,(Hemandradenia_spnov_6608-CAfr:0.010807,((Ellipanthus_razanatsimae_5990-Mad:0.000001,Ellipanthus_madagascariensis_5847-AfrMad:0.000001):0.009296,Ellipanthus_beccarii_5849-Pseudellipanthus_As_TYPE:0.014646):0.001351):0.009124):0.000878):0.008515):0.027932,(Manotes_macrantha_5319-Dinklagea_WCAfr_TYPE:0.009935,Manotes_expansa_5325-WCAfr_TYPE:0.009891):0.050931):0.051230,(Oxalidaceae_Dapania_pentandra_5850:0.004954,Oxalidaceae_Dapania_racemosa_0087:0.004826):0.006116,Oxalidaceae_Sarcotheca_macrophylla_1246:0.015361);
