# Supplementary material for: Phylogenomics of the pantropical Connaraceae: revised infrafamilial classification and the evolution of heterostyly
Source: Plant Syst Evol. 2024 Aug 3;310(4):29. doi: 10.1007/s00606-024-01909-y (PMC11297820; doi:10.1007/s00606-024-01909-y)
Supplement: Supplementary file 2 — Supplementary file2 (ZIP 1968 kb) [file 606_2024_1909_MOESM2_ESM.zip › SI_data_S1/raxml_trees/6318_mafft.fasta.raxml]

((Rou_parviflora_5318:0.036202,((((San_minor_2571:0.001266,San_balansea_3093:0.003859):0.009173,(Pse_macrophyllus_3956:0.049926,Cnestid_rufescens_2875:0.015881):0.004558):0.001834,((Byr_coccinea_5324:0.007197,(Byr_thomsonii_5327:0.006920,Byr_orientalis_5321:0.003006):0.001482):0.008378,((Spi_myriantha_5840:0.013341,(Spi_solanderi_5322:0.003787,Pax_calophylla_5552:0.005097):0.004406):0.002424,(Rps_acutipetala_5843:0.001480,Rps_emarginata_3409:0.003885):0.007220):0.009652):0.004579):0.001165,San_minor_5329:0.014084):0.000655):0.002683,(((((Oxalidaceae_Dapania_pentandra_5850:0.003036,Oxalidaceae_Dapania_racemosa_0087:0.006691):0.019706,Oxalidaceae_Sarcotheca_macrophylla_1246:0.022850):0.047680,(Manotes_expansa_5325-WCAfr_TYPE:0.011304,Manotes_macrantha_5319-Dinklagea_WCAfr_TYPE:0.012909):0.051636):0.032292,(((Jollydora_armandui_5317-WAfr:0.006427,Jollydora_duparquetiana_5304-CAfr_TYPE:0.008743):0.018784,(Burttia_prunoides_3942-EAfr_TYPE:0.026201,Vismianthus_punctatus_2516-EAfr_TYPE:0.018661):0.008143):0.004410,((((Connarus_thonningii_5551-WAfr:0.005386,Connarus_africanus_5851-WCAfr:0.003531):0.003000,Connarus_perrottetii_5844-Am:0.009030):0.004371,Connarus_cochinchinensis_5841-As:0.027021):0.006134,(Hemandradenia_spnov_6608-CAfr:0.011863,((Ellipanthus_madagascariensis_5847-AfrMad:0.000001,Ellipanthus_razanatsimae_5990-Mad:0.001258):0.003631,Ellipanthus_beccarii_5849-Pseudellipanthus_As_TYPE:0.024321):0.013439):0.008591):0.005101):0.011532):0.012209,(Age_pentagyna_5323:0.012584,Cas_paradoxa_5326:0.013753):0.005832):0.002767,(((Cns_polyphylla_0582:0.008825,Cns_bomiensis_5328:0.005820):0.001353,(Cns_palala_5846:0.013676,Cns_ferruginea_5320:0.012593):0.001859):0.003284,Cns_uncata_5845:0.018303):0.005396);
