# Supplementary material for: Phylogenomics of the pantropical Connaraceae: revised infrafamilial classification and the evolution of heterostyly
Source: Plant Syst Evol. 2024 Aug 3;310(4):29. doi: 10.1007/s00606-024-01909-y (PMC11297820; doi:10.1007/s00606-024-01909-y)
Supplement: Supplementary file 2 — Supplementary file2 (ZIP 1968 kb) [file 606_2024_1909_MOESM2_ESM.zip › SI_data_S1/raxml_trees/6528_mafft.fasta.raxml]

(Cns_palala_5846:0.012477,Cns_uncata_5845:0.011368,((Cns_bomiensis_5328:0.002393,Cns_polyphylla_0582:0.002413):0.017117,((Rou_parviflora_5318:0.015131,(Cas_paradoxa_5326:0.007375,Age_pentagyna_5323:0.014927):0.004686):0.009993,(San_balansea_3093:0.002614,San_minor_2571:0.008419):0.011261,((((Connarus_perrottetii_5844-Am:0.000001,Connarus_africanus_5851-WCAfr:0.000001):0.004747,Connarus_thonningii_5551-WAfr:0.000001):0.009507,Burttia_prunoides_3942-EAfr_TYPE:0.027716,((Hemandradenia_spnov_6608-CAfr:0.022319,(Ellipanthus_beccarii_5849-Pseudellipanthus_As_TYPE:0.011525,(Ellipanthus_razanatsimae_5990-Mad:0.002351,Ellipanthus_madagascariensis_5847-AfrMad:0.000001):0.001837):0.010432):0.007175,(Jollydora_duparquetiana_5304-CAfr_TYPE:0.000001,Jollydora_armandui_5317-WAfr:0.003461):0.022061,(Vismianthus_punctatus_2516-EAfr_TYPE:0.007558,Pse_macrophyllus_3956:0.010172):0.003494):0.004845):0.019368,(((Oxalidaceae_Dapania_racemosa_0087:0.008557,Oxalidaceae_Dapania_pentandra_5850:0.002590):0.010159,Oxalidaceae_Sarcotheca_macrophylla_1246:0.010047):0.024424,(Manotes_macrantha_5319-Dinklagea_WCAfr_TYPE:0.000001,Manotes_expansa_5325-WCAfr_TYPE:0.000001):0.050682):0.020317):0.005543,((Rps_acutipetala_5843:0.002878,Rps_emarginata_3409:0.002361):0.009928,Spi_myriantha_5840:0.038530,(((Byr_orientalis_5321:0.011321,Byr_thomsonii_5327:0.005520):0.002812,Byr_coccinea_5324:0.009467):0.009395,Spi_solanderi_5322:0.002747,Pax_calophylla_5552:0.005549):0.003075):0.009820):0.002508,(San_minor_5329:0.016533,Cnestid_rufescens_2875:0.051953):0.005687):0.004932,Cns_ferruginea_5320:0.009619);
