# Supplementary material for: Phylogenomics of the pantropical Connaraceae: revised infrafamilial classification and the evolution of heterostyly
Source: Plant Syst Evol. 2024 Aug 3;310(4):29. doi: 10.1007/s00606-024-01909-y (PMC11297820; doi:10.1007/s00606-024-01909-y)
Supplement: Supplementary file 2 — Supplementary file2 (ZIP 1968 kb) [file 606_2024_1909_MOESM2_ESM.zip › SI_data_S1/raxml_trees/5421_mafft.fasta.raxml]

((((Manotes_macrantha_5319-Dinklagea_WCAfr_TYPE:0.011116,Manotes_expansa_5325-WCAfr_TYPE:0.008241):0.051550,((Oxalidaceae_Dapania_pentandra_5850:0.018974,Oxalidaceae_Dapania_racemosa_0087:0.015818):0.017017,Oxalidaceae_Sarcotheca_macrophylla_1246:0.020586):0.052925):0.020560,((San_balansea_3093:0.003511,San_minor_2571:0.006701):0.013314,(Cnestid_rufescens_2875:0.011735,(((San_minor_5329:0.012024,(Rps_acutipetala_5843:0.017662,(((Spi_solanderi_5322:0.004041,Pax_calophylla_5552:0.017851):0.002639,Spi_myriantha_5840:0.116372):0.005440,(Byr_coccinea_5324:0.012607,Byr_orientalis_5321:0.043659):0.010460):0.005249,(Byr_thomsonii_5327:0.014018,Rps_emarginata_3409:0.006748):0.006526):0.012386):0.000835,((Cas_paradoxa_5326:0.012354,Age_pentagyna_5323:0.018272):0.003331,Rou_parviflora_5318:0.028068):0.001743):0.000866,((Cns_bomiensis_5328:0.004766,Cns_polyphylla_0582:0.004396):0.011748,((Cns_palala_5846:0.017418,Cns_ferruginea_5320:0.007206):0.004205,Cns_uncata_5845:0.082432):0.001226):0.002714):0.001585):0.002750):0.012754):0.004375,(((Ellipanthus_razanatsimae_5990-Mad:0.007857,(Ellipanthus_beccarii_5849-Pseudellipanthus_As_TYPE:0.039811,Ellipanthus_madagascariensis_5847-AfrMad:0.000001):0.000808):0.012677,Hemandradenia_spnov_6608-CAfr:0.065713):0.009384,(Connarus_cochinchinensis_5841-As:0.049001,((Connarus_thonningii_5551-WAfr:0.000001,Connarus_perrottetii_5844-Am:0.046828):0.002652,Connarus_africanus_5851-WCAfr:0.005311):0.005471):0.012590):0.003553,((Jollydora_armandui_5317-WAfr:0.004402,Jollydora_duparquetiana_5304-CAfr_TYPE:0.006227):0.016328,(Vismianthus_punctatus_2516-EAfr_TYPE:0.087044,Burttia_prunoides_3942-EAfr_TYPE:0.012995):0.006308):0.005654);
