# Supplementary material for: Phylogenomics of the pantropical Connaraceae: revised infrafamilial classification and the evolution of heterostyly
Source: Plant Syst Evol. 2024 Aug 3;310(4):29. doi: 10.1007/s00606-024-01909-y (PMC11297820; doi:10.1007/s00606-024-01909-y)
Supplement: Supplementary file 2 — Supplementary file2 (ZIP 1968 kb) [file 606_2024_1909_MOESM2_ESM.zip › SI_data_S1/raxml_trees/6854_mafft.fasta.raxml]

(((San_minor_2571:0.004683,San_balansea_3093:0.001720):0.014114,(San_minor_5329:0.010286,(((((Vismianthus_punctatus_2516-EAfr_TYPE:0.038359,Burttia_prunoides_3942-EAfr_TYPE:0.018478):0.012109,(((Connarus_thonningii_5551-WAfr:0.000001,Connarus_perrottetii_5844-Am:0.045594):0.060958,Connarus_africanus_5851-WCAfr:0.008846):0.022586,((Hemandradenia_spnov_6608-CAfr:0.078162,((Ellipanthus_madagascariensis_5847-AfrMad:0.001984,Ellipanthus_razanatsimae_5990-Mad:0.001922):0.014329,Ellipanthus_beccarii_5849-Pseudellipanthus_As_TYPE:0.024133):0.013097):0.007179,(Jollydora_duparquetiana_5304-CAfr_TYPE:0.006172,Jollydora_armandui_5317-WAfr:0.039965):0.022714):0.008009):0.002118):0.012800,Connarus_cochinchinensis_5841-As:0.008205):0.000234,((Oxalidaceae_Sarcotheca_macrophylla_1246:0.014425,(Oxalidaceae_Dapania_pentandra_5850:0.006337,Oxalidaceae_Dapania_racemosa_0087:0.010250):0.013650):0.042107,(Manotes_macrantha_5319-Dinklagea_WCAfr_TYPE:0.023465,Manotes_expansa_5325-WCAfr_TYPE:0.001585):0.048238):0.048173):0.028333,((Cas_paradoxa_5326:0.006880,Age_pentagyna_5323:0.017177):0.006721,Rou_parviflora_5318:0.026570):0.003093):0.007253,(Rps_emarginata_3409:0.010343,(Byr_coccinea_5324:0.010267,Spi_solanderi_5322:0.008615):0.001668,Byr_thomsonii_5327:0.011955,((Cnestid_rufescens_2875:0.132982,Byr_orientalis_5321:0.011016,(Pax_calophylla_5552:0.007200,Rps_acutipetala_5843:0.015396):0.008478):0.037613,Spi_myriantha_5840:0.014829):0.037049):0.005154):0.002926):0.009510,Cns_bomiensis_5328:0.029150,(Cns_uncata_5845:0.029609,(Cns_ferruginea_5320:0.003721,Cns_palala_5846:0.052232):0.001312):0.001650);
