# Supplementary material for: Phylogenomics of the pantropical Connaraceae: revised infrafamilial classification and the evolution of heterostyly
Source: Plant Syst Evol. 2024 Aug 3;310(4):29. doi: 10.1007/s00606-024-01909-y (PMC11297820; doi:10.1007/s00606-024-01909-y)
Supplement: Supplementary file 2 — Supplementary file2 (ZIP 1968 kb) [file 606_2024_1909_MOESM2_ESM.zip › SI_data_S1/raxml_trees/6029_mafft.fasta.raxml]

((Cns_uncata_5845:0.016092,(Cns_palala_5846:0.012253,Cns_ferruginea_5320:0.006573):0.003049):0.001645,(Cns_polyphylla_0582:0.039515,Cns_bomiensis_5328:0.000001):0.011035,(((((((Vismianthus_punctatus_2516-EAfr_TYPE:0.015319,Burttia_prunoides_3942-EAfr_TYPE:0.025541):0.009667,((Jollydora_duparquetiana_5304-CAfr_TYPE:0.001451,Jollydora_armandui_5317-WAfr:0.000001):0.020014,(Connarus_thonningii_5551-WAfr:0.011223,Connarus_africanus_5851-WCAfr:0.005662):0.006403):0.002040):0.004988,((Ellipanthus_beccarii_5849-Pseudellipanthus_As_TYPE:0.102693,Connarus_perrottetii_5844-Am:0.000001):0.020247,((Ellipanthus_razanatsimae_5990-Mad:0.000001,Ellipanthus_madagascariensis_5847-AfrMad:0.000001):0.013013,Hemandradenia_spnov_6608-CAfr:0.017734):0.012791):0.004664):0.009263,((Oxalidaceae_Sarcotheca_macrophylla_1246:0.022484,(Oxalidaceae_Dapania_racemosa_0087:0.002337,Oxalidaceae_Dapania_pentandra_5850:0.028996):0.018456):0.023255,(Manotes_expansa_5325-WCAfr_TYPE:0.013640,Manotes_macrantha_5319-Dinklagea_WCAfr_TYPE:0.009956):0.023111):0.046797):0.010007,(Cas_paradoxa_5326:0.004484,Age_pentagyna_5323:0.014590):0.009109):0.001297,Rou_parviflora_5318:0.033981,((((Pax_calophylla_5552:0.003707,(Spi_myriantha_5840:0.017895,Spi_solanderi_5322:0.000001):0.003689):0.009982,(Rps_emarginata_3409:0.000001,Rps_acutipetala_5843:0.017185):0.007033):0.001293,(Byr_coccinea_5324:0.015620,(Byr_thomsonii_5327:0.006578,Byr_orientalis_5321:0.007831):0.002207):0.007129):0.001350,Cnestid_rufescens_2875:0.068483):0.001358):0.001591,(San_minor_2571:0.010538,San_balansea_3093:0.004184):0.008089):0.001538,San_minor_5329:0.009871);
