# Supplementary material for: Phylogenomics of the pantropical Connaraceae: revised infrafamilial classification and the evolution of heterostyly
Source: Plant Syst Evol. 2024 Aug 3;310(4):29. doi: 10.1007/s00606-024-01909-y (PMC11297820; doi:10.1007/s00606-024-01909-y)
Supplement: Supplementary file 2 — Supplementary file2 (ZIP 1968 kb) [file 606_2024_1909_MOESM2_ESM.zip › SI_data_S1/raxml_trees/6500_mafft.fasta.raxml]

(((Jollydora_duparquetiana_5304-CAfr_TYPE:0.003079,Jollydora_armandui_5317-WAfr:0.004662):0.016417,((Burttia_prunoides_3942-EAfr_TYPE:0.039917,Vismianthus_punctatus_2516-EAfr_TYPE:0.017449):0.003089,(((Oxalidaceae_Sarcotheca_macrophylla_1246:0.013812,(Oxalidaceae_Dapania_racemosa_0087:0.003768,Oxalidaceae_Dapania_pentandra_5850:0.003175):0.018462):0.061295,(Manotes_macrantha_5319-Dinklagea_WCAfr_TYPE:0.011941,Manotes_expansa_5325-WCAfr_TYPE:0.010638):0.029283):0.026240,((((Cns_uncata_5845:0.019328,(Cns_ferruginea_5320:0.004786,Cns_palala_5846:0.009529):0.008086):0.002236,(Cns_bomiensis_5328:0.007298,Cns_polyphylla_0582:0.003687):0.009576):0.002569,(Rou_parviflora_5318:0.018378,((Pse_macrophyllus_3956:0.019004,Cas_paradoxa_5326:0.013014):0.000862,Age_pentagyna_5323:0.010652):0.002607):0.000752):0.003638,((San_minor_5329:0.012385,(San_balansea_3093:0.003048,San_minor_2571:0.003137):0.008969):0.001092,(((((Spi_myriantha_5840:0.012734,Spi_solanderi_5322:0.003536):0.004659,Pax_calophylla_5552:0.002673):0.003887,(Rps_emarginata_3409:0.011101,Rps_acutipetala_5843:0.010094):0.005385):0.009088,(Byr_coccinea_5324:0.011599,(Byr_thomsonii_5327:0.002898,Byr_orientalis_5321:0.002725):0.006935):0.009188):0.001350,Cnestid_rufescens_2875:0.032968):0.007498):0.002496):0.015043):0.002458):0.003230):0.007295,((Connarus_thonningii_5551-WAfr:0.010230,(Connarus_cochinchinensis_5841-As:0.008030,Connarus_perrottetii_5844-Am:0.004401):0.001082):0.001845,Connarus_africanus_5851-WCAfr:0.009801):0.006523,((Ellipanthus_beccarii_5849-Pseudellipanthus_As_TYPE:0.019139,(Ellipanthus_razanatsimae_5990-Mad:0.000763,Ellipanthus_madagascariensis_5847-AfrMad:0.000001):0.008714):0.009494,Hemandradenia_spnov_6608-CAfr:0.020807):0.009198);
