# Supplementary material for: Phylogenomics of the pantropical Connaraceae: revised infrafamilial classification and the evolution of heterostyly
Source: Plant Syst Evol. 2024 Aug 3;310(4):29. doi: 10.1007/s00606-024-01909-y (PMC11297820; doi:10.1007/s00606-024-01909-y)
Supplement: Supplementary file 2 — Supplementary file2 (ZIP 1968 kb) [file 606_2024_1909_MOESM2_ESM.zip › SI_data_S1/raxml_trees/5642_mafft.fasta.raxml]

((((((Connarus_thonningii_5551-WAfr:0.047852,((((Ellipanthus_madagascariensis_5847-AfrMad:0.000001,Ellipanthus_razanatsimae_5990-Mad:0.012844,Connarus_perrottetii_5844-Am:0.000001):0.007588,(Hemandradenia_spnov_6608-CAfr:0.012993,Ellipanthus_beccarii_5849-Pseudellipanthus_As_TYPE:0.012366):0.006067):0.017595,Connarus_africanus_5851-WCAfr:0.006342):0.007744,(Connarus_cochinchinensis_5841-As:0.011154,Burttia_prunoides_3942-EAfr_TYPE:0.000001):0.006225,(Vismianthus_punctatus_2516-EAfr_TYPE:0.006187,(Jollydora_armandui_5317-WAfr:0.000001,Jollydora_duparquetiana_5304-CAfr_TYPE:0.012302):0.006111):0.006143):0.006164):0.019292,((San_balansea_3093:0.000001,San_minor_2571:0.000001,Rps_acutipetala_5843:0.011759):0.003774,(Cns_uncata_5845:0.012307,(((Byr_orientalis_5321:0.004513,Byr_coccinea_5324:0.039070,((Spi_myriantha_5840:0.202070,Cns_bomiensis_5328:0.000001):0.010906,Rps_emarginata_3409:0.000001):0.011633):0.010392,Byr_thomsonii_5327:0.012439,Pax_calophylla_5552:0.000001,(Cns_ferruginea_5320:0.005535,Cns_palala_5846:0.000001):0.005603,Rou_parviflora_5318:0.019353):0.005148,San_minor_5329:0.003776):0.005201,Spi_solanderi_5322:0.000001,Cns_polyphylla_0582:0.007553):0.005173):0.005449):0.005389,(Cas_paradoxa_5326:0.000001,Cnestid_rufescens_2875:0.028679):0.007598):0.007822,Age_pentagyna_5323:0.021433):0.053020,(Manotes_expansa_5325-WCAfr_TYPE:0.015801,Manotes_macrantha_5319-Dinklagea_WCAfr_TYPE:0.000001):0.069798):0.028905,Oxalidaceae_Sarcotheca_macrophylla_1246:0.022869,(Oxalidaceae_Dapania_pentandra_5850:0.004826,Oxalidaceae_Dapania_racemosa_0087:0.002714):0.032375);
