# Supplementary material for: Phylogenomics of the pantropical Connaraceae: revised infrafamilial classification and the evolution of heterostyly
Source: Plant Syst Evol. 2024 Aug 3;310(4):29. doi: 10.1007/s00606-024-01909-y (PMC11297820; doi:10.1007/s00606-024-01909-y)
Supplement: Supplementary file 2 — Supplementary file2 (ZIP 1968 kb) [file 606_2024_1909_MOESM2_ESM.zip › SI_data_S1/raxml_trees/5841_mafft.fasta.raxml]

((Cnestid_rufescens_2875:0.022806,((Byr_orientalis_5321:0.013859,(Pse_macrophyllus_3956:0.015636,Byr_thomsonii_5327:0.002216):0.002290):0.003547,Byr_coccinea_5324:0.014272):0.005440):0.003041,(Rou_parviflora_5318:0.031688,(Rps_emarginata_3409:0.012490,Rps_acutipetala_5843:0.019863,(Pax_calophylla_5552:0.011859,Spi_solanderi_5322:0.002437):0.084942):0.004429):0.001643,((Cns_palala_5846:0.011356,(((Cns_polyphylla_0582:0.019337,Cns_bomiensis_5328:0.017361):0.005563,Cns_uncata_5845:0.017207):0.029142,Cns_ferruginea_5320:0.003561):0.003176):0.004084,(Age_pentagyna_5323:0.050787,((((Hemandradenia_spnov_6608-CAfr:0.029335,((Ellipanthus_razanatsimae_5990-Mad:0.000001,Ellipanthus_madagascariensis_5847-AfrMad:0.000001):0.008234,Ellipanthus_beccarii_5849-Pseudellipanthus_As_TYPE:0.013785):0.008301):0.010548,((Jollydora_armandui_5317-WAfr:0.002503,Jollydora_duparquetiana_5304-CAfr_TYPE:0.005070):0.011605,((Connarus_perrottetii_5844-Am:0.011465,(Connarus_africanus_5851-WCAfr:0.006276,(Connarus_cochinchinensis_5841-As:0.028429,Connarus_thonningii_5551-WAfr:0.000001):0.006698):0.004324):0.010978,(Vismianthus_punctatus_2516-EAfr_TYPE:0.022355,Burttia_prunoides_3942-EAfr_TYPE:0.030126):0.001520):0.002546):0.002597):0.012604,((Oxalidaceae_Sarcotheca_macrophylla_1246:0.066060,(Oxalidaceae_Dapania_pentandra_5850:0.005189,Oxalidaceae_Dapania_racemosa_0087:0.012487):0.010726):0.045971,(Manotes_macrantha_5319-Dinklagea_WCAfr_TYPE:0.009581,Manotes_expansa_5325-WCAfr_TYPE:0.009653):0.035267):0.022991):0.015256,Cas_paradoxa_5326:0.008920):0.002082):0.007062,((San_minor_2571:0.002144,San_balansea_3093:0.030383):0.026234,San_minor_5329:0.046581):0.007893):0.002610);
