# Supplementary material for: Phylogenomics of the pantropical Connaraceae: revised infrafamilial classification and the evolution of heterostyly
Source: Plant Syst Evol. 2024 Aug 3;310(4):29. doi: 10.1007/s00606-024-01909-y (PMC11297820; doi:10.1007/s00606-024-01909-y)
Supplement: Supplementary file 2 — Supplementary file2 (ZIP 1968 kb) [file 606_2024_1909_MOESM2_ESM.zip › SI_data_S1/raxml_trees/7141_mafft.fasta.raxml]

((San_minor_5329:0.017174,(San_minor_2571:0.003401,San_balansea_3093:0.000001):0.013643):0.000813,((Age_pentagyna_5323:0.021996,Cas_paradoxa_5326:0.009222):0.004880,Rou_parviflora_5318:0.038434):0.002904,((((Cns_palala_5846:0.012374,Cns_ferruginea_5320:0.007712):0.001276,(Cns_uncata_5845:0.010733,(Cns_bomiensis_5328:0.005104,Cns_polyphylla_0582:0.000001):0.010288):0.001281):0.005946,((Byr_thomsonii_5327:0.009013,Byr_coccinea_5324:0.002987,Byr_orientalis_5321:0.008991):0.007448,((((Oxalidaceae_Dapania_racemosa_0087:0.004315,Oxalidaceae_Dapania_pentandra_5850:0.007775):0.015748,Oxalidaceae_Sarcotheca_macrophylla_1246:0.024378):0.058212,(Manotes_expansa_5325-WCAfr_TYPE:0.009056,Manotes_macrantha_5319-Dinklagea_WCAfr_TYPE:0.013824):0.062528):0.027764,(((Jollydora_armandui_5317-WAfr:0.001447,Jollydora_duparquetiana_5304-CAfr_TYPE:0.001553):0.019104,Burttia_prunoides_3942-EAfr_TYPE:0.035014,((Connarus_cochinchinensis_5841-As:0.010704,Connarus_perrottetii_5844-Am:0.000001,Connarus_africanus_5851-WCAfr:0.007543,Connarus_thonningii_5551-WAfr:0.005984):0.014753,(Hemandradenia_spnov_6608-CAfr:0.016738,(Ellipanthus_beccarii_5849-Pseudellipanthus_As_TYPE:0.002837,(Ellipanthus_madagascariensis_5847-AfrMad:0.001491,Ellipanthus_razanatsimae_5990-Mad:0.000001):0.008285):0.009189):0.004513):0.009402):0.002923,Vismianthus_punctatus_2516-EAfr_TYPE:0.021682):0.007809):0.006151):0.001602):0.001486,Cnestid_rufescens_2875:0.018326,((Rps_emarginata_3409:0.003747,Rps_acutipetala_5843:0.013689):0.003801,((Pax_calophylla_5552:0.005987,Spi_solanderi_5322:0.003006):0.000699,(Pse_macrophyllus_3956:0.013046,Spi_myriantha_5840:0.000001):0.020460):0.000734):0.007588):0.001738);
