# Supplementary material for: Phylogenomics of the pantropical Connaraceae: revised infrafamilial classification and the evolution of heterostyly
Source: Plant Syst Evol. 2024 Aug 3;310(4):29. doi: 10.1007/s00606-024-01909-y (PMC11297820; doi:10.1007/s00606-024-01909-y)
Supplement: Supplementary file 2 — Supplementary file2 (ZIP 1968 kb) [file 606_2024_1909_MOESM2_ESM.zip › SI_data_S1/raxml_trees/5528_mafft.fasta.raxml]

((Oxalidaceae_Sarcotheca_macrophylla_1246:0.031868,Oxalidaceae_Dapania_pentandra_5850:0.000001):0.009600,(((Ellipanthus_madagascariensis_5847-AfrMad:0.000712,Ellipanthus_razanatsimae_5990-Mad:0.001842):0.049453,(((Age_pentagyna_5323:0.016077,Cas_paradoxa_5326:0.011094):0.006076,(((((Hemandradenia_spnov_6608-CAfr:0.019949,Connarus_cochinchinensis_5841-As:0.019681,Ellipanthus_beccarii_5849-Pseudellipanthus_As_TYPE:0.011446,(Connarus_thonningii_5551-WAfr:0.005185,Connarus_africanus_5851-WCAfr:0.011004):0.001373):0.002770,(Burttia_prunoides_3942-EAfr_TYPE:0.017832,Vismianthus_punctatus_2516-EAfr_TYPE:0.020409):0.008753):0.002672,(Jollydora_armandui_5317-WAfr:0.018304,Jollydora_duparquetiana_5304-CAfr_TYPE:0.003134):0.013801):0.031798,((Byr_coccinea_5324:0.015993,(Byr_orientalis_5321:0.004259,Byr_thomsonii_5327:0.010287):0.004057):0.001807,(Rps_emarginata_3409:0.007512,((Pax_calophylla_5552:0.019006,Spi_myriantha_5840:0.005360):0.001098,Spi_solanderi_5322:0.006724):0.003742):0.003534):0.009234):0.000702,((((Rps_acutipetala_5843:0.028359,Cns_uncata_5845:0.017424):0.003147,Connarus_perrottetii_5844-Am:0.047723):0.023349,(Pse_macrophyllus_3956:0.010433,Cnestid_rufescens_2875:0.000001):0.049200):0.041544,((Cns_polyphylla_0582:0.006529,Cns_bomiensis_5328:0.002142):0.007796,((Cns_palala_5846:0.008672,((San_balansea_3093:0.003548,San_minor_2571:0.006183):0.005815,San_minor_5329:0.019001):0.012118):0.020013,Cns_ferruginea_5320:0.009906):0.003892):0.004256):0.002595):0.003759):0.020436,Rou_parviflora_5318:0.037722):0.006880):0.032992,(Manotes_macrantha_5319-Dinklagea_WCAfr_TYPE:0.038138,Manotes_expansa_5325-WCAfr_TYPE:0.002397):0.049957):0.049174,Oxalidaceae_Dapania_racemosa_0087:0.006718);
