# Supplementary material for: Phylogenomics of the pantropical Connaraceae: revised infrafamilial classification and the evolution of heterostyly
Source: Plant Syst Evol. 2024 Aug 3;310(4):29. doi: 10.1007/s00606-024-01909-y (PMC11297820; doi:10.1007/s00606-024-01909-y)
Supplement: Supplementary file 2 — Supplementary file2 (ZIP 1968 kb) [file 606_2024_1909_MOESM2_ESM.zip › SI_data_S1/raxml_trees/6447_mafft.fasta.raxml]

(((((((Oxalidaceae_Dapania_racemosa_0087:0.007699,Oxalidaceae_Dapania_pentandra_5850:0.008055):0.041478,Oxalidaceae_Sarcotheca_macrophylla_1246:0.035381):0.054157,(Manotes_expansa_5325-WCAfr_TYPE:0.009833,Manotes_macrantha_5319-Dinklagea_WCAfr_TYPE:0.005725):0.074254):0.032608,((Burttia_prunoides_3942-EAfr_TYPE:0.026066,Vismianthus_punctatus_2516-EAfr_TYPE:0.015029):0.011624,(Jollydora_armandui_5317-WAfr:0.004955,Jollydora_duparquetiana_5304-CAfr_TYPE:0.007757):0.029298,(((Connarus_perrottetii_5844-Am:0.006846,Connarus_africanus_5851-WCAfr:0.006239):0.006836,Connarus_thonningii_5551-WAfr:0.003231):0.019810,(Hemandradenia_spnov_6608-CAfr:0.015965,(Ellipanthus_beccarii_5849-Pseudellipanthus_As_TYPE:0.000001,Ellipanthus_razanatsimae_5990-Mad:0.002501,Ellipanthus_madagascariensis_5847-AfrMad:0.000001):0.011244):0.014699):0.012397):0.009818):0.045990,Rou_parviflora_5318:0.011481):0.007012,((San_minor_5329:0.029746,(((((Byr_coccinea_5324:0.010260,(Byr_thomsonii_5327:0.012850,Byr_orientalis_5321:0.000001):0.002427):0.007617,(Spi_solanderi_5322:0.000001,Pax_calophylla_5552:0.009074):0.006176,Rps_acutipetala_5843:0.003554):0.005015,Rps_emarginata_3409:0.000001):0.013695,Spi_myriantha_5840:0.006568):0.007498,(Cnestid_rufescens_2875:0.021110,(San_balansea_3093:0.000001,San_minor_2571:0.028733):0.011911):0.005272):0.002449):0.002223,(Age_pentagyna_5323:0.034124,Cas_paradoxa_5326:0.013721):0.002683):0.004387):0.009690,Cns_bomiensis_5328:0.011125,(Cns_ferruginea_5320:0.007100,Cns_palala_5846:0.016930):0.007156,Cns_uncata_5845:0.037694);
