# Supplementary material for: Phylogenomics of the pantropical Connaraceae: revised infrafamilial classification and the evolution of heterostyly
Source: Plant Syst Evol. 2024 Aug 3;310(4):29. doi: 10.1007/s00606-024-01909-y (PMC11297820; doi:10.1007/s00606-024-01909-y)
Supplement: Supplementary file 2 — Supplementary file2 (ZIP 1968 kb) [file 606_2024_1909_MOESM2_ESM.zip › SI_data_S1/raxml_trees/6393_mafft.fasta.raxml]

((Rps_acutipetala_5843:0.003600,Rps_emarginata_3409:0.007792):0.003052,((Byr_coccinea_5324:0.010354,Byr_orientalis_5321:0.000001):0.004026,(Byr_thomsonii_5327:0.020247,(Rou_parviflora_5318:0.026264,(San_minor_2571:0.002868,San_balansea_3093:0.002878):0.013249,(((((Pse_macrophyllus_3956:0.017098,Cns_polyphylla_0582:0.007574):0.023277,Cnestid_rufescens_2875:0.031489):0.002011,Cns_uncata_5845:0.029296):0.006281,(Cns_ferruginea_5320:0.006038,Cns_bomiensis_5328:0.016818):0.003742):0.001978,(Cns_palala_5846:0.007584,(((((Oxalidaceae_Sarcotheca_macrophylla_1246:0.019972,(Oxalidaceae_Dapania_racemosa_0087:0.006081,Oxalidaceae_Dapania_pentandra_5850:0.010571):0.054576):0.061439,(Manotes_expansa_5325-WCAfr_TYPE:0.000001,Manotes_macrantha_5319-Dinklagea_WCAfr_TYPE:0.001888):0.030128):0.038837,(Vismianthus_punctatus_2516-EAfr_TYPE:0.031098,((Jollydora_duparquetiana_5304-CAfr_TYPE:0.003329,Jollydora_armandui_5317-WAfr:0.003121):0.019943,(((Burttia_prunoides_3942-EAfr_TYPE:0.027363,(Connarus_cochinchinensis_5841-As:0.000001,Connarus_perrottetii_5844-Am:0.000001):0.028802):0.032856,(Connarus_africanus_5851-WCAfr:0.014521,Connarus_thonningii_5551-WAfr:0.008869):0.007305):0.002630,((Ellipanthus_madagascariensis_5847-AfrMad:0.000001,Ellipanthus_razanatsimae_5990-Mad:0.000001):0.002523,(Hemandradenia_spnov_6608-CAfr:0.014248,Ellipanthus_beccarii_5849-Pseudellipanthus_As_TYPE:0.008852):0.001687):0.022710):0.004236):0.002247):0.009579):0.011317,(Age_pentagyna_5323:0.028021,Cas_paradoxa_5326:0.021358):0.010824):0.005055,San_minor_5329:0.013219):0.002871):0.002673):0.004127):0.007831):0.006604):0.001314,(Pax_calophylla_5552:0.003933,Spi_myriantha_5840:0.002985):0.007870,Spi_solanderi_5322:0.011330);
