# Supplementary material for: Phylogenomics of the pantropical Connaraceae: revised infrafamilial classification and the evolution of heterostyly
Source: Plant Syst Evol. 2024 Aug 3;310(4):29. doi: 10.1007/s00606-024-01909-y (PMC11297820; doi:10.1007/s00606-024-01909-y)
Supplement: Supplementary file 2 — Supplementary file2 (ZIP 1968 kb) [file 606_2024_1909_MOESM2_ESM.zip › SI_data_S1/raxml_trees/5318_mafft.fasta.raxml]

(((San_balansea_3093:0.001769,San_minor_2571:0.003554):0.001806,((Cns_ferruginea_5320:0.009547,Cns_palala_5846:0.009628):0.001679,((Cnestid_rufescens_2875:0.005640,(Rps_emarginata_3409:0.009213,Spi_solanderi_5322:0.009050):0.003473):0.003567,San_minor_5329:0.010745,((Cns_bomiensis_5328:0.001770,Cns_polyphylla_0582:0.005706):0.011505,((Age_pentagyna_5323:0.024956,Cas_paradoxa_5326:0.020477):0.003495,((((Oxalidaceae_Dapania_racemosa_0087:0.013588,Oxalidaceae_Dapania_pentandra_5850:0.008418):0.016891,Oxalidaceae_Sarcotheca_macrophylla_1246:0.017803):0.067539,(Manotes_macrantha_5319-Dinklagea_WCAfr_TYPE:0.017235,Manotes_expansa_5325-WCAfr_TYPE:0.006833):0.023734):0.031436,((Burttia_prunoides_3942-EAfr_TYPE:0.027362,((Jollydora_duparquetiana_5304-CAfr_TYPE:0.000001,Jollydora_armandui_5317-WAfr:0.005411):0.012511,Vismianthus_punctatus_2516-EAfr_TYPE:0.015633):0.001500):0.009257,((((Ellipanthus_madagascariensis_5847-AfrMad:0.001840,Ellipanthus_razanatsimae_5990-Mad:0.001780):0.001773,Ellipanthus_beccarii_5849-Pseudellipanthus_As_TYPE:0.003655):0.007206,Hemandradenia_spnov_6608-CAfr:0.007514):0.014016,(Connarus_perrottetii_5844-Am:0.097448,Connarus_thonningii_5551-WAfr:0.007764,Connarus_africanus_5851-WCAfr:0.003707):0.009078):0.009323):0.008030):0.004656):0.004624):0.003598,Cns_uncata_5845:0.019205):0.003540):0.001747):0.003518,(Pax_calophylla_5552:0.013253,((Spi_myriantha_5840:0.000001,Connarus_cochinchinensis_5841-As:0.032866):0.021560,Rps_acutipetala_5843:0.065492):0.056383,Rou_parviflora_5318:0.027753):0.001860,(Byr_orientalis_5321:0.002320,(Byr_thomsonii_5327:0.001687,Byr_coccinea_5324:0.012696):0.002693):0.002769);
