# Supplementary material for: Phylogenomics of the pantropical Connaraceae: revised infrafamilial classification and the evolution of heterostyly
Source: Plant Syst Evol. 2024 Aug 3;310(4):29. doi: 10.1007/s00606-024-01909-y (PMC11297820; doi:10.1007/s00606-024-01909-y)
Supplement: Supplementary file 2 — Supplementary file2 (ZIP 1968 kb) [file 606_2024_1909_MOESM2_ESM.zip › SI_data_S1/raxml_trees/6913_mafft.fasta.raxml]

((((Manotes_expansa_5325-WCAfr_TYPE:0.008503,Manotes_macrantha_5319-Dinklagea_WCAfr_TYPE:0.004829):0.026053,(Oxalidaceae_Sarcotheca_macrophylla_1246:0.012388,(Oxalidaceae_Dapania_pentandra_5850:0.004806,Oxalidaceae_Dapania_racemosa_0087:0.003797):0.013154):0.034630):0.027176,(((Connarus_thonningii_5551-WAfr:0.002428,((Connarus_cochinchinensis_5841-As:0.058037,Connarus_perrottetii_5844-Am:0.009030):0.002608,Connarus_africanus_5851-WCAfr:0.007894):0.001293):0.010897,(((Ellipanthus_madagascariensis_5847-AfrMad:0.001201,Ellipanthus_razanatsimae_5990-Mad:0.001229):0.002357,Ellipanthus_beccarii_5849-Pseudellipanthus_As_TYPE:0.019079):0.008207,Hemandradenia_spnov_6608-CAfr:0.019087):0.001680):0.004893,((Jollydora_duparquetiana_5304-CAfr_TYPE:0.001108,Jollydora_armandui_5317-WAfr:0.006208):0.020969,(Burttia_prunoides_3942-EAfr_TYPE:0.094275,Vismianthus_punctatus_2516-EAfr_TYPE:0.010645):0.003431):0.001170):0.007690):0.003756,(((Byr_coccinea_5324:0.008625,(Byr_orientalis_5321:0.006109,Byr_thomsonii_5327:0.006101):0.001178):0.001219,((Pax_calophylla_5552:0.012152,Spi_myriantha_5840:0.021616,Spi_solanderi_5322:0.006073):0.004861,(Rps_emarginata_3409:0.006195,Rps_acutipetala_5843:0.005555):0.004209):0.008672):0.004044,(((Cas_paradoxa_5326:0.013756,Age_pentagyna_5323:0.004916):0.004929,(San_minor_5329:0.009913,(San_balansea_3093:0.002462,San_minor_2571:0.003649):0.004947):0.002438,(Pse_macrophyllus_3956:0.078705,Rou_parviflora_5318:0.008063):0.003131):0.001205,Cnestid_rufescens_2875:0.008653):0.000800):0.002441,((Cns_bomiensis_5328:0.007282,Cns_polyphylla_0582:0.003751):0.005562,(Cns_ferruginea_5320:0.008463,Cns_palala_5846:0.010003):0.002695):0.007041,Cns_uncata_5845:0.011537);
