# Supplementary material for: Phylogenomics of the pantropical Connaraceae: revised infrafamilial classification and the evolution of heterostyly
Source: Plant Syst Evol. 2024 Aug 3;310(4):29. doi: 10.1007/s00606-024-01909-y (PMC11297820; doi:10.1007/s00606-024-01909-y)
Supplement: Supplementary file 2 — Supplementary file2 (ZIP 1968 kb) [file 606_2024_1909_MOESM2_ESM.zip › SI_data_S1/raxml_trees/6738_mafft.fasta.raxml]

((((Vismianthus_punctatus_2516-EAfr_TYPE:0.017289,Burttia_prunoides_3942-EAfr_TYPE:0.023473):0.007676,((Cnestid_rufescens_2875:0.030139,Rps_acutipetala_5843:0.018232,(((Byr_orientalis_5321:0.000001,Byr_coccinea_5324:0.006572,Byr_thomsonii_5327:0.013312):0.003298,(San_minor_5329:0.017509,Cas_paradoxa_5326:0.017489):0.002816,(Spi_solanderi_5322:0.000001,Pax_calophylla_5552:0.007934,Spi_myriantha_5840:0.000001):0.011982):0.003280,Age_pentagyna_5323:0.016878,(Cns_palala_5846:0.000001,Cns_ferruginea_5320:0.000001,(Rou_parviflora_5318:0.021565,(Cns_bomiensis_5328:0.009360,Cns_polyphylla_0582:0.000001):0.004499):0.002699,Cns_uncata_5845:0.006922):0.003280,(Rps_emarginata_3409:0.000001,San_balansea_3093:0.000001,San_minor_2571:0.000001):0.006627):0.006356):0.010986,(((Oxalidaceae_Dapania_racemosa_0087:0.003489,Oxalidaceae_Dapania_pentandra_5850:0.003181):0.003677,Oxalidaceae_Sarcotheca_macrophylla_1246:0.013308):0.034447,(Manotes_macrantha_5319-Dinklagea_WCAfr_TYPE:0.000001,Manotes_expansa_5325-WCAfr_TYPE:0.000001):0.048620):0.052199):0.002752,(Jollydora_armandui_5317-WAfr:0.012028,Jollydora_duparquetiana_5304-CAfr_TYPE:0.000001):0.007940):0.010037,(((Ellipanthus_madagascariensis_5847-AfrMad:0.000001,Ellipanthus_razanatsimae_5990-Mad:0.000001):0.006749,Ellipanthus_beccarii_5849-Pseudellipanthus_As_TYPE:0.007137):0.003166,Hemandradenia_spnov_6608-CAfr:0.006798):0.003500):0.023952,Connarus_thonningii_5551-WAfr:0.003294,Connarus_africanus_5851-WCAfr:0.000001,Connarus_perrottetii_5844-Am:0.010004);
