# Supplementary material for: Phylogenomics of the pantropical Connaraceae: revised infrafamilial classification and the evolution of heterostyly
Source: Plant Syst Evol. 2024 Aug 3;310(4):29. doi: 10.1007/s00606-024-01909-y (PMC11297820; doi:10.1007/s00606-024-01909-y)
Supplement: Supplementary file 2 — Supplementary file2 (ZIP 1968 kb) [file 606_2024_1909_MOESM2_ESM.zip › SI_data_S1/raxml_trees/7013_mafft.fasta.raxml]

((Oxalidaceae_Dapania_racemosa_0087:0.000001,Oxalidaceae_Dapania_pentandra_5850:0.002595):0.013214,Oxalidaceae_Sarcotheca_macrophylla_1246:0.011269,((Connarus_thonningii_5551-WAfr:0.012345,(((((Cas_paradoxa_5326:0.031927,(Rou_parviflora_5318:0.024725,San_minor_5329:0.023472):0.002725):0.002891,(Spi_solanderi_5322:0.020695,(Cns_palala_5846:0.007556,((Byr_orientalis_5321:0.045425,(Rps_acutipetala_5843:0.009749,Pax_calophylla_5552:0.011016):0.011504,Cnestid_rufescens_2875:0.022195):0.014214,Age_pentagyna_5323:0.019903):0.002557):0.031111,Cns_ferruginea_5320:0.006506):0.003105,(((Connarus_perrottetii_5844-Am:0.011855,Spi_myriantha_5840:0.020507):0.032067,Pse_macrophyllus_3956:0.052224,Cns_bomiensis_5328:0.014241,Cns_uncata_5845:0.006862):0.034764,Byr_coccinea_5324:0.013588):0.053162,(Byr_thomsonii_5327:0.026568,Rps_emarginata_3409:0.022412,Hemandradenia_spnov_6608-CAfr:0.011314):0.011441):0.009365,(San_minor_2571:0.006842,San_balansea_3093:0.006314):0.023419):0.028441,Burttia_prunoides_3942-EAfr_TYPE:0.043257,(Jollydora_armandui_5317-WAfr:0.003209,(Vismianthus_punctatus_2516-EAfr_TYPE:0.024769,Connarus_africanus_5851-WCAfr:0.000001):0.007964,Jollydora_duparquetiana_5304-CAfr_TYPE:0.000001):0.006471):0.002746,((Ellipanthus_madagascariensis_5847-AfrMad:0.002165,Ellipanthus_razanatsimae_5990-Mad:0.004803):0.003573,Ellipanthus_beccarii_5849-Pseudellipanthus_As_TYPE:0.008339):0.010991):0.004316):0.026449,(Manotes_macrantha_5319-Dinklagea_WCAfr_TYPE:0.052810,Manotes_expansa_5325-WCAfr_TYPE:0.013913):0.036739):0.038517);
