# Supplementary material for: Phylogenomics of the pantropical Connaraceae: revised infrafamilial classification and the evolution of heterostyly
Source: Plant Syst Evol. 2024 Aug 3;310(4):29. doi: 10.1007/s00606-024-01909-y (PMC11297820; doi:10.1007/s00606-024-01909-y)
Supplement: Supplementary file 2 — Supplementary file2 (ZIP 1968 kb) [file 606_2024_1909_MOESM2_ESM.zip › SI_data_S1/raxml_trees/6072_mafft.fasta.raxml]

((Burttia_prunoides_3942-EAfr_TYPE:0.024483,(Vismianthus_punctatus_2516-EAfr_TYPE:0.026068,((Hemandradenia_spnov_6608-CAfr:0.016412,((Ellipanthus_razanatsimae_5990-Mad:0.001790,Ellipanthus_madagascariensis_5847-AfrMad:0.000001):0.003348,Ellipanthus_beccarii_5849-Pseudellipanthus_As_TYPE:0.008095):0.003287):0.025311,((Connarus_perrottetii_5844-Am:0.000001,Connarus_thonningii_5551-WAfr:0.013067,Connarus_cochinchinensis_5841-As:0.005854):0.003443,Connarus_africanus_5851-WCAfr:0.011580):0.012745):0.005877,(((Cnestid_rufescens_2875:0.004716,(((((Rps_emarginata_3409:0.013877,(Spi_myriantha_5840:0.005742,(Spi_solanderi_5322:0.020902,Pax_calophylla_5552:0.000001):0.003982):0.003782):0.002600,Rps_acutipetala_5843:0.011882):0.002171,(Age_pentagyna_5323:0.007021,Cas_paradoxa_5326:0.021555):0.004661):0.004447,(Rou_parviflora_5318:0.012718,(San_minor_5329:0.019439,((San_minor_2571:0.008805,San_balansea_3093:0.002064):0.012744,((Cns_ferruginea_5320:0.003708,Cns_palala_5846:0.004616):0.001847,Cns_bomiensis_5328:0.004595,Cns_uncata_5845:0.014046,Cns_polyphylla_0582:0.002284):0.004186):0.002840):0.003860):0.002974):0.000986,((Byr_thomsonii_5327:0.003207,Byr_orientalis_5321:0.014050):0.003470,Byr_coccinea_5324:0.009199):0.006379):0.005478):0.004415,((Manotes_expansa_5325-WCAfr_TYPE:0.007087,Manotes_macrantha_5319-Dinklagea_WCAfr_TYPE:0.004407):0.056763,(Oxalidaceae_Sarcotheca_macrophylla_1246:0.015472,(Oxalidaceae_Dapania_pentandra_5850:0.005144,Oxalidaceae_Dapania_racemosa_0087:0.007745):0.022319):0.042370):0.021903):0.003030,Pse_macrophyllus_3956:0.067383):0.012148):0.005700):0.013439,Jollydora_armandui_5317-WAfr:0.003875,Jollydora_duparquetiana_5304-CAfr_TYPE:0.001865);
